# Supplementary material for: Common clonal origin of conventional T cells and induced regulatory T cells in breast cancer patients
Source: Nat Commun. 2021 Feb 18;12:1119. doi: 10.1038/s41467-021-21297-y (PMC7893042; doi:10.1038/s41467-021-21297-y)
Supplement: Supplementary file 3 — Supplementary Software 1 [file 41467_2021_21297_MOESM3_ESM.zip]

Archive with 1 entries (1 files):
- Supplementary Software 1.Rmd
