# Supplementary material for: Common clonal origin of conventional T cells and induced regulatory T cells in breast cancer patients
Source: Nat Commun. 2021 Feb 18;12:1119. doi: 10.1038/s41467-021-21297-y (PMC7893042; doi:10.1038/s41467-021-21297-y)
Supplement: Supplementary file 3 — Supplementary Software 1 [file 41467_2021_21297_MOESM3_ESM.zip › Supplementary Software 1.Rmd]

---
title: "Seurat analysis of MaCa samples from TCR project"
output:
  html_document:
    df_print: paged
---
# package instalation and libery uploads
```{r}
devtools::install_github(repo = "ChristophH/sctransform", ref = "develop")
devtools::install_github(repo = "satijalab/seurat", ref = "release/3.0")
install.packages("reticulate")
install.packages("devtools")
install.packages("umap")
library(SingleCellExperiment)
library(Seurat)
library(Matrix)
library(mclust)
library(dplyr)
library(Seurat)
library(ggplot2)
library(sctransform)
library(umap)
library(reticulate)
library(cowplot)
devtools::install_url("http://cran.r-project.org/src/contrib/rmarkdown_1.0.tar.gz")
devtools::install_github("cole-trapnell-lab/DDRTree", ref="simple-ppt-like")
devtools::install_github("cole-trapnell-lab/L1-graph")
install.packages("reticulate")
library(reticulate)
py_install("umap-learn")
py_install("louvain")
source("https://bioconductor.org/biocLite.R")
biocLite("monocle")
library(monocle)

```

# read samples and annotation information
```{r}
path= "~/Documents/Tregs_tumor_patients/Manuscript_matrials/Seurat/"
samples <- read.table(paste(path, "FeatureCount_Data_AllSamples_ForSeuratAnalysis.txt", sep=""), check.names = F, header=T)
row.names(samples)<- samples[,1]
samples <- samples[,2:ncol(samples)]
annot <- read.table(paste(path, "FeatureCount_AnnotationFile_AllSamples_ForSeuratAnalysis.txt", sep=""), check.names = F, header=T)
head(annot)
```

# generate SingleCellExperiment objects
```{r}
reads <- SingleCellExperiment(assays = list(counts = as.matrix(samples), logcounts = log2(as.matrix(samples) + 1)), colData = annot)
rowData(reads)$feature_symbol <- rownames(reads)
reads <- reads[!duplicated(rowData(reads)$feature_symbol), ]
reads
```

# split by patients
```{r}
patients <- reads[, reads$patients %in% c("MaCa5", "MaCa7", "MaCa8", "MaCa9")] #dim: 60711 1313 
tumor <- reads[, reads$tissue== "tumor"] #dim: 60711 972 
tumor_maca5 <- reads[,reads$patients== "MaCa5"] #dim: 60711 352 
tumor_maca7 <- reads[,reads$patients== "MaCa7"] #dim: 60711 351
tumor_maca8 <- reads[,reads$patients== "MaCa8"] #dim: 60711 258  
tumor_maca9 <- reads[,reads$patients== "MaCa9"] #dim: 60711 352 

tt5 <- tumor[,tumor$patients== "MaCa5"] #dim: 60711 352
tt7 <- tumor[,tumor$patients== "MaCa7"] #dim: 60711 263
tt8 <- tumor[,tumor$patients== "MaCa8"] #dim: 60711 93  
tt9 <- tumor[,tumor$patients== "MaCa9"] #dim: 60711 264 
```


```{r}
tumorset <- runPCA(tumorset, ncomponents = 50)
pca <- reducedDim(tumorset, "PCA")
# Add PCA data to the deng_SCE object.
patients$PC1 <- pca[, 1]
patients$PC2 <- pca[, 2]
ggplot(as.data.frame(colData(patients)), aes(x = PC1, y = PC2, color = Cell_type_advance)) + geom_quasirandom(groupOnX = FALSE) + theme_classic() +theme_classic() + xlab("PC1") + ylab("PC2") + ggtitle("PC biplot") 

patients$pseudotime_PC1 <- rank(patients$PC1)  # rank cells by their PC1 score
ggplot(as.data.frame(colData(patients)), aes(x = pseudotime_PC1, y = Cell_type_advance, colour = Cell_type_advance)) + geom_quasirandom(groupOnX = FALSE) + theme_classic() + xlab("PC1") + ylab("Timepoint") + ggtitle("Cells ordered by first principal component")
```


# create Seurat object
```{r}
AllSamples <- CreateSeuratObject(counts = counts(reads), min.cells = 4, min.features = 500) #24282 features across 1921 samples within 1 assay 
patientset <- CreateSeuratObject(counts = counts(patients), min.cells = 4, min.features = 500) #19279 features across 1155 samples within 1 assay 
tumorset <- CreateSeuratObject(counts = counts(tumor), min.cells = 4, min.features = 500) #17377 features across 836 samples within 1 assay 
maca5 <- CreateSeuratObject(counts = counts(tumor_maca5), min.cells = 4, min.features = 500) #13430 features across 334 samples within 1 assay 
maca7 <- CreateSeuratObject(counts = counts(tumor_maca7), min.cells = 4, min.features = 500) #12643 features across 282 samples within 1 assay 
maca8 <- CreateSeuratObject(counts = counts(tumor_maca8), min.cells = 4, min.features = 500) #11632 features across 211 samples within 1 assay 
maca9 <- CreateSeuratObject(counts = counts(tumor_maca9), min.cells = 4, min.features = 500) #13744 features across 328 samples within 1 assay 

tm5 <- CreateSeuratObject(counts = counts(tt5), min.cells = 4, min.features = 500) #13430 features across 334 samples
tm7 <- CreateSeuratObject(counts = counts(tt7), min.cells = 4, min.features = 500) #11135 features across 196 samples
tm8 <- CreateSeuratObject(counts = counts(tt8), min.cells = 4, min.features = 500) #5286 features across 61 samples
tm9 <- CreateSeuratObject(counts = counts(tt9), min.cells = 4, min.features = 500) #12580 features across 245 samples
```

# ERCC and MT count
```{r}
# Percentage of genes that are MT
mt<- read.table("~/Documents/Tregs_tumor_patients/Manuscript_matrials/Seurat/MT.txt")
mt<- as.character(mt$V1)
AllSamples <- PercentageFeatureSet(object = AllSamples, features= row.names(AllSamples) %in% mt, col.name = "percent.mt")
patientset <- PercentageFeatureSet(object = patientset, features = row.names(patientset) %in% mt, col.name= "percent.mt")
tumorset <- PercentageFeatureSet(object = tumorset, features = row.names(tumorset) %in% mt, col.name="percent.mt")
maca5 <- PercentageFeatureSet(object = maca5, features = row.names(maca5) %in% mt, col.name="percent.mt")
maca7 <- PercentageFeatureSet(object = maca7, features = row.names(maca7) %in% mt, col.name="percent.mt")
maca8 <- PercentageFeatureSet(object = maca8, features = row.names(maca8) %in% mt, col.name="percent.mt")
maca9 <- PercentageFeatureSet(object = maca9, features = row.names(maca9) %in% mt, col.name="percent.mt")

tm5 <- PercentageFeatureSet(object = tm5, features = row.names(tm5) %in% mt, col.name="percent.mt")
tm7 <- PercentageFeatureSet(object = tm7, features = row.names(tm7) %in% mt, col.name="percent.mt")
tm8 <- PercentageFeatureSet(object = tm8, features = row.names(tm8) %in% mt, col.name="percent.mt")
tm9 <- PercentageFeatureSet(object = tm9, features = row.names(tm9) %in% mt, col.name="percent.mt")

# Percentage of ERCC
AllSamples <- PercentageFeatureSet(object = AllSamples, pattern = "^ERCC-", col.name = "percent.ercc")
patientset <- PercentageFeatureSet(object = patientset, pattern = "^ERCC-", col.name = "percent.ercc")
tumorset <- PercentageFeatureSet(object = tumorset, pattern = "^ERCC-", col.name = "percent.ercc")
maca5 <- PercentageFeatureSet(object = maca5, pattern = "^ERCC", col.name = "percent.ercc")
maca7 <- PercentageFeatureSet(object = maca7, pattern = "^ERCC", col.name = "percent.ercc")
maca8 <- PercentageFeatureSet(object = maca8, pattern = "^ERCC", col.name = "percent.ercc")
maca9 <- PercentageFeatureSet(object = maca9, pattern = "^ERCC", col.name = "percent.ercc")

tm5 <- PercentageFeatureSet(object = tm5, pattern = "^ERCC", col.name = "percent.ercc")
tm7 <- PercentageFeatureSet(object = tm7, pattern = "^ERCC", col.name = "percent.ercc")
tm8 <- PercentageFeatureSet(object = tm8, pattern = "^ERCC", col.name = "percent.ercc")
tm9 <- PercentageFeatureSet(object = tm9, pattern = "^ERCC", col.name = "percent.ercc")
```

# QC plots
```{r}
VlnPlot(object = AllSamples, features = c("nCount_RNA", "nFeature_RNA", "percent.mt", "percent.ercc"), ncol = 4)
VlnPlot(object = patientset, features = c("nCount_RNA", "nFeature_RNA", "percent.mt", "percent.ercc"), ncol = 4)
VlnPlot(object = tumorset, features = c("nCount_RNA", "nFeature_RNA", "percent.mt", "percent.ercc"), ncol = 4)
VlnPlot(object = maca5, features = c("nCount_RNA", "nFeature_RNA", "percent.mt", "percent.ercc"), ncol = 4)
VlnPlot(object = maca7, features = c("nCount_RNA", "nFeature_RNA", "percent.mt", "percent.ercc"), ncol = 4)
VlnPlot(object = maca8, features = c("nCount_RNA", "nFeature_RNA", "percent.mt", "percent.ercc"), ncol = 4)
VlnPlot(object = maca9, features = c("nCount_RNA", "nFeature_RNA", "percent.mt", "percent.ercc"), ncol = 4)

VlnPlot(object = tm5, features = c("nCount_RNA", "nFeature_RNA", "percent.mt", "percent.ercc"), ncol = 4)
VlnPlot(object = tm7, features = c("nCount_RNA", "nFeature_RNA", "percent.mt", "percent.ercc"), ncol = 4)
VlnPlot(object = tm8, features = c("nCount_RNA", "nFeature_RNA", "percent.mt", "percent.ercc"), ncol = 4)
VlnPlot(object = tm9, features = c("nCount_RNA", "nFeature_RNA", "percent.mt", "percent.ercc"), ncol = 4)


```

# Visualizing feature-feature relationships
```{r}
run<- AllSamples
plot1 <- FeatureScatter(object = run, feature1 = "nCount_RNA", feature2 = "nFeature_RNA")
plot2 <- FeatureScatter(object = run, feature1 = "nCount_RNA", feature2 = "percent.mt")
plot3 <- FeatureScatter(object = run, feature1 = "nCount_RNA", feature2 = "percent.ercc")
CombinePlots(plots = list(plot1, plot2, plot3), ncol = 1)
```
# add extra annotations to the metadata 
```{r}
#samset <- c(AllSamples, patientset, tumorset, maca5, maca7, maca8, maca9, tm5, tm7, tm8, tm9)
#for (s in 1:length(samset)){
#runset<- samset[s]
runset<- patientset
for (i in 1:nrow(runset@meta.data)){
  for (j in 1:nrow(annot)){
    if(as.character(rownames(runset@meta.data)[i])== as.character(annot$sample_id)[j]){
      runset@meta.data$well_id[i]= as.character(annot$well_id[j])
      runset@meta.data$Cell_type_advance[i]= as.character(annot$Cell_type_advance[j])
      runset@meta.data$run_id[i]= as.character(annot$run_id[j])
      runset@meta.data$plate_id[i]= as.character(annot$plate_id[j])
      runset@meta.data$patients[i]= as.character(annot$patients[j])
      runset@meta.data$tissue[i]= as.character(annot$tissue[j])
      runset@meta.data$overlap[i]= as.character(annot$overlap[j])}}}
head(runset@meta.data)
patientset<- runset
#samset[s] <- runset
#}
```

# filter low quality reads
```{r}
AllSamples <- subset(x = AllSamples, subset = nFeature_RNA > 500 & nFeature_RNA < 10000 & percent.ercc < 20 & percent.mt < 15) #24282 features across 1848 samples
patientset <- subset(x = patientset, subset = nFeature_RNA > 500 & nFeature_RNA < 10000 & percent.ercc < 20 & percent.mt < 15) #19279 features across 1100 samples
tumorset <- subset(x = tumorset, subset = nFeature_RNA > 500 & nFeature_RNA < 10000 & percent.ercc < 20 & percent.mt < 15) #17377 features across 801 samples
maca5 <- subset(x = maca5, subset = nFeature_RNA > 500 & nFeature_RNA < 10000 & percent.ercc < 20 & percent.mt < 15) #13430 features across 323 samples
maca7 <- subset(x = maca7, subset = nFeature_RNA > 500 & nFeature_RNA < 10000 & percent.ercc < 20 & percent.mt < 15) #12643 features across 263 samples
maca8 <- subset(x = maca8, subset = nFeature_RNA > 500 & nFeature_RNA < 10000 & percent.ercc < 20 & percent.mt < 15) #11632 features across 189 samples
maca9 <- subset(x = maca9, subset = nFeature_RNA > 500 & nFeature_RNA < 10000 & percent.ercc < 20 & percent.mt < 15) #13744 features across 320 samples

tm5 <- subset(x = tm5, subset = nFeature_RNA > 500 & nFeature_RNA < 10000 & percent.ercc < 20 & percent.mt < 15) #13430 features across 323 samples within 1 assay
tm7 <- subset(x = tm7, subset = nFeature_RNA > 500 & nFeature_RNA < 10000 & percent.ercc < 20 & percent.mt < 15) #11135 features across 177 samples within 1 assay
tm8 <- subset(x = tm8, subset = nFeature_RNA > 500 & nFeature_RNA < 10000 & percent.ercc < 20 & percent.mt < 15) #5286 features across 55 samples within 1 assay 
tm9 <- subset(x = tm9, subset = nFeature_RNA > 500 & nFeature_RNA < 10000 & percent.ercc < 20 & percent.mt < 15) #12580 features across 239 samples within 1 assay 
```

# Normalizing the 
```{r}
AllSamples <- NormalizeData(object = AllSamples, normalization.method = "LogNormalize", scale.factor = 10000)
patientset<- NormalizeData(object = patientset, normalization.method = "LogNormalize", scale.factor = 10000)
tumorset<- NormalizeData(object = tumorset, normalization.method = "LogNormalize", scale.factor = 10000)
maca5 <- NormalizeData(object = maca5, normalization.method = "LogNormalize", scale.factor = 10000)
maca7 <- NormalizeData(object = maca7, normalization.method = "LogNormalize", scale.factor = 10000)
maca8 <- NormalizeData(object = maca8, normalization.method = "LogNormalize", scale.factor = 10000)
maca9 <- NormalizeData(object = maca9, normalization.method = "LogNormalize", scale.factor = 10000)

tm5 <- NormalizeData(object = tm5, normalization.method = "LogNormalize", scale.factor = 10000)
tm7 <- NormalizeData(object = tm7, normalization.method = "LogNormalize", scale.factor = 10000)
tm8 <- NormalizeData(object = tm8, normalization.method = "LogNormalize", scale.factor = 10000)
tm9 <- NormalizeData(object = tm9, normalization.method = "LogNormalize", scale.factor = 10000)
```

# Identification of highly variable features (feature selection)
```{r}
#samset <- c(AllSamples, patientset, tumorset, maca5, maca7, maca8, maca9, tm5, tm7, tm8, tm9)
AllSamples<-  FindVariableFeatures(object = AllSamples, mean.function = ExpMean, dispersion.function = LogVMR, do.plot = FALSE) 
patientset<-  FindVariableFeatures(object = patientset, mean.function = ExpMean, dispersion.function = LogVMR, do.plot = FALSE) 
tumorset<-  FindVariableFeatures(object = tumorset, mean.function = ExpMean, dispersion.function = LogVMR, do.plot = FALSE) 
maca5<-  FindVariableFeatures(object = maca5, mean.function = ExpMean, dispersion.function = LogVMR, do.plot = FALSE) 
maca7<-  FindVariableFeatures(object = maca7, mean.function = ExpMean, dispersion.function = LogVMR, do.plot = FALSE) 
maca8<-  FindVariableFeatures(object = maca8, mean.function = ExpMean, dispersion.function = LogVMR, do.plot = FALSE) 
maca9<-  FindVariableFeatures(object = maca9, mean.function = ExpMean, dispersion.function = LogVMR, do.plot = FALSE) 
tm5<-  FindVariableFeatures(object = tm5, mean.function = ExpMean, dispersion.function = LogVMR, do.plot = FALSE) 
tm7<-  FindVariableFeatures(object = tm7, mean.function = ExpMean, dispersion.function = LogVMR, do.plot = FALSE) 
tm8<-  FindVariableFeatures(object = tm8, mean.function = ExpMean, dispersion.function = LogVMR, do.plot = FALSE)
tm9<-  FindVariableFeatures(object = tm9, mean.function = ExpMean, dispersion.function = LogVMR, do.plot = FALSE) 

# Identify the 10 most highly variable genes
top10 <- head(x = VariableFeatures(object = patientset), 10)

# plot variable features with and without labels
plot1 <- VariableFeaturePlot(object = patientset)
plot2 <- LabelPoints(plot = plot1, points = top10 , repel = TRUE)
#CombinePlots(plots = list(plot1, plot2), ncol = 1)
plot2
```

#Scaling the data by apply a linear transformation
```{r}
#Shifts the expression of each gene, so that the mean expression across cells is 0
#Scales the expression of each gene, so that the variance across cells is 1 This step gives equal weight in downstream analyses, so that highly-expressed genes do not dominate
#samset <- c(AllSamples, patientset, tumorset, maca5, maca7, maca8, maca9, tm5, tm7, tm8, tm9)
AllSamples<- ScaleData(object = AllSamples, features = rownames(x = AllSamples))
patientset<- ScaleData(object = patientset, features = rownames(x = patientset))
tumorset<- ScaleData(object = tumorset, features = rownames(x = tumorset))
maca5<- ScaleData(object = maca5, features = rownames(x = maca5))
maca7<- ScaleData(object = maca7, features = rownames(x = maca7))
maca8<- ScaleData(object = maca8, features = rownames(maca8))
maca9<- ScaleData(object = maca9, features = rownames(x = maca9))
tm5<- ScaleData(object = tm5, features = rownames(x = tm5))
tm7<- ScaleData(object = tm7, features = rownames(x = tm7))
tm8<- ScaleData(object = tm8, features = rownames(x = tm8))
tm9<- ScaleData(object = tm9, features = rownames(x = tm9))

```


# Perform linear dimensional reduction
```{r}
AllSamples <- RunPCA(object = AllSamples, features = VariableFeatures(object = AllSamples))
patientset <- RunPCA(object = patientset, features = VariableFeatures(object = patientset))
tumorset<- RunPCA(object = tumorset, features = VariableFeatures(object = tumorset))
maca5 <- RunPCA(object = maca5, features = VariableFeatures(object = maca5))
maca7 <- RunPCA(object = maca7, features = VariableFeatures(object = maca7))
maca8 <- RunPCA(object = maca8, features = VariableFeatures(object = maca8))
maca9 <- RunPCA(object = maca9, features = VariableFeatures(object = maca9))
tm5 <- RunPCA(object = tm5, features = VariableFeatures(object = tm5))
tm7 <- RunPCA(object = tm7, features = VariableFeatures(object = tm7))
tm8 <- RunPCA(object = tm8, features = VariableFeatures(object = tm8))
tm9 <- RunPCA(object = tm9, features = VariableFeatures(object = tm9))
```

# Examine and visualize PCA results a few different ways
```{r}
print(x = AllSamples[["pca"]], dims = 1:10, nfeatures = 10)
print(x = patientset[["pca"]], dims = 1:10, nfeatures = 10)
print(x = tumorset[["pca"]], dims = 1:10, nfeatures = 10)
print(x = maca5[["pca"]], dims = 1:10, nfeatures = 10)
print(x = maca7[["pca"]], dims = 1:10, nfeatures = 10)
print(x = maca8[["pca"]], dims = 1:10, nfeatures = 10)
print(x = maca9[["pca"]], dims = 1:10, nfeatures = 10)
```

# pc1 and pc2
```{r}
VizDimLoadings(object = AllSamples, dims = 1:2, reduction = "pca")
VizDimLoadings(object = patientset, dims = 1:2, reduction = "pca")
VizDimLoadings(object = tumorset, dims = 1:2, reduction = "pca")
VizDimLoadings(object = maca5, dims = 1:2, reduction = "pca")
VizDimLoadings(object = maca7, dims = 1:2, reduction = "pca")
VizDimLoadings(object = maca8, dims = 1:2, reduction = "pca")
VizDimLoadings(object = maca9, dims = 1:2, reduction = "pca")

VizDimLoadings(object = tm5, dims = 1:2, reduction = "pca")
VizDimLoadings(object = tm7, dims = 1:2, reduction = "pca")
VizDimLoadings(object = tm8, dims = 1:2, reduction = "pca")
VizDimLoadings(object = tm9, dims = 1:2, reduction = "pca")
```

# PCA plots
```{r}
DimPlot(object = AllSamples, reduction = "pca") 
DimPlot(object = patientset, reduction = "pca") 
DimPlot(object = tumorset, reduction = "pca") 
DimPlot(object = maca5, reduction = "pca")
DimPlot(object = maca7, reduction = "pca") 
DimPlot(object = maca8, reduction = "pca") 
DimPlot(object = maca9, reduction = "pca") 
DimPlot(object = maca9, reduction = "pca") 
DimPlot(object = tm5, reduction = "pca") 
DimPlot(object = tm7, reduction = "pca") 
DimPlot(object = tm8, reduction = "pca") 
DimPlot(object = tm9, reduction = "pca") 

DimPlot(object = AllSamples, reduction = "pca", group.by ="Cell_type_advance") #StashIdent
DimPlot(object = patientset, reduction = "pca", group.by ="Cell_type_advance")
DimPlot(object = tumorset, reduction = "pca", group.by ="Cell_type_advance") #StashIdent
DimPlot(object = maca5, reduction = "pca", group.by ="Cell_type_advance" ) #StashIdent
DimPlot(object = maca7, reduction = "pca", group.by ="Cell_type_advance" ) #StashIdent
DimPlot(object = maca8, reduction = "pca", group.by ="Cell_type_advance" ) #StashIdent
DimPlot(object = maca9, reduction = "pca", group.by ="Cell_type_advance" ) #StashIdent
DimPlot(object = tm5, reduction = "pca", group.by ="Cell_type_advance" ) #StashIdent
DimPlot(object = tm7, reduction = "pca", group.by ="Cell_type_advance" ) #StashIdent
DimPlot(object = tm8, reduction = "pca", group.by ="Cell_type_advance" ) #StashIdent
DimPlot(object = tm9, reduction = "pca", group.by ="Cell_type_advance" ) #StashIdent
```

# exploration of the primary sources of heterogeneity
```{r}
DimHeatmap(object = AllSamples, dims = 1:15, cells = 1000, balanced = TRUE)
DimHeatmap(object = patientset, dims = 1:15, cells = 1000, balanced = TRUE)
DimHeatmap(object = tumorset, dims = 1:15, cells = 1000, balanced = TRUE)
DimHeatmap(object = maca5, dims = 1:15, cells = 1000, balanced = TRUE)
DimHeatmap(object = maca7, dims = 1:15, cells = 1000, balanced = TRUE)
DimHeatmap(object = maca8, dims = 1:15, cells = 1000, balanced = TRUE)
DimHeatmap(object = maca9, dims = 1:15, cells = 1000, balanced = TRUE)
DimHeatmap(object = tm5, dims = 1:4, cells = 1000, balanced = TRUE)
DimHeatmap(object = tm7, dims = 1:4, cells = 1000, balanced = TRUE)
DimHeatmap(object = tm8, dims = 1:4, cells = 1000, balanced = TRUE)
DimHeatmap(object = tm9, dims = 1:4, cells = 1000, balanced = TRUE)
```

# Determine the ‘dimensionality’ of the dataset
```{r}
# NOTE: This process can take a long time for big datasets, comment out for expediency. More
# approximate techniques such as those implemented in ElbowPlot() can be used to reduce
# computation time
AllSamples <- JackStraw(object = AllSamples, num.replicate = 100)
AllSamples <- ScoreJackStraw(object = AllSamples, dims = 1:20)
patientset <- JackStraw(object = patientset, num.replicate = 100)
patientset <- ScoreJackStraw(object = patientset, dims = 1:20)
tumorset <- JackStraw(object = tumorset, num.replicate = 100)
tumorset <- ScoreJackStraw(object = tumorset, dims = 1:20)
maca5 <- JackStraw(object = maca5, num.replicate = 100)
maca5 <- ScoreJackStraw(object = maca5, dims = 1:20)
maca7 <- JackStraw(object = maca7, num.replicate = 100)
maca7 <- ScoreJackStraw(object = maca7, dims = 1:20)
maca8 <- JackStraw(object = maca8, num.replicate = 100)
maca8 <- ScoreJackStraw(object = maca8, dims = 1:20)
maca9 <- JackStraw(object = maca9, num.replicate = 100)
maca9 <- ScoreJackStraw(object = maca9, dims = 1:20)

tm5 <- JackStraw(object = tm5, num.replicate = 100)
tm5 <- ScoreJackStraw(object = tm5, dims = 1:20)
tm7 <- JackStraw(object = tm7, num.replicate = 100)
tm7 <- ScoreJackStraw(object = tm7, dims = 1:20)
tm8 <- JackStraw(object = tm8, num.replicate = 100)
tm8 <- ScoreJackStraw(object = tm8, dims = 1:20)
tm9 <- JackStraw(object = tm9, num.replicate = 100)
tm9 <- ScoreJackStraw(object = tm9, dims = 1:20)
```

# comparing the distribution of p-values for each PC with a uniform distribution
```{r}
JackStrawPlot(object = AllSamples, dims = 1:15)
ElbowPlot(object = AllSamples)
JackStrawPlot(object = patientset, dims = 1:15)
ElbowPlot(object = patientset)
JackStrawPlot(object = tumorset, dims = 1:15)
ElbowPlot(object = tumorset)
JackStrawPlot(object = maca5, dims = 1:15)
ElbowPlot(object = maca5)
JackStrawPlot(object = maca7, dims = 1:15)
ElbowPlot(object = maca7)
JackStrawPlot(object = maca8, dims = 1:15)
ElbowPlot(object = maca8)
JackStrawPlot(object = maca9, dims = 1:15)
ElbowPlot(object = maca9)
JackStrawPlot(object = tm5, dims = 1:15)
ElbowPlot(object = tm5)
JackStrawPlot(object = tm7, dims = 1:15)
ElbowPlot(object = tm7)
JackStrawPlot(object = tm8, dims = 1:15)
ElbowPlot(object = tm8)
JackStrawPlot(object = tm9, dims = 1:15)
ElbowPlot(object = tm9)

```


# Cluster the cells

```{r}
AllSamples <- FindNeighbors(object = AllSamples, dims = 1:10)
AllSamples <- FindClusters(object = AllSamples, reduction.type = "pca", resolution = 0.5, save.SNN = TRUE, algorithm = 3) # k = 9
patientset <- FindNeighbors(object = patientset, dims = 1:10)
patientset <- FindClusters(object = patientset, reduction.type = "pca", resolution = 0.5, save.SNN = TRUE, algorithm = 3) # k = 7
tumorset <- FindNeighbors(object = tumorset, dims = 1:10)
tumorset5 <- FindClusters(object = tumorset, reduction.type = "pca", resolution = 0.5, dims.use = 1:15, save.SNN = TRUE, algorithm = 3) # k = 5
tumorset <- FindClusters(object = tumorset, reduction.type = "pca", resolution = 1.1, dims.use = 1:15, save.SNN = TRUE, algorithm = 3) # to achieve higher resolution clusters k=8       
maca5 <- FindNeighbors(object = maca5, dims = 1:10)
maca5 <- FindClusters(object = maca5, reduction.type = "pca", resolution = 0.5, save.SNN = TRUE, algorithm = 3) # k = 3
maca7 <- FindNeighbors(object = maca7, dims = 1:10)
maca7 <- FindClusters(object = maca7, reduction.type = "pca", resolution = 0.5, save.SNN = TRUE, algorithm = 3) # k = 3
maca8 <- FindNeighbors(object = maca8, dims = 1:10)
maca8 <- FindClusters(object = maca8, reduction.type = "pca", resolution = 0.5, save.SNN = TRUE, algorithm = 3) # k = 3
maca9 <- FindNeighbors(object = maca9, dims = 1:10)
maca9 <- FindClusters(object = maca9, reduction.type = "pca", resolution = 0.5, save.SNN = TRUE, algorithm = 3) # k = 4
tm5 <- FindNeighbors(object = tm5, dims = 1:10)
tm5 <- FindClusters(object = tm5, reduction.type = "pca", resolution = 0.5, save.SNN = TRUE, algorithm = 3) # k = 3
tm7 <- FindNeighbors(object = tm7, dims = 1:10)
tm7 <- FindClusters(object = tm7, reduction.type = "pca", resolution = 0.5, save.SNN = TRUE, algorithm = 3) # k = 2
tm8 <- FindNeighbors(object = tm8, dims = 1:10)
tm8 <- FindClusters(object = tm8, reduction.type = "pca", resolution = 0.5, save.SNN = TRUE, algorithm = 3) # k = 1
tm9 <- FindNeighbors(object = tm9, dims = 1:10)
tm9 <- FindClusters(object = tm9, reduction.type = "pca", resolution = 0.5, save.SNN = TRUE, algorithm = 3) # k = 3
```

#Run non-linear dimensional reduction (UMAP/tSNE)
library(viridis)
library(gridExtra)
reticulate::py_install(packages ='umap-learn')
install.packages('umap')
library(umap)
install.packages('reticulate')
library('reticulate')
reticulate::py_install(packages ='umap-learn')

```{r}
# Load the "scales" package
require(scales)

# Create vector with levels of object@ident
identities <- 

# Create vector of default ggplot2 colors
my_color_palette <- hue_pal(h = c(180, 270)(9))(length(identities))
my_color_palette<- c("blue","darkgreen", "brown")
# Plot the tSNE plot with the default ggplot2 colors
TSNEPlot(object = tumorset5, do.return = T, group.by = "Cell_type_advance", label = TRUE) +scale_color_manual(values = my_color_palette)
```

#Run non-linear dimensional reduction tSNE
```{r}
AllSamples <- RunTSNE(object = AllSamples, dims = 1:9)
DimPlot(object = AllSamples, reduction = "tsne", group.by = "Cell_type_advance", label = TRUE)
DimPlot(object = AllSamples, reduction = "tsne", group.by = "tissue", label = TRUE) # tsne_AllSamples_labeledbyTissue
patientset <- RunTSNE(object = patientset, dims = 1:7)
DimPlot(object = patientset, reduction = "tsne", group.by = "Cell_type_advance", label = TRUE, pt.size= 4)
DimPlot(object = patientset, reduction = "tsne", group.by = "tissue", label = TRUE, pt.size= 4)
tumorset5 <- RunTSNE(object = tumorset5, dims = 1:5)
DimPlot(object = tumorset5, reduction = "tsne", group.by = "Cell_type_advance", label = FALSE, pt.size = 2) +scale_color_manual(values = my_color_palette)
DimPlot(object = tumorset5, reduction = "tsne", label = FALSE, pt.size = 2) 

tumorset <- RunTSNE(object = tumorset, dims = 1:5)
DimPlot(object = tumorset, reduction = "tsne", label = TRUE)
DimPlot(object = tumorset, reduction = "tsne", group.by = "Cell_type_advance", label = TRUE)
maca5 <- RunTSNE(object = maca5, dims = 1:3)
DimPlot(object = maca5, reduction = "tsne", group.by = "Cell_type_advance", label = TRUE)
DimPlot(object = maca5, reduction = "tsne", group.by = "tissue", label = TRUE) 
maca7 <- RunTSNE(object = maca7, dims = 1:3)
DimPlot(object = maca7, reduction = "tsne", group.by = "Cell_type_advance", label = TRUE)
DimPlot(object = maca7, reduction = "tsne", group.by = "tissue", label = TRUE) 
maca8 <- RunTSNE(object = maca8, dims = 1:3)
DimPlot(object = maca8, reduction = "tsne", group.by = "Cell_type_advance", label = TRUE)
DimPlot(object = maca8, reduction = "tsne", group.by = "tissue", label = TRUE) 
maca9 <- RunTSNE(object = maca9, dims = 1:3)
DimPlot(object = maca9, reduction = "tsne", group.by = "Cell_type_advance", label = TRUE)
DimPlot(object = maca9, reduction = "tsne", label = TRUE)
DimPlot(object = maca9, reduction = "tsne", group.by = "tissue", label = TRUE) 
tm5 <- RunTSNE(object = tm5, dims = 1:3)
DimPlot(object = tm5, reduction = "tsne", group.by = "Cell_type_advance", label = TRUE)
tm7 <- RunTSNE(object = tm7)
DimPlot(object = tm7, reduction = "tsne", group.by = "Cell_type_advance", label = TRUE)
# not possible to run tsne not complex enough
#tm8 <- RunTSNE(object = tm8, dim= 1:3)
#DimPlot(object = tm8, reduction = "tsne", group.by = "Cell_type_advance", label = TRUE)
tm9 <- RunTSNE(object = tm9, dims = 1:3)
DimPlot(object = tm9, reduction = "tsne", group.by = "Cell_type_advance", label = TRUE)

```


#Finding differentially expressed features (cluster biomarkers)
```{r}
# find all markers
AllSamples.markers <- FindAllMarkers(object = AllSamples, only.pos = TRUE, min.pct = 0.25, logfc.threshold = 0.25)
ASm<- AllSamples.markers %>% group_by(cluster) %>% top_n(n = 20, wt = avg_logFC)
#write.table(ASm, "~/Documents/Tregs_tumor_patients/Manuscript_matrials/Seurat/Figures_16APRIL2019/top20Markers_AllSamples.txt", quote=F, row.names = F, sep="\t")
patient.markers <- FindAllMarkers(object = patientset, only.pos = TRUE, min.pct = 0.25, logfc.threshold = 0.25)
pm<- patient.markers %>% group_by(cluster) %>% top_n(n = 20, wt = avg_logFC)
#write.table(pm, "~/Documents/Tregs_tumor_patients/Manuscript_matrials/Seurat/Figures_16APRIL2019/top20Markers_PatientSet.txt", quote=F, row.names = F, sep="\t")
tumor.markers.5 <- FindAllMarkers(object = tumorset5, only.pos = TRUE, min.pct = 0.25, logfc.threshold = 0.25)
tm5<- tumor.markers.5 %>% group_by(cluster) %>% top_n(n = 20, wt = avg_logFC)
ttm5<- tumor.markers.5 %>% group_by(cluster) %>% top_n(n = 20, wt = avg_logFC)

tumor.markers <- FindAllMarkers(object = tumorset, only.pos = TRUE, min.pct = 0.25, logfc.threshold = 0.25)
tm<- tumor.markers %>% group_by(cluster) %>% top_n(n = 20, wt = avg_logFC)
write.table(tm,"~/Documents/Tregs_tumor_patients/Manuscript_matrials/Seurat/Figures_16APRIL2019/to20genemarkers_percluster_TumorSet_8clusters.txt", quote=F, row.names = F, sep="\t")
#write.table(tm, "~/Documents/Tregs_tumor_patients/Manuscript_matrials/Seurat/Figures_16APRIL2019/top20Markers_TumorSet.txt", quote=F, row.names = F, sep="\t")
maca5.markers <- FindAllMarkers(object = maca5, only.pos = TRUE, min.pct = 0.25, logfc.threshold = 0.25)
m5m<- maca5.markers %>% group_by(cluster) %>% top_n(n = 20, wt = avg_logFC)
#write.table(m5m, "~/Documents/Tregs_tumor_patients/Manuscript_matrials/Seurat/Figures_16APRIL2019/top20Markers_MaCa5.txt", quote=F, row.names = F, sep="\t")
maca7.markers <- FindAllMarkers(object = maca7, only.pos = TRUE, min.pct = 0.25, logfc.threshold = 0.25)
m7m<- maca7.markers %>% group_by(cluster) %>% top_n(n = 20, wt = avg_logFC)
#write.table(m7m, "~/Documents/Tregs_tumor_patients/Manuscript_matrials/Seurat/Figures_16APRIL2019/top20Markers_MaCa7.txt", quote=F, row.names = F, sep="\t")
maca8.markers <- FindAllMarkers(object = maca8, only.pos = TRUE, min.pct = 0.25, logfc.threshold = 0.25)
m8m<- maca8.markers %>% group_by(cluster) %>% top_n(n = 20, wt = avg_logFC)
#write.table(m8m, "~/Documents/Tregs_tumor_patients/Manuscript_matrials/Seurat/Figures_16APRIL2019/top20Markers_MaCa8.txt", quote=F, row.names = F, sep="\t")
maca9.markers <- FindAllMarkers(object = maca9, only.pos = TRUE, min.pct = 0.25, logfc.threshold = 0.25)
m9m<- maca9.markers %>% group_by(cluster) %>% top_n(n = 20, wt = avg_logFC)
#write.table(m9m, "~/Documents/Tregs_tumor_patients/Manuscript_matrials/Seurat/Figures_16APRIL2019/top20Markers_MaCa9.txt", quote=F, row.names = F, sep="\t")

tm5.markers <- FindAllMarkers(object = tm5, only.pos = TRUE, min.pct = 0.25, logfc.threshold = 0.25)
tm5m<- tm5.markers %>% group_by(cluster) %>% top_n(n = 20, wt = avg_logFC)
#write.table(tm5m, "~/Documents/Tregs_tumor_patients/Manuscript_matrials/Seurat/Figures_16APRIL2019/top20Markers_MaCa5_tumorOnly.txt", quote=F, row.names = F, sep="\t")

tm7.markers <- FindAllMarkers(object = tm7, only.pos = TRUE, min.pct = 0.25, logfc.threshold = 0.25)
tm7m<- tm7.markers %>% group_by(cluster) %>% top_n(n = 20, wt = avg_logFC)
write.table(tm7m, "~/Documents/Tregs_tumor_patients/Manuscript_matrials/Seurat/Figures_16APRIL2019/top20Markers_MaCa7_tumorOnly.txt", quote=F, row.names = F, sep="\t")

tm9.markers <- FindAllMarkers(object = tm9, only.pos = TRUE, min.pct = 0.25, logfc.threshold = 0.25)
tm9m<- tm9.markers %>% group_by(cluster) %>% top_n(n = 20, wt = avg_logFC)
write.table(tm9m, "~/Documents/Tregs_tumor_patients/Manuscript_matrials/Seurat/Figures_16APRIL2019/top20Markers_MaCa9_tumorOnly.txt", quote=F, row.names = F, sep="\t")

```

# Violin plot of top 2 genes per cluster 
```{r}
VlnPlot(object = AllSamples, features =  c(AllSamples.markers %>% group_by(cluster) %>% top_n(n = 2, wt = avg_logFC))$gene)
VlnPlot(object = patientset, features =  c(patient.markers %>% group_by(cluster) %>% top_n(n = 2, wt = avg_logFC))$gene)
VlnPlot(object = tumorset5, features =  c(tumor.markers.5 %>% group_by(cluster) %>% top_n(n = 2, wt = avg_logFC))$gene)
VlnPlot(object = tumorset, features =  c(tumor.markers %>% group_by(cluster) %>% top_n(n = 2, wt = avg_logFC))$gene)
VlnPlot(object = maca5, features =  c(maca5.markers %>% group_by(cluster) %>% top_n(n = 2, wt = avg_logFC))$gene)
VlnPlot(object = maca7, features =  c(maca7.markers %>% group_by(cluster) %>% top_n(n = 2, wt = avg_logFC))$gene)
VlnPlot(object = maca8, features =  c(maca8.markers %>% group_by(cluster) %>% top_n(n = 2, wt = avg_logFC))$gene)
VlnPlot(object = maca9, features =  c(maca9.markers %>% group_by(cluster) %>% top_n(n = 2, wt = avg_logFC))$gene)

VlnPlot(object = tm5, features =  c(tm5.markers %>% group_by(cluster) %>% top_n(n = 2, wt = avg_logFC))$gene)
VlnPlot(object = tm7, features =  c(tm7.markers %>% group_by(cluster) %>% top_n(n = 2, wt = avg_logFC))$gene)
VlnPlot(object = tm9, features =  c(tm9.markers %>% group_by(cluster) %>% top_n(n = 2, wt = avg_logFC))$gene)
```

# Feature plot of top 2 genes per cluster 
```{r}
FeaturePlot(object = AllSamples, features = c(AllSamples.markers %>% group_by(cluster) %>% top_n(n = 2, wt = avg_logFC))$gene)
FeaturePlot(object = patientset, features = c(patient.markers %>% group_by(cluster) %>% top_n(n = 2, wt = avg_logFC))$gene)
FeaturePlot(object = tumorset5, features = c(tumor.markers.5 %>% group_by(cluster) %>% top_n(n = 2, wt = avg_logFC))$gene)
FeaturePlot(object = tumorset, features = c(tumor.markers %>% group_by(cluster) %>% top_n(n = 2, wt = avg_logFC))$gene)
FeaturePlot(object = maca5, features = c(maca5.markers %>% group_by(cluster) %>% top_n(n = 2, wt = avg_logFC))$gene)
FeaturePlot(object = maca7, features = c(maca7.markers %>% group_by(cluster) %>% top_n(n = 2, wt = avg_logFC))$gene)
FeaturePlot(object = maca8, features = c(maca8.markers %>% group_by(cluster) %>% top_n(n = 2, wt = avg_logFC))$gene)
FeaturePlot(object = maca9, features = c(maca9.markers %>% group_by(cluster) %>% top_n(n = 2, wt = avg_logFC))$gene)
FeaturePlot(object = tm5, features = c(tm5.markers %>% group_by(cluster) %>% top_n(n = 2, wt = avg_logFC))$gene)
FeaturePlot(object = tm7, features = c(tm7.markers %>% group_by(cluster) %>% top_n(n = 2, wt = avg_logFC))$gene)
FeaturePlot(object = tm9, features = c(tm9.markers %>% group_by(cluster) %>% top_n(n = 2, wt = avg_logFC))$gene)


```

# Heatmap plot of the top 20 genes per cluster
```{r}
DoHeatmap(object = AllSamples, features = c(AllSamples.markers %>% group_by(cluster) %>% top_n(n = 20, wt = avg_logFC))$gene, group.by = "Cell_type_advance", size= 2, angle = 90) + NoLegend()
DoHeatmap(object = patientset, features = c(patient.markers %>% group_by(cluster) %>% top_n(n = 20, wt = avg_logFC))$gene, group.by = "Cell_type_advance", size= 2, angle = 90) + NoLegend()
DoHeatmap(object = tumorset, features = c(tumor.markers %>% group_by(cluster) %>% top_n(n = 20, wt = avg_logFC))$gene, group.by = "Cell_type_advance", size= 2, angle = 90) + NoLegend()

DoHeatmap(object = tumorset5, features = c(tumor.markers.5 %>% group_by(cluster) %>% top_n(n = 20, wt = avg_logFC))$gene, group.by = "new_merged", size= 2, angle = 90,) + NoLegend()
DoHeatmap(object = tumorset5, features = c(tumor.markers.5 %>% group_by(cluster) %>% top_n(n = 20, wt = avg_logFC))$gene, group.by = "seurat_clusters", size= 2, angle = 90) + NoLegend()

DoHeatmap(object = tumorset, features = c(tumor.markers %>% group_by(cluster) %>% top_n(n = 20, wt = avg_logFC))$gene, group.by = "Cell_type_advance", size= 2, angle = 90) + NoLegend()
DoHeatmap(object = tumorset, features = c(tumor.markers %>% group_by(cluster) %>% top_n(n = 20, wt = avg_logFC))$gene, group.by = "seurat_clusters", size= 2, angle = 90) + NoLegend()
DoHeatmap(object = maca5, features = c(maca5.markers %>% group_by(cluster) %>% top_n(n = 20, wt = avg_logFC))$gene, group.by = "Cell_type_advance", size= 2, angle = 90) + NoLegend()
DoHeatmap(object = maca7, features = c(maca7.markers %>% group_by(cluster) %>% top_n(n = 20, wt = avg_logFC))$gene, group.by = "Cell_type_advance", size= 2, angle = 90) + NoLegend()
DoHeatmap(object = maca8, features = c(maca8.markers %>% group_by(cluster) %>% top_n(n = 20, wt = avg_logFC))$gene, group.by = "Cell_type_advance", size= 2, angle = 90) + NoLegend()
DoHeatmap(object = maca9, features = c(maca9.markers %>% group_by(cluster) %>% top_n(n = 20, wt = avg_logFC))$gene, group.by = "Cell_type_advance", size= 2, angle = 90) + NoLegend()

DoHeatmap(object = tm5, features = c(tm5.markers %>% group_by(cluster) %>% top_n(n = 30, wt = avg_logFC))$gene, group.by = "Cell_type_advance", size= 2, angle = 0) + NoLegend()
DoHeatmap(object = tm7, features = c(tm7.markers %>% group_by(cluster) %>% top_n(n = 30, wt = avg_logFC))$gene, group.by = "Cell_type_advance", size= 2, angle = 0) + NoLegend()
#DoHeatmap(object = tm8, features = c(tm8.markers %>% group_by(cluster) %>% top_n(n = 30, wt = avg_logFC))$gene, group.by = "Cell_type_advance", size= 2, angle = 0) + NoLegend()
DoHeatmap(object = tm9, features = c(tm9.markers %>% group_by(cluster) %>% top_n(n = 30, wt = avg_logFC))$gene, group.by = "Cell_type_advance", size= 2, angle = 0) + NoLegend()


```


# write tables of metadata
```{r}
maca9_clusters <- maca9@meta.data
maca9_clusters$sample_id<- row.names(maca9_clusters)
write.table(maca9_clusters, "~/Documents/Tregs_tumor_patients/Manuscript_matrials/Seurat/Figures_16APRIL2019/MaCa9_Seurat_cluster_info.txt", quote=F, row.names = F, sep="\t")
```

Save the Seurat object for further analysis 
```{r}
save(AllSamples,file="~/Documents/Tregs_tumor_patients/Manuscript_matrials/Seurat/AllSamples.Robj")
save(patientset,file="~/Documents/Tregs_tumor_patients/Manuscript_matrials/Seurat/patientset.Robj")
save(tumorset,file="~/Documents/Tregs_tumor_patients/Manuscript_matrials/Seurat/tumorset.Robj")
save(tumorset5,file="~/Documents/Tregs_tumor_patients/Manuscript_matrials/Seurat/tumorset_5clusters.Robj")
save(maca5,file="~/Documents/Tregs_tumor_patients/Manuscript_matrials/Seurat/maca5.Robj")
save(maca7,file="~/Documents/Tregs_tumor_patients/Manuscript_matrials/Seurat/maca7.Robj")
save(maca8,file="~/Documents/Tregs_tumor_patients/Manuscript_matrials/Seurat/maca8.Robj")
save(maca9,file="~/Documents/Tregs_tumor_patients/Manuscript_matrials/Seurat/maca9.Robj")
save(tm5,file="~/Documents/Tregs_tumor_patients/Manuscript_matrials/Seurat/tm5.Robj")
save(tm7,file="~/Documents/Tregs_tumor_patients/Manuscript_matrials/Seurat/tm7.Robj")
save(tm8,file="~/Documents/Tregs_tumor_patients/Manuscript_matrials/Seurat/tm8.Robj")
save(tm9,file="~/Documents/Tregs_tumor_patients/Manuscript_matrials/Seurat/tm9.Robj")

```

# slingshot
```{r}
sli<- 
```


source("https://bioconductor.org/biocLite.R")
biocLite("monocle")
devtools::install_github("cole-trapnell-lab/DDRTree", ref="simple-ppt-like")
devtools::install_github("cole-trapnell-lab/L1-graph")
install.packages("reticulate")
library(reticulate)
py_install("umap-learn")
py_install("louvain")
devtools::install_github("cole-trapnell-lab/monocle-release")

# Pesudotime analysis monocle
```{r}
#tm_HSMM <- importCDS(tumorset, import_all = FALSE)

#Extract data, phenotype data, and feature data from the SeuratObject
data <- as(as.matrix(tumorset5@assays$RNA@data), 'sparseMatrix')
#data <- data[!duplicated(rownames(data)), ]
pd <- new('AnnotatedDataFrame', data = tumorset5@meta.data)
fData <- data.frame(gene_short_name = row.names(data), row.names = row.names(data))
fd <- new('AnnotatedDataFrame', data = fData)

#Construct monocle cds
monocle_cds <- newCellDataSet(data, phenoData = pd, featureData = fd, lowerDetectionLimit = 0.5, expressionFamily = negbinomial.size())
monocle_cds <- estimateSizeFactors(monocle_cds)
monocle_cdsDataSet <- reduceDimension(monocle_cds, method= "DDRTree")
monocle_cdsDataSet <- orderCells(monocle_cdsDataSet, reverse = FALSE) 

cellLabels= monocle_cdsDataSet$Cell_type_advance
cellLabels= tumorset5@meta.data$seurat_clusters
cellLabels= tumorset5$new_overlap

plot_cell_trajectory(monocle_cdsDataSet, color_by = cellLabels)
plot_cell_trajectory(monocle_cdsDataSet, color_by = tumorset@meta.data$seurat_clusters)
plot_cell_trajectory(monocle_cdsDataSet, color_by = as.factor(cellLabels))


mycol <- rgb(211, 211, 211, max = 255, alpha = 50, names = "lightgrey")
plot_cell_trajectory(monocle_cdsDataSet, color_by = as.factor(cellLabels)) + geom_point(aes(size = Pseudotime , color = as.factor(cellLabels))) + scale_color_manual(breaks = c("1", "2", "3", "4", "5", "6", "7", "8", "a", "b", "c", "No"), values=c("orangered", "mediumvioletred" , "orange2", "yellow2", "limegreen", "yellowgreen", "seagreen", "turquoise1", "purple2", "pink", "violetred1", "#D3D3D332")) + theme(legend.position = "right")

plot_cell_trajectory(monocle_cdsDataSet, color_by = as.factor(cellLabels)) + geom_point(aes(size = tumorset5$new_overlap, color = as.factor(cellLabels))) 

# Store the ordering
pseudotime_monocle <-data.frame( Timepoint = phenoData(monocle_cdsDataSet)$timepoint, pseudotime = phenoData(monocle_cdsDataSet)$Pseudotime, State = phenoData(monocle_cdsDataSet)$State)
rownames(pseudotime_monocle) <- 1:ncol(d)
pseudotime_order_monocle <- rownames(pseudotime_monocle[order(pseudotime_monocle$pseudotime), ])

reads_tumor$pseudotime_monocle_commonGenems <- pseudotime_monocle$pseudotime
ggplot(as.data.frame(colData(reads_tumor)), aes(x = pseudotime_monocle_commonGenems, y = sc3_culster, colour = Cell_type_advance)) + geom_quasirandom(groupOnX = FALSE) + scale_color_tableau() + theme_classic() + xlab("monocle pseudotime") + ylab("Timepoint") + ggtitle("Gene list_ col AJ SC3 groups")
ggplot(as.data.frame(colData(reads_tumor)), aes(x = pseudotime_monocle_commonGenems, y = patients, colour = Cell_type_advance)) + geom_quasirandom(groupOnX = FALSE) + scale_color_tableau() + theme_classic() + xlab("monocle pseudotime") + ylab("Timepoint") + ggtitle("Cells ordered by monocle pseudotime")
ggplot(as.data.frame(colData(reads_tumor)), aes(x = pseudotime_monocle, y = sc3_culster, colour = Cell_type_advance)) + geom_quasirandom(groupOnX = FALSE) + scale_color_tableau() + theme_classic() + xlab("monocle pseudotime") + ylab("Timepoint") + ggtitle("Cells ordered by monocle pseudotime")


```


# Plot heat map based on New Gene list from Maria 18April2019

```{r}
#NG <- read.table("~/Documents/Tregs_tumor_patients/Manuscript_matrials/Seurat/New_Gene_list_Maria_18April2019.txt", header=F)
#NG.1 <- c(as.character(NG[,1]))

#NG.2<- read.table("~/Documents/Tregs_tumor_patients/Manuscript_matrials/Seurat/selected_genes_for_heatmap_29MAY20", header = T)
#NG.2.1 <- c(as.character(NG.2[,1]))

NG.2<- read.table("~/Documents/Tregs_tumor_patients/Manuscript_matrials/Seurat/selected_genes_for_heatmap_8JUL20.txt", header = F)
NG.2.1 <- c(as.character(NG.2[,1]))
#DoHeatmap(object = AllSamples, features = NG.2.1, group.by = "Cell_type_advance", size= 2, angle = 90) + NoLegend()
#DoHeatmap(object = patientset, features = NG.2.1, group.by = "Cell_type_advance", size= 2, angle = 90) + NoLegend()

#DoHeatmap(object = tumorset5, features = NG.2.1, group.by = "Cell_type_advance", size= 2, angle = 0) + theme(axis.text.y = element_text(size = 5)) + NoLegend()
DoHeatmap(object = tumorset5, features = NG.2.1, group.by = "seurat_clusters", size= 2, angle = 0) +  theme(axis.text.y = element_text(size = 5)) + NoLegend()

#DoHeatmap(object = tumorset, features = NG.2.1, group.by = "Cell_type_advance", size= 2, angle = 90) + NoLegend()
DoHeatmap(object = tumorset, features = NG.2.1, group.by = "seurat_clusters", size= 2, angle = 90) + theme(axis.text.y = element_text(size = 5)) + NoLegend()


#DoHeatmap(object = maca5, features = NG.2.1, group.by = "Cell_type_advance", size= 2, angle = 90) + NoLegend()
#DoHeatmap(object = maca7, features = NG.2.1, group.by = "Cell_type_advance", size= 2, angle = 90) + NoLegend()
#DoHeatmap(object = maca8, features = NG.2.1, group.by = "Cell_type_advance", size= 2, angle = 90) + NoLegend()
#DoHeatmap(object = maca9, features = NG.2.1, group.by = "Cell_type_advance", size= 2, angle = 90) + NoLegend()

#DoHeatmap(object = tm5, features = NG.2.1, group.by = "Cell_type_advance", size= 2, angle = 0) + NoLegend()
#DoHeatmap(object = tm7, features = NG.2.1, group.by = "Cell_type_advance", size= 2, angle = 0) + NoLegend()
#DoHeatmap(object = tm9, features = NG.2.1, group.by = "Cell_type_advance", size= 2, angle = 0) + NoLegend()
#DoHeatmap(object = tm9, features = NG.2.1, group.by = "Cell_type_advance", size= 2, angle = 0) + NoLegend()
```


# Genes of interest
```{r}
#  tumor-infiltrating CD4+
FeaturePlot(object = tumorset5, features = c("ENSG00000126353", "ENSG00000120129", "ENSG00000110848", "ENSG00000073861"))
FeaturePlot(object = tumorset5, features = c("ENSG00000073861", "ENSG00000111537", "ENSG00000265972", "ENSG00000145649"))
FeaturePlot(object = tumorset5, features = c("ENSG00000100453", "ENSG00000180644", "ENSG00000102245", "ENSG00000106952"))
FeaturePlot(object = tumorset5, features = c("ENSG00000170345", "ENSG00000177606", "ENSG00000186891", "ENSG00000186827"))
FeaturePlot(object = tumorset5, features = c("ENSG00000049249", "ENSG00000204287", "ENSG00000148773", "ENSG00000072042"))
FeaturePlot(object = tumorset5, features = c("ENSG00000121039", "ENSG00000163513", "ENSG00000069702", "ENSG00000074800"))
FeaturePlot(object = tumorset5, features = c("ENSG00000111424", "ENSG00000179934", "ENSG00000115602", "ENSG00000168769"))
FeaturePlot(object = tumorset5, features = c("ENSG00000120875", "ENSG00000107485", "ENSG00000124766", "ENSG00000156234"))
FeaturePlot(object = tumorset5, features = c("ENSG00000277632", "ENSG00000275302", "ENSG00000136634", "ENSG00000138185"))
FeaturePlot(object = tumorset5, features = c("ENSG00000163599", "ENSG00000168961", "ENSG00000112149", "ENSG00000135077"))
FeaturePlot(object = tumorset5, features = c("ENSG00000188389", "ENSG00000136810", "ENSG00000189403", "ENSG00000234883"))
FeaturePlot(object = tumorset5, features = c("ENSG00000034510", "ENSG00000148773"))

FeaturePlot(object = tumorset5, features = c("ENSG00000126353", "ENSG00000120129", "ENSG00000110848", "ENSG00000073861"))


# FeaturePlot_ILisoformes
FeaturePlot(object = tumorset5, features = c("ENSG00000168685", "ENSG00000134460", "ENSG00000049768", "ENSG00000136810")) 
FeaturePlot(object = tumorset5, features = c("ENSG00000126353", "ENSG00000145649", "ENSG00000179934", "ENSG00000156234"))
FeaturePlot(object = tumorset5, features = c("ENSG00000110848", "ENSG00000180644", "ENSG00000138185", "ENSG00000163513"))
FeaturePlot(object = tumorset5, features = c("ENSG00000102245", "ENSG00000073861", "ENSG00000136634", "ENSG00000074800"))


FeaturePlot(object = tumorset5, features = c("ENSG00000168685"))
FeaturePlot(object = tumorset5, features = c("ENSG00000134460"))

FeaturePlot(object = tumorset5, features = c("ENSG00000049768"))

FeaturePlot(object = tumorset5, features = c("ENSG00000126353"))

FeaturePlot(object = tumorset5, features = c("ENSG00000234883"))

FeaturePlot(object = tumorset5, features = c("ENSG00000168685"))

```


# Perform integration
```{r}
library(cowplot)
source("http://bioconductor.org/biocLite.R")
biocLite()
biocLite("monocle")
devtools::install_github("cole-trapnell-lab/DDRTree", ref="simple-ppt-like")
devtools::install_github("cole-trapnell-lab/L1-graph")
install.packages("reticulate")
library(reticulate)
py_install('umap-learn', pip = T, pip_ignore_installed = T) # Ensure the latest version of UMAP is installed
py_install("louvain")
source("http://bioconductor.org/biocLite.R")
biocLite()
biocLite("monocle")
library(monocle)


```

# Perform an integrated analysis the three main goals for this analysis are:
Identify cell types that are present in both MaCa5 and MaCa9
Obtain cell type markers that are conserved in both patients
Compare the datasets to find cell-type specific gene markers without patient specific DE genes
```{r}
tumor.anchors <- FindIntegrationAnchors(object.list = list(tm5, tm9), dims = 1:20)
macas.combined <- IntegrateData(anchorset = tumor.anchors, dims = 1:20)
DefaultAssay(object = macas.combined) <- "integrated"

# Run the standard workflow for visualization and clustering
macas.combined <- ScaleData(object = macas.combined, verbose = FALSE)
macas.combined <- RunPCA(object = macas.combined, npcs = 30, verbose = FALSE)
# t-SNE and Clustering
macas.combined <- RunUMAP(object = macas.combined, reduction = "pca", dims = 1:20)
macas.combined <- FindNeighbors(object = macas.combined, reduction = "pca", dims = 1:20)
macas.combined <- FindClusters(macas.combined, resolution = 0.5)

# Visualization

p1 <- DimPlot(macas.combined, reduction = "umap", group.by = "patients")
p2 <- DimPlot(macas.combined, reduction = "umap", label = TRUE)
p3 <- DimPlot(macas.combined, reduction = "umap", group.by = "Cell_type_advance")
p4 <- DimPlot(macas.combined, reduction = "umap", group.by = "run_id")

plot_grid(p1, p2, p3, p4)

DimPlot(macas.combined, reduction = "umap", split.by = "patients")
```

# Identify conserved cell type markers
To identify canonical cell type marker genes that are conserved across patients, we used the FindConservedMarkers function. This function performs differential gene expression testing for each dataset/group and combines the p-values using meta-analysis methods from the MetaDE R package. 
```{r}
DefaultAssay(macas.combined) <- "RNA"

ActTconv.Vs.Treg_markers <- FindConservedMarkers(macas.combined, ident.1 = 1, ident.2 = 2, grouping.var = "patients", verbose = FALSE)
ActTconv.Vs.Treg_markers$gene<- row.names(ActTconv.Vs.Treg_markers)
head(ActTconv.Vs.Treg_markers)
write.table(ActTconv.Vs.Treg_markers, "~/Documents/Tregs_tumor_patients/Manuscript_matrials/Seurat/Conserved_CellTypeMarkers_MaCa5&5_ActTconvVsTreg.txt", quote=F, row.names=F, sep="\t")

ActTconv.Vs.Tconv_markers <- FindConservedMarkers(macas.combined, ident.1 = 1, ident.2 = 0, grouping.var = "patients", verbose = FALSE)
ActTconv.Vs.Tconv_markers$gene<- row.names(ActTconv.Vs.Tconv_markers)
head(ActTconv.Vs.Tconv_markers)
write.table(ActTconv.Vs.Tconv_markers, "~/Documents/Tregs_tumor_patients/Manuscript_matrials/Seurat/Conserved_CellTypeMarkers_MaCa5&5_ActTconv.Vs.Tconv_markers.txt", quote=F, row.names=F, sep="\t")

Treg.Vs.Tconv_markers <- FindConservedMarkers(macas.combined, ident.1 = 2, ident.2 = 0, grouping.var = "patients", verbose = FALSE)
Treg.Vs.Tconv_markers$gene<- row.names(Treg.Vs.Tconv_markers)
head(Treg.Vs.Tconv_markers)
write.table(Treg.Vs.Tconv_markers, "~/Documents/Tregs_tumor_patients/Manuscript_matrials/Seurat/Conserved_CellTypeMarkers_MaCa5&5_Treg.Vs.Tconv_markers.txt", quote=F, row.names=F, sep="\t")
```


# Build a phylogenetic tree, and rename/reorder cluster names according to their position on the tree
# This gives closely related clusters similar cluster IDs, which is occasionally useful for visualization later on
# Assigned cluster will be placed in the 'tree.ident' field of nbt@data.info, and also stored in nbt@ident
```{r}
# Density cluster the tSNE map - note that the G.use parameter is the density parameter for the clustering - lower G.use to get finer settings
# Cells which are 'unassigned' are put in cluster 1 - though in this case there are none
# Assigned cluster will be placed in the 'DBClust.ident' field of nbt@data.info. Putting set.ident=TRUE means that the assigned clusters will also be stored in nbt@ident
nbt=DBclust_dimension(tumorset,1,2,reduction.use = "tsne",G.use = 8,set.ident = TRUE)
tsne.plot(nbt,pt.size = 1)
nbt=buildClusterTree(tumorset,do.reorder = TRUE,reorder.numeric = TRUE,pcs.use = 1:11)
```


#select the overlaps
```{r}
overlap<- subset(AllSamples, subset= overlap == "Yes")
DoHeatmap(object = overlap, features = NG.1, group.by = "Cell_type_advance", size= 2, angle = 45) + NoLegend()
overlap_in_maca985<- subset(tumorset, subset= patients %in% c("MaCa9", "MaCa8", "MaCa5") & overlap == "Yes")
DoHeatmap(object = overlap_in_maca985, features = NG.1, group.by = "Cell_type_advance", size= 2, angle = 45) + NoLegend()

poverlap<- subset(patientset, subset= overlap == "Yes")
DoHeatmap(object = poverlap, features = NG.1, group.by = "Cell_type_advance", size= 2, angle = 45) + NoLegend()

New_overlap<- read.table("~/Documents/Tregs_tumor_patients/Manuscript_matrials/Seurat/overlap_list_MX.txt", header = T)
tumorset5@meta.data$new_overlap<- "NA"
for(i in 1:nrow(tumorset5@meta.data)){
  for(f in 1:nrow(New_overlap)){
    if(row.names(tumorset5@meta.data)[i] == New_overlap$sample_id[f]){
      tumorset5@meta.data$new_overlap[i]<- as.character(New_overlap$overlap_id[f])
    }
  }
}

tumorset5@meta.data$new_merged <- paste(tumorset5$seurat_clusters, "_", tumorset5$patients, "_", tumorset5$Cell_type_advance, "_", tumorset5$new_overlap, sep="")

newoverlap<- subset(tumorset5, subset= new_overlap != "No")
DoHeatmap(object = newoverlap, features = NG.1, group.by = "new_merged", size=2, angle=30) + NoLegend() + theme(axis.text.y = element_text(size = 5))

saveRDS(newoverlap, file = "~/Documents/Tregs_tumor_patients/Manuscript_matrials/Seurat/newoverlap_for_SC3.rds")
over <- readRDS(file = "~/Documents/Tregs_tumor_patients/Manuscript_matrials/Seurat/newoverlap_for_SC3.rds")
over.sce <- as.SingleCellExperiment(over)
rowData(over.sce)$feature_symbol<- rownames(over.sce)

#SC3
source("https://bioconductor.org/biocLite.R")
biocLite("SC3")
biocLite("rngtools")
library("SC3")

#preparing sc3
over_sc3 <- sc3_prepare(over.sce)

# Estimating k
input_reads <- sc3_estimate_k(input_reads)

#k
metadata(input_reads)$sc3$k_estimation #estimated k=10

#run SC3
input_reads.qc <- sc3(input_reads.qc, ks = 2, biology = TRUE)

## run SC3 in an interactive Shiny session
sc3_interactive(input_reads.qc)

pca_data<- prcomp(log1p(assay(input_reads.qc)))

tsne_data <- Rtsne(pca_data$x[,1:50], pca = FALSE)

```

When you save the notebook, an HTML file containing the code and output will be saved alongside it (click the *Preview* button or press *Cmd+Shift+K* to preview the HTML file). 

The preview shows you a rendered HTML copy of the contents of the editor. Consequently, unlike *Knit*, *Preview* does not run any R code chunks. Instead, the output of the chunk when it was last run in the editor is displayed.
