# Supplementary material for: Common clonal origin of conventional T cells and induced regulatory T cells in breast cancer patients
Source: Nat Commun. 2021 Feb 18;12:1119. doi: 10.1038/s41467-021-21297-y (PMC7893042; doi:10.1038/s41467-021-21297-y)
Supplement: Supplementary file 4 — Supplementary Software 2 [file 41467_2021_21297_MOESM4_ESM.zip › Supplementary Software 2.Rmd]

---
title: "R Notebook"
output: html_notebook
---
```{r}
setwd("/Volumes/GoogleDrive/.shortcut-targets-by-id/1fgNLLaxNDAhQ8TFdFbHwTsgbiY2CbNFa/Cell_trajectory/Sean_analysis/")

annot = readRDS("./annot.Rds")
tumorset5 = readRDS("./tumorset5.Rds")
tumor.markers.5 = readRDS("./tumor.markers.5.Rds")
```

```{r}
library(monocle)
library(slingshot)
library(Seurat)
library(SingleCellExperiment)
library(ggbeeswarm)
library(ggthemes)
library(RColorBrewer)
library(cowplot)
library(scater)
library(viridis)
```


```{r}
# save seurat clusters from ;r as different name to avoid being overwritten later
tumorset5@meta.data$rr5_seurat_clusters = tumorset5@meta.data$seurat_clusters
tumorset5@meta.data$seurat_clusters = NULL

tumor5_data <- as(as.matrix(tumorset5@assays$RNA@data), 'sparseMatrix')

tumor5_metadata = tumorset5@meta.data
annot_subset = annot[annot$sample_id %in% rownames(tumor5_metadata),]
rownames(annot_subset) = annot_subset$sample_id
tumor5_metadata = merge(tumor5_metadata, annot_subset, by = "row.names")
rownames(tumor5_metadata) = tumor5_metadata$Row.names
tumor5_metadata$Row.names = NULL

tumor5_pd <- new('AnnotatedDataFrame', data = tumor5_metadata)
fData <- data.frame(gene_short_name = row.names(tumor5_data), row.names = row.names(tumor5_data))
tumor5_fd <- new('AnnotatedDataFrame', data = fData)

#Construct monocle cds
tumor5_monocle_cds <- newCellDataSet(tumor5_data, phenoData = tumor5_pd, featureData = tumor5_fd, lowerDetectionLimit = 0.5, expressionFamily = negbinomial.size())
tumor5_monocle_cds <- estimateSizeFactors(tumor5_monocle_cds)

if (!file.exists('rds/tumor5_monocle_cdsDataSet.rds')) {
  tumor5_monocle_cdsDataSet <- reduceDimension(tumor5_monocle_cds, method= "DDRTree", cores = 5)

  saveRDS(object = tumor5_monocle_cdsDataSet, file = "./tumor5_monocle_cdsDataSet")
  saveRDS(tumor5_monocle_cdsDataSet, file = 'tumor5_monocle_cdsDataSet.rds')
} else {
  tumor5_monocle_cdsDataSet = readRDS('rds/tumor5_monocle_cdsDataSet.rds')
}

tumor5_monocle_cdsDataSet <- orderCells(tumor5_monocle_cdsDataSet, reverse = FALSE) 

cellLabels= tumor5_monocle_cdsDataSet$Cell_type_advance
plot_cell_trajectory(tumor5_monocle_cdsDataSet, color_by = tumor5_monocle_cdsDataSet$Cell_type_advance)
```


```{r}
tumor.markers.5 = tumor.markers.5[tumor.markers.5$p_val_adj < 0.05,]


tumor5_subset_data <- as(as.matrix(tumorset5@assays$RNA@data), 'sparseMatrix')
tumor5_subset_data = tumor5_subset_data[rownames(tumor5_subset_data) %in% rownames(tumor.markers.5),]
tumor5_subset_data <- as(as.matrix(tumor5_subset_data), 'sparseMatrix')	

tumor5_metadata = tumorset5@meta.data
annot_subset = annot[annot$sample_id %in% rownames(tumor5_metadata),]
rownames(annot_subset) = annot_subset$sample_id
annot_subset = barman::remove_non_specific_annotation_columns(annot_subset)
tumor5_metadata = merge(tumor5_metadata, annot_subset, by = "row.names")
rownames(tumor5_metadata) = tumor5_metadata$Row.names
tumor5_metadata$Row.names = NULL


tumor5_pd <- new('AnnotatedDataFrame', data = tumor5_metadata)
fData <- data.frame(gene_short_name = row.names(tumor5_subset_data), row.names = row.names(tumor5_subset_data))
tumor5_fd <- new('AnnotatedDataFrame', data = fData)

#Construct monocle cds
tumor5_subset_monocle_cdsDataSet <- newCellDataSet(tumor5_subset_data, phenoData = tumor5_pd, featureData = tumor5_fd, lowerDetectionLimit = 0.5, expressionFamily = negbinomial.size())
tumor5_subset_monocle_cdsDataSet <- estimateSizeFactors(tumor5_subset_monocle_cdsDataSet)
tumor5_subset_monocle_cdsDataSet <- reduceDimension(tumor5_subset_monocle_cdsDataSet, method= "DDRTree")
saveRDS(object = tumor5_subset_monocle_cdsDataSet, file = "./tumor5_subset_monocle_cdsDataSet")

tumor5_subset_monocle_cdsDataSet <- orderCells(tumor5_subset_monocle_cdsDataSet, reverse = FALSE) 

cellLabels= tumor5_subset_monocle_cdsDataSet$Cell_type_advance
#cellLabels= tumorset5@meta.data$seurat_clusters
#cellLabels= tumorset5$new_overlap

#plot_cell_trajectory(tumor5_subset_monocle_cdsDataSet, color_by = cellLabels)
#plot_cell_trajectory(tumor5_subset_monocle_cdsDataSet, color_by = tumorset@meta.data$seurat_clusters)
plot_cell_trajectory(tumor5_subset_monocle_cdsDataSet, color_by = as.factor(cellLabels))


ggplot(as.data.frame(tumor5_subset_monocle_cdsDataSet@phenoData@data), aes(x = Pseudotime, y = Cell_type_advance, 
                              colour = Cell_type_advance)) +
    geom_quasirandom(groupOnX = FALSE) +
    scale_color_tableau() + theme_classic() +
    xlab("Monocle pseudotime") + ylab("Cell Type") +
    ggtitle("Cells ordered by Monocle pseudotime")

ggplot(as.data.frame(tumor5_subset_monocle_cdsDataSet@phenoData@data), aes(x = Pseudotime, y = rr5_seurat_clusters,
                              colour = rr5_seurat_clusters)) +
    geom_quasirandom(groupOnX = FALSE) +
    scale_color_tableau() + theme_classic() +
    xlab("Monocle pseudotime") + ylab("Timepoint") +
    ggtitle("Cells ordered by Monocle pseudotime")
```


```{r}
# add full annotation table to seurat object
annot_subset = annot[annot$sample_id %in% rownames(tumorset5@meta.data),]
rownames(annot_subset) = annot_subset$sample_id
annot_subset = merge(tumorset5@meta.data, annot_subset, by = "row.names")
rownames(annot_subset) = annot_subset$Row.names
annot_subset$Row.names = NULL
tumorset5@meta.data = annot_subset

# dim plot pre subset
Seurat::DimPlot(tumorset5, group.by = "Cell_type_advance")

# dim plot post subset
tumorset5_subset_obj = subset(x = tumorset5, features = rownames(tumorset5@assays$RNA@scale.data[tumor.markers.5$gene,]))
tumorset5_subset_obj = NormalizeData(tumorset5_subset_obj)
tumorset5_subset_obj<-  FindVariableFeatures(object = tumorset5_subset_obj, mean.function = ExpMean, dispersion.function = LogVMR, do.plot = FALSE) 
tumorset5_subset_obj<- ScaleData(object = tumorset5_subset_obj, features = rownames(x = tumorset5_subset_obj))
tumorset5_subset_obj <- RunPCA(object = tumorset5_subset_obj, features = VariableFeatures(object = tumorset5_subset_obj))
tumorset5_subset_obj <- FindNeighbors(object = tumorset5_subset_obj, dims = 1:10)
tumorset5_subset_obj <- FindClusters(object = tumorset5_subset_obj, reduction.type = "pca", resolution = 0.5, save.SNN = TRUE, algorithm = 3) # k = 3

Seurat::DimPlot(tumorset5_subset_obj, group.by = "Cell_type_advance")


deng_SCE <- slingshot(as.SingleCellExperiment(tumorset5_subset_obj))


colors <- rainbow(50, alpha = 1)
plot(reducedDims(deng_SCE)$PCA, col = colors[cut(deng_SCE$slingPseudotime_1,breaks=50)], pch=16, asp = 1)
plot(reducedDims(deng_SCE)$PCA, col = deng_SCE$cell_type, pch=16, asp = 1)


ggplot(as.data.frame(colData(deng_SCE)), aes(x = reducedDims(deng_SCE)$PCA[,1], y = reducedDims(deng_SCE)$PCA[,2], colour = Cell_type_advance)) + geom_point()


ggplot(as.data.frame(colData(deng_SCE)), aes(x = slingPseudotime_1, y = Cell_type_advance, 
                              colour = Cell_type_advance)) +
    geom_quasirandom(groupOnX = FALSE) +
    scale_color_tableau() + theme_classic() +
    xlab("Slingshot pseudotime") + ylab("Cell Type") +
    ggtitle("Cells ordered by Slingshot pseudotime")

```


```{r}
# add full annotation table to seurat object
# annot_subset = annot[annot$sample_id %in% rownames(tumorset5@meta.data),]
# rownames(annot_subset) = annot_subset$sample_id
# annot_subset = merge(tumorset5@meta.data, annot_subset, by = "row.names")
# rownames(annot_subset) = annot_subset$Row.names
# annot_subset$Row.names = NULL
# 
# annot_subset$Cell_type_advance = annot_subset$Cell_type_advance.y
# annot_subset$Cell_type_advance.y = NULL
# annot_subset$Cell_type_advance.x = NULL

tumorset5_subset = tumorset5
tumorset5_subset@meta.data = annot_subset

# dim plot pre subset
#Seurat::DimPlot(tumorset5_subset, group.by = "Cell_type_advance")

# dim plot post subset
tumor.markers.5 = tumor.markers.5[order(tumor.markers.5$avg_logFC, decreasing = T),]
top_200 = tumor.markers.5$gene[1:904]
tumorset5_subset_obj = subset(x = tumorset5_subset, features = rownames(tumorset5_subset@assays$RNA@scale.data)[rownames(tumorset5_subset@assays$RNA@scale.data) %in% top_200])
tumorset5_subset_obj = NormalizeData(tumorset5_subset_obj)

tumorset5_subset_obj<-  FindVariableFeatures(object = tumorset5_subset_obj, mean.function = ExpMean, dispersion.function = LogVMR, do.plot = FALSE) 
tumorset5_subset_obj<- ScaleData(object = tumorset5_subset_obj, features = rownames(x = tumorset5_subset_obj))
tumorset5_subset_obj <- RunPCA(object = tumorset5_subset_obj, features = VariableFeatures(object = tumorset5_subset_obj))
tumorset5_subset_obj <- FindNeighbors(object = tumorset5_subset_obj, dims = 1:10)
tumorset5_subset_obj <- FindClusters(object = tumorset5_subset_obj, reduction.type = "pca", resolution = 0.5, save.SNN = TRUE, algorithm = 3) # k = 3
#tumorset5_subset_obj <- RunUMAP(object = tumorset5_subset_obj, dims = 1:2)

Seurat::DimPlot(tumorset5_subset_obj, group.by = "Cell_type_advance")

tumorset5_subset_obj$seurat_clusters <- as.integer(tumorset5_subset_obj$seurat_clusters)
deng_SCE <- slingshot(as.SingleCellExperiment(tumorset5_subset_obj))
```

```{r}
# import color legend function for default R plots
# found here: https://aurelienmadouasse.wordpress.com/2012/01/13/legend-for-a-continuous-color-scale-in-r/

legend.col <- function(col, lev) {
  opar <- par
  
  n <- length(col)
  
  bx <- par("usr")
  
  box.cx <- c(bx[2] + (bx[2] - bx[1]) / 1000,
              bx[2] + (bx[2] - bx[1]) / 1000 + (bx[2] - bx[1]) / 50)
  box.cy <- c(bx[3], bx[3])
  box.sy <- (bx[4] - bx[3]) / n
  
  xx <- rep(box.cx, each = 2)
  
  par(xpd = TRUE)
  for (i in 1:n) {
    yy <- c(
      box.cy[1] + (box.sy * (i - 1)),
      box.cy[1] + (box.sy * (i)),
      box.cy[1] + (box.sy * (i)),
      box.cy[1] + (box.sy * (i - 1))
    )
    polygon(xx, yy, col = col[i], border = col[i])
    
  }
  par(new = TRUE)
  plot(
    0,
    0,
    type = "n",
    ylim = c(min(lev), max(lev)),
    yaxt = "n",
    ylab = "",
    xaxt = "n",
    xlab = "",
    frame.plot = FALSE
  )
  axis(
    side = 4,
    las = 2,
    tick = FALSE,
    line = .25
  )
  par <- opar
}
```


```{r}
colors <- viridis(50, alpha = 0.5)
{plot(reducedDims(deng_SCE)$PCA, col = colors[cut(deng_SCE$slingPseudotime_1,breaks=50)], pch=16, asp = 1)
lines(SlingshotDataSet(deng_SCE), lwd=2)
legend.col(col = colors, lev = cut(as.numeric(deng_SCE$slingPseudotime_1), breaks = 50, label = F))}


{colors <- colors <- rainbow(13, alpha = 0.5)
#colors = gsub("FF007680", "0076FF", colors)
colors = gsub("FF00EB", "0076FF", colors)
plot(reducedDims(deng_SCE)$PCA, col = colors[deng_SCE$Cell_type_advance], pch=16, asp = 1)
lines(SlingshotDataSet(deng_SCE), lwd=2, type = 'curves')
legend("topright", legend=unique(deng_SCE$Cell_type_advance),
       fill=unique(colors[deng_SCE$Cell_type_advance]), cex=0.8,bg='gray')}
```


```{r}
tumorset5_subset_obj <- FindClusters(object = tumorset5_subset_obj, reduction.type = "pca", resolution = 0.2, save.SNN = TRUE, algorithm = 3) # k = 3
DimPlot(tumorset5_subset_obj)
```


```{r}
cl_tmset5 = as.double(tumorset5_subset_obj$rr5_seurat_clusters)
names(cl_tmset5) = labels(tumorset5_subset_obj$rr5_seurat_clusters)

cn_tmset5 = as.factor(as.numeric((tumorset5_subset_obj$Cell_type_advance)))
names(cn_tmset5) = labels(tumorset5_subset_obj$Cell_type_advance)

rd_tmset5 = reducedDim(as.SingleCellExperiment(tumorset5_subset_obj))

lin1 <- getLineages(rd_tmset5, cl_tmset5, start.clus = "0")

{plot(rd_tmset5, col = brewer.pal(9,"Set1")[cl_tmset5], asp = 1, pch = 16)
lines(lin1, col = 'black')
legend("topright", legend=unique(cl_tmset5)-1,
       fill=unique(brewer.pal(9,"Set1")[cl_tmset5]), cex=0.8,bg='gray')}

{plot(rd_tmset5, col = brewer.pal(9,"Set1")[cn_tmset5], asp = 1, pch = 16)
lines(lin1, col = 'black')
legend_names = unique(cn_tmset5)
legend_names = gsub(11, "CD4:TT_ActTconv",legend_names)
legend_names = gsub(12, "CD4:TT_Tconv",legend_names)
legend_names = gsub(13, "CD4:TT_Treg",legend_names)
legend("topright", legend=legend_names,
       fill=unique(brewer.pal(9,"Set1")[cn_tmset5]), cex=0.8,bg='gray')}
```

```{r}
obj_2_3 = tumorset5_subset_obj[,(!tumorset5_subset_obj$rr5_seurat_clusters %in% c(1,4))]
cl_tmset5_subset_2_2 = as.double(obj_2_3$rr5_seurat_clusters)
names(cl_tmset5_subset_2_2) = labels(obj_2_3$rr5_seurat_clusters)

rd_tmset5_subset_2_2 = reducedDim(as.SingleCellExperiment(obj_2_3))

lin1_sbst <- getLineages(rd_tmset5_subset_2_2, cl_tmset5_subset_2_2)

{plot(rd_tmset5_subset_2_2, col = brewer.pal(9,"Set1")[cl_tmset5_subset_2_2], asp = 1, pch = 16)
lines(lin1_sbst, col = 'black')
legend("topright", legend = unique(cl_tmset5_subset_2_2)-1,
       fill=unique(brewer.pal(9,"Set1")[cl_tmset5_subset_2_2]), cex=0.8,bg='gray')}
```

```{r}
pseudotime_list = deng_SCE@colData$slingPseudotime_1
names(pseudotime_list) = rownames(deng_SCE@colData)
pseudotime_list = as.data.frame(pseudotime_list)
pseudotime_list$col2delete = NA
pseudotime_list = pseudotime_list[colnames(tumorset5_subset_obj),]
pseudotime_list$col2delete = NULL
colnames(pseudotime_list) = "slingPseudotime_1"

new_metadata = merge(tumorset5_subset_obj@meta.data, pseudotime_list, by = "row.names")
rownames(new_metadata) = new_metadata$Row.names
new_metadata$Row.names = NULL

tumorset5_subset_obj@meta.data = new_metadata
```

```{r}
obj_2_3 = tumorset5_subset_obj[,(tumorset5_subset_obj$rr5_seurat_clusters %in% c(0,1,2,3,4))]
set.seed(7)
obj_2_3 = runUMAP(as.SingleCellExperiment(obj_2_3))

plotUMAP(obj_2_3, colour_by = "slingPseudotime_1")
plotUMAP(obj_2_3, colour_by = "rr5_seurat_clusters")

cl_obj_2_3 = as.double(obj_2_3$rr5_seurat_clusters)
names(cl_obj_2_3) = labels(obj_2_3$rr5_seurat_clusters)

rd_obj_2_3 = reducedDim(obj_2_3, type = "UMAP")

lin1 <- getLineages(as.matrix(rd_obj_2_3), cl_obj_2_3)

{plot(rd_obj_2_3, col = brewer.pal(9,"Set1")[cl_obj_2_3], pch = 16,xlab = "UMAP_1", ylab = "UMAP_2")
lines(lin1, col = 'black')
legend("topright", legend=unique(cl_obj_2_3)-1,
       fill=unique(brewer.pal(9,"Set1")[cl_obj_2_3]), cex=0.8,bg='gray')}

{plot(rd_obj_2_3, col = brewer.pal(9,"Set1")[cl_obj_2_3], pch = 16)
legend("topright", legend=unique(cl_obj_2_3)-1,
       fill=unique(brewer.pal(9,"Set1")[cl_obj_2_3]), cex=0.8,bg='gray')}
```

```{r}
obj_2_3 = tumorset5_subset_obj[,(tumorset5_subset_obj$rr5_seurat_clusters %in% c(0,1,2,3,4))]
set.seed(7)
obj_2_3 = runTSNE(as.SingleCellExperiment(obj_2_3))

plotTSNE(obj_2_3, colour_by = "slingPseudotime_1")
plotTSNE(obj_2_3, colour_by = "rr5_seurat_clusters")

cl_obj_2_3 = as.double(obj_2_3$rr5_seurat_clusters)
names(cl_obj_2_3) = labels(obj_2_3$rr5_seurat_clusters)

rd_obj_2_3 = reducedDim(obj_2_3, type = "TSNE")

lin1 <- getLineages(as.matrix(rd_obj_2_3), cl_obj_2_3)

{plot(rd_obj_2_3, col = brewer.pal(9,"Set1")[cl_obj_2_3], pch = 16,xlab = "TSNE_1", ylab = "TSNE_2")
lines(lin1, col = 'black')
legend("topright", legend=unique(cl_obj_2_3)-1,
       fill=unique(brewer.pal(9,"Set1")[cl_obj_2_3]), cex=0.8,bg='gray')}

{plot(rd_obj_2_3, col = brewer.pal(9,"Set1")[cl_obj_2_3], pch = 16)
legend("topright", legend=unique(cl_obj_2_3)-1,
       fill=unique(brewer.pal(9,"Set1")[cl_obj_2_3]), cex=0.8,bg='gray')}
```


```{r}
obj_2_3 = tumorset5_subset_obj[,(!tumorset5_subset_obj$rr5_seurat_clusters %in% c(1,4))]
cl_tmset5_subset_2_2 = as.double(obj_2_3$rr5_seurat_clusters)
names(cl_tmset5_subset_2_2) = labels(obj_2_3$rr5_seurat_clusters)

obj_2_3 = as.SingleCellExperiment(obj_2_3)
obj_2_3 = runTSNE(obj_2_3)
rd_tmset5_subset_2_2 = reducedDim(obj_2_3)

lin1_sbst <- getLineages(rd_tmset5_subset_2_2, cl_tmset5_subset_2_2)

{plot(rd_tmset5_subset_2_2, col = brewer.pal(9,"Set1")[cl_tmset5_subset_2_2], asp = 1, pch = 16)
lines(lin1_sbst, col = 'black')
legend("topright", legend=unique(cl_tmset5_subset_2_2)-1,
       fill=unique(brewer.pal(9,"Set1")[cl_tmset5_subset_2_2]), cex=0.8,bg='gray')}
```


# reproduce above plot but in ggplot2
```{r}
ggplot_ready_matrix = merge(as.matrix(rd_tmset5)[,1:2], tumorset5_subset_obj@meta.data, by = "row.names")
rownames(ggplot_ready_matrix) = ggplot_ready_matrix$Row.names
ggplot_ready_matrix$Row.names = NULL
# ggplot_ready_matrix$V1 = gsub(11, "CD4:TT_ActTconv",ggplot_ready_matrix$V1)
# ggplot_ready_matrix$V1 = gsub(12, "CD4:TT_Tconv",ggplot_ready_matrix$V1)
# ggplot_ready_matrix$V1 = gsub(13, "CD4:TT_Treg",ggplot_ready_matrix$V1)
# ggplot_ready_matrix$Cell_type_advance = ggplot_ready_matrix$V1
# ggplot_ready_matrix$V1 = NULL

ggplot(as.data.frame(ggplot_ready_matrix), aes(x=PC_1, y = PC_2, colour = Cell_type_advance)) + geom_point() + theme_cowplot() + theme(aspect.ratio=1)
```

# try to get line working
```{r}
extract_slingshot_plot_points = function (x, y, ...)
{
    .local <- function (x,
                        type = NULL,
                        show.constraints = FALSE,
                        add = FALSE,
                        dims = seq_len(2),
                        asp = 1,
                        cex = 2,
                        lwd = 2,
                        col = 1,
                        ...)
    {
        return_vector = c()
        return_lines_df = data.frame()
        
        col <- rep(col, length(slingLineages(x)))
        curves <- FALSE
        lineages <- FALSE
        if (is.null(type)) {
            if (length(slingCurves(x)) > 0) {
                type <- "curves"
            }
            else if (length(slingLineages(x)) > 0) {
                type <- "lineages"
            }
            else {
                stop("No lineages or curves detected.")
            }
        }
        else {
            type <- c("curves", "lineages", "both")[pmatch(type,
                                                           c("curves", "lineages", "both"))]
            if (is.na(type)) {
                stop("Unrecognized type argument.")
            }
        }
        if (type %in% c("lineages", "both")) {
            lineages <- TRUE
        }
        if (type %in% c("curves", "both")) {
            curves <- TRUE
        }
        if (lineages & (length(slingLineages(x)) == 0)) {
            stop("No lineages detected.")
        }
        if (curves & (length(slingCurves(x)) == 0)) {
            stop("No curves detected.")
        }
        if (lineages) {
            X <- reducedDim(x)
            clusterLabels <- clusterLabels(x)
            connectivity <- slingAdjacency(x)
            clusters <- rownames(connectivity)
            nclus <- nrow(connectivity)
            centers <- t(vapply(clusters, function(clID) {
                w <- clusterLabels[, clID]
                return(apply(X, 2, weighted.mean, w = w))
            }, rep(0, ncol(X))))
            rownames(centers) <- clusters
            X <- X[rowSums(clusterLabels) > 0, , drop = FALSE]
            clusterLabels <- clusterLabels[rowSums(clusterLabels) >
                                               0, , drop = FALSE]
            linC <- slingParams(x)
        }
        if (!add) {
            xs <- NULL
            ys <- NULL
            if (lineages) {
                xs <- c(xs, centers[, dims[1]])
                ys <- c(ys, centers[, dims[2]])
                #print("Xlim:")
                #print(xs)
                return_vector = append(return_vector,
                                       list(xs),
                                       after = length(return_vector))
                #print("Ylim:")
                #print(ys)
                return_vector = append(return_vector,
                                       list(ys),
                                       after = length(return_vector))
            }
            
            
            plot(
                x = NULL,
                y = NULL,
                asp = asp,
                xlim = range(xs),
                ylim = range(ys),
                xlab = colnames(reducedDim(x))[dims[1]],
                ylab = colnames(reducedDim(x))[dims[2]]
            )
        }
        # HEY YOU!
        # LINE INFORMTATION IS HERE
        # TODO: REMOVE THIS HERE 
        if (lineages) {
            print("Lines:")
            line_list = data.frame()
            for (i in seq_len(nclus - 1)) {
                for (j in seq(i + 1, nclus)) {
                    if (connectivity[i, j] == 1) {
                        #print(centers[c(i, j), dims])
                        # line_list = append(line_list,
                        #                    as.data.frame(centers[c(i, j), dims]),
                        #                    after = length(line_list))
                        # line_list = rbind(line_list, as.data.frame(centers[c(i, j), dims]))
                      print(as.data.frame(centers[c(i, j), dims])[1,])
                      print(as.data.frame(centers[c(i, j), dims])[2,])
                        lines(centers[c(i, j), dims],
                              lwd = lwd,
                              col = col,
                              ...)
                    }
                }
            }
            
            return_vector = append(return_vector,
                                   line_list,
                                   after = length(return_vector))
            
            # print("Points:")
            # print(centers[, dims],
            #       cex = cex,
            #       pch = 16,
            #       col = col)
            return_vector = append(
                return_vector,
                list(
                    centers[, dims],
                    cex = cex,
                    pch = 16,
                    col = col
                ),
                after = length(return_vector)
            )
            
            points(centers[, dims],
                   cex = cex,
                   pch = 16,
                   col = col)
            if (show.constraints) {
                if (any(linC$start.given)) {
                    points(
                        centers[clusters %in% linC$start.clus[linC$start.given],
                                dims, drop = FALSE],
                        cex = cex / 2,
                        col = "green3",
                        pch = 16
                    )
                }
                if (any(linC$end.given)) {
                    points(
                        centers[clusters %in% linC$end.clus[linC$end.given],
                                dims, drop = FALSE],
                        cex = cex / 2,
                        col = "red2",
                        pch = 16
                    )
                }
            }
        }
        
        return(return_vector)
        invisible(NULL)
    }
    .local(x, ...)
}
extracted_tumorset5_points = extract_slingshot_plot_points(lin1)
extracted_tumorset5_points
```


```{r}
ggplot() + theme_cowplot() + theme(aspect.ratio=1) +
    geom_point(alpha = 0.75, aes(x=ggplot_ready_matrix$PC_1, y=ggplot_ready_matrix$PC_2, colour = ggplot_ready_matrix$rr5_seurat_clusters)) +
  geom_point(alpha = 1, size = 2.5, aes(x=as.vector(unlist(extracted_tumorset5_points[1])), y=as.vector(unlist(extracted_tumorset5_points[2]))))
```


```{r}
extracted_tumorset5_points = extract_slingshot_plot_points(lin1)


ggplot() + theme_cowplot() + theme(aspect.ratio=1) +
    geom_point(alpha = 0.75, aes(x=ggplot_ready_matrix$PC_1, y=ggplot_ready_matrix$PC_2, colour = ggplot_ready_matrix$Cell_type_advance)) +
    geom_line(size=1, aes( x=as.vector(unlist(extracted_tumorset5_points[1])), y=as.vector(unlist(extracted_tumorset5_points[2])))) +
    geom_point(alpha = 1, size = 2.5, aes(x=as.vector(unlist(extracted_tumorset5_points[1])), y=as.vector(unlist(extracted_tumorset5_points[2])))) +
    xlab("PC_1") + ylab("PC_2") + labs(color = "Cell_type_advance")

ggplot() + theme_cowplot() + theme(aspect.ratio=1) +
    geom_point(alpha = 0.75, aes(x=ggplot_ready_matrix$PC_1, y=ggplot_ready_matrix$PC_2, colour = ggplot_ready_matrix$seurat_clusters)) +
    geom_line(size=1, aes( x=as.vector(unlist(extracted_tumorset5_points[1])), y=as.vector(unlist(extracted_tumorset5_points[2])))) +
    geom_point(alpha = 1, size = 2.5, aes(x=as.vector(unlist(extracted_tumorset5_points[1])), y=as.vector(unlist(extracted_tumorset5_points[2])))) +
    xlab("PC_1") + ylab("PC_2") + labs(color = "seurat_clusters")
```


# Plot slingshot trajectory with new_overlap annotation

```{r}
# add new overlap table to object
new_overlap_table = read.table("./overlap_list_MX.txt", sep = "\t", stringsAsFactors = F, header = T)
new_overlap_table$new_overlap = new_overlap_table$overlap_id
new_overlap_table$overlap_id = NULL
rownames(new_overlap_table) = new_overlap_table$sample_id
new_overlap_table$sample_id = NULL


ggplot_ready_matrix_new_overlap = merge(ggplot_ready_matrix, new_overlap_table, by = "row.names")
rownames(ggplot_ready_matrix_new_overlap) = ggplot_ready_matrix_new_overlap$Row.names
ggplot_ready_matrix_new_overlap$Row.names = NULL


ggplot(as.data.frame(ggplot_ready_matrix_new_overlap), aes(x=PC_1, y = PC_2, colour = new_overlap)) + geom_point() + theme_cowplot() + theme(aspect.ratio=1) + scale_color_manual(breaks = c("1", "2", "3", "4", "5", "6", "7", "8", "a", "b", "c", "No"), values=c("orangered", "mediumvioletred" , "orange2", "yellow2", "limegreen", "yellowgreen", "seagreen", "turquoise1", "purple2", "pink", "violetred1", "#D3D3D332")) + theme(legend.position = "right")
```

```{r}
extracted_tumorset5_points = extract_slingshot_plot_points(lin1)


rr_new_overlap_scale = scale_color_manual(breaks = c("1", "2", "3", "4", "5", "6", "7", "8", "a", "b", "c", "No"), values=c("orangered", "mediumvioletred" , "orange2", "yellow2", "limegreen", "yellowgreen", "seagreen", "turquoise1", "purple2", "pink", "violetred1", "#D3D3D332"))
    
ggplot() + theme_cowplot() + theme(aspect.ratio=1) +
    geom_point(alpha = 0.75, aes(x=ggplot_ready_matrix_new_overlap$PC_1, y=ggplot_ready_matrix_new_overlap$PC_2, colour = ggplot_ready_matrix_new_overlap$new_overlap)) +
    geom_line(size=0.8, aes( x=as.vector(unlist(extracted_tumorset5_points[1])), y=as.vector(unlist(extracted_tumorset5_points[2])))) +
    geom_point(alpha = 1, size = 2.5, aes(x=as.vector(unlist(extracted_tumorset5_points[1])), y=as.vector(unlist(extracted_tumorset5_points[2])))) +
    xlab("PC_1") + ylab("PC_2") + labs(color = "new_overlap") + rr_new_overlap_scale
```


# try raheleh 5 tsne clusters

```{r}
whole_tumorset5_obj = tumorset5_subset
whole_tumorset5_obj = NormalizeData(whole_tumorset5_obj)

whole_tumorset5_obj<-  FindVariableFeatures(object = whole_tumorset5_obj, mean.function = ExpMean, dispersion.function = LogVMR, do.plot = FALSE) 
whole_tumorset5_obj<- ScaleData(object = whole_tumorset5_obj, features = rownames(x = whole_tumorset5_obj))
whole_tumorset5_obj <- RunPCA(object = whole_tumorset5_obj, features = VariableFeatures(object = whole_tumorset5_obj))
whole_tumorset5_obj <- RunTSNE(object = whole_tumorset5_obj, features = VariableFeatures(object = whole_tumorset5_obj))
whole_tumorset5_obj <- FindNeighbors(object = whole_tumorset5_obj, dims = 1:10)
whole_tumorset5_obj <- FindClusters(object = whole_tumorset5_obj, resolution = 0.5, save.SNN = TRUE, algorithm = 3) # k = 3


DimPlot(whole_tumorset5_obj, reduction = "tsne") + ggtitle("Reproduction or Raheleh's 5 cluster TSNE on whole dataset")


seurat5_clusters = whole_tumorset5_obj@meta.data$seurat_clusters
names(seurat5_clusters) = rownames(whole_tumorset5_obj@meta.data)

ggplot_ready_matrix_seurat5 = merge(ggplot_ready_matrix_new_overlap, as.matrix(seurat5_clusters), by="row.names")
rownames(ggplot_ready_matrix_seurat5)  = ggplot_ready_matrix_seurat5$Row.names
ggplot_ready_matrix_seurat5$Row.names = NULL
ggplot_ready_matrix_seurat5$seurat_5clusters = as.factor(ggplot_ready_matrix_seurat5$V1)
ggplot_ready_matrix_seurat5$V1 = NULL

ggplot() + theme_cowplot() + theme(aspect.ratio=1) +
    geom_point(alpha = 0.75, aes(x=ggplot_ready_matrix_seurat5$PC_1, y=ggplot_ready_matrix_seurat5$PC_2, colour = ggplot_ready_matrix_seurat5$seurat_5clusters)) +
    geom_line(size=0.8, aes( x=as.vector(unlist(extracted_tumorset5_points[1])), y=as.vector(unlist(extracted_tumorset5_points[2])))) +
    geom_point(alpha = 1, size = 2.5, aes(x=as.vector(unlist(extracted_tumorset5_points[1])), y=as.vector(unlist(extracted_tumorset5_points[2])))) +
    xlab("PC_1") + ylab("PC_2") + labs(color = "seurat_clusters")
```

```{r}
slingshot_pseudotime = slingshot_tumorset5_subset_overlap_SCEobj$slingPseudotime_1 # obj emailed to raheleh with added pseudotime column
names(slingshot_pseudotime) = rownames(colData(slingshot_tumorset5_subset_overlap_SCEobj))

ggplot_ready_matrix_pseudotime = merge(ggplot_ready_matrix_seurat5, as.matrix(slingshot_pseudotime), by="row.names")
rownames(ggplot_ready_matrix_pseudotime)  = ggplot_ready_matrix_pseudotime$Row.names
ggplot_ready_matrix_pseudotime$Row.names = NULL
ggplot_ready_matrix_pseudotime$slingPseudotime_1 = ggplot_ready_matrix_pseudotime$V1
ggplot_ready_matrix_pseudotime$V1 = NULL


ggplot(ggplot_ready_matrix_pseudotime, aes(x = slingPseudotime_1, y = seurat_5clusters, colour = seurat_5clusters)) +
    geom_quasirandom(groupOnX = FALSE) +
    scale_color_tableau() + theme_classic() +
    xlab("Slingshot pseudotime") + ylab("Seurat Cluster") +
    ggtitle("Cells ordered by Slingshot pseudotime") + scale_x_continuous(breaks = seq(0,60,10))
```

```{r}
library(plotly)
plt = ggplot() + theme_cowplot() + theme(aspect.ratio=1) +
    geom_point(alpha = 0.75, data=ggplot_ready_matrix_pseudotime, aes(x=PC_1, y=PC_2, shape = seurat_5clusters, colour=slingPseudotime_1)) +
    geom_line(size=0.8, aes( x=as.vector(unlist(extracted_tumorset5_points[1])), y=as.vector(unlist(extracted_tumorset5_points[2])))) +
    geom_point(alpha = 1, size = 2.5, aes(x=as.vector(unlist(extracted_tumorset5_points[1])), y=as.vector(unlist(extracted_tumorset5_points[2])))) +
    xlab("PC_1") + ylab("PC_2") + labs(color="slingPseudotime_1", shape="seurat_cluster")

p = toWebGL(ggplotly(plt, tooltip = c("slingPseudotime_1","seurat_cluster"), width=900, height=700))
htmlwidgets::saveWidget(p, "index.html")
```


```{r}
ggplot_ready_matrix_grpd_pseudotime = ggplot_ready_matrix_pseudotime
pt_units = max(ggplot_ready_matrix_grpd_pseudotime$slingPseudotime_1) / 4
pt_quarters = seq(min(ggplot_ready_matrix_grpd_pseudotime$slingPseudotime_1), max(ggplot_ready_matrix_grpd_pseudotime$slingPseudotime_1), by = pt_units)

ggplot_ready_matrix_grpd_pseudotime$grouped_slingpseudotime[ggplot_ready_matrix_grpd_pseudotime$slingPseudotime_1 <= pt_quarters[2]] = "0-16"
ggplot_ready_matrix_grpd_pseudotime$grouped_slingpseudotime[ggplot_ready_matrix_grpd_pseudotime$slingPseudotime_1 <= pt_quarters[3] & ggplot_ready_matrix_grpd_pseudotime$slingPseudotime_1 > pt_quarters[2]] = "16-30"
ggplot_ready_matrix_grpd_pseudotime$grouped_slingpseudotime[ggplot_ready_matrix_grpd_pseudotime$slingPseudotime_1 <= pt_quarters[4] & ggplot_ready_matrix_grpd_pseudotime$slingPseudotime_1 > pt_quarters[3]] = "32-47"
ggplot_ready_matrix_grpd_pseudotime$grouped_slingpseudotime[ggplot_ready_matrix_grpd_pseudotime$slingPseudotime_1 <= pt_quarters[5]& ggplot_ready_matrix_grpd_pseudotime$slingPseudotime_1 > pt_quarters[4]] = "47-63"


ggplot() + theme_cowplot() + theme(aspect.ratio=1) +
    geom_point(alpha = 0.75, data=ggplot_ready_matrix_grpd_pseudotime, aes(x=PC_1, y=PC_2, shape = seurat_5clusters, colour=grouped_slingpseudotime)) +
    geom_line(size=0.8, aes( x=as.vector(unlist(extracted_tumorset5_points[1])), y=as.vector(unlist(extracted_tumorset5_points[2])))) +
    geom_point(alpha = 1, size = 2.5, aes(x=as.vector(unlist(extracted_tumorset5_points[1])), y=as.vector(unlist(extracted_tumorset5_points[2])))) +
    xlab("PC_1") + ylab("PC_2") + labs(color="grouped_slingpseudotime", shape="seurat_cluster")
```

```{r}
slingshot_tumorset5_subset_grpd_pseudotime_SCEobj = slingshot_tumorset5_subset_overlap_SCEobj

grpd_pseudotime = ggplot_ready_matrix_grpd_pseudotime$grouped_slingpseudotime
names(grpd_pseudotime) = rownames(ggplot_ready_matrix_grpd_pseudotime)

merged_colData = merge(slingshot_tumorset5_subset_grpd_pseudotime_SCEobj@colData, as.matrix(grpd_pseudotime), by="row.names")
rownames(merged_colData) = merged_colData$Row.names
merged_colData$Row.names = NULL
merged_colData$grpd_pseudotime1 = merged_colData$V1
merged_colData$V1 = NULL

colData(slingshot_tumorset5_subset_grpd_pseudotime_SCEobj)$grpd_pseudotime1 = merged_colData[ order(row.names(colData(slingshot_tumorset5_subset_grpd_pseudotime_SCEobj))), ]$grpd_pseudotime1

saveRDS(object = slingshot_tumorset5_subset_grpd_pseudotime_SCEobj, "slingshot_tumorset5_subset_grpd_pseudotime_SCEobj.RDS")
```


# try isolating cluster 2 & 3
```{r}
subset_obj = slingshot_tumorset5_subset_grpd_pseudotime_SCEobj
subset_obj = runTSNE(subset_obj)

ggplot_ready_matrix_subset = ggplot_ready_matrix_grpd_pseudotime[ggplot_ready_matrix_grpd_pseudotime$seurat_5clusters %in% c(2,3),]
ggplot_ready_matrix_subset = merge(ggplot_ready_matrix_subset, reducedDim(subset_obj, "TSNE"), by = "row.names")
rownames(ggplot_ready_matrix_subset) = ggplot_ready_matrix_subset$Row.names
ggplot_ready_matrix_subset$Row.names = NULL

#plot PCA
ggplot() + theme_cowplot() + theme(aspect.ratio=1) +
    geom_point(alpha = 0.75, data=ggplot_ready_matrix_subset, aes(x=PC_1, y=PC_2, colour=seurat_5clusters))

#plot TSNE
ggplot() + theme_cowplot() + theme(aspect.ratio=1) +
    geom_point(alpha = 0.75, data=ggplot_ready_matrix_subset, aes(x=V1, y=V2, colour=seurat_5clusters))

rd_tsne_2_3 = ggplot_ready_matrix_subset[rownames(ggplot_ready_matrix_subset) %in% rownames(rd_tsne_2_3),]
cl_tsne_2_3 = rd_tsne_2_3$seurat_5clusters
names(cl_tsne_2_3) = rownames(rd_tsne_2_3)

rd_tsne_2_3 = rd_tsne_2_3[,c("V1","V2")]
rd_tsne_2_3 = rd_tsne_2_3[!is.na(rd_tsne_2_3$V1),]

lin_tsne_2_3 <- getLineages(rd_tsne_2_3, cl_tsne_2_3)
extracted_lin_tsne_points = extract_slingshot_plot_points(lin_tsne_2_3)


ggplot() + theme_cowplot() + theme(aspect.ratio=1) +
    geom_point(alpha = 0.75, aes(x=ggplot_ready_matrix_subset$V1, y=ggplot_ready_matrix_subset$V2, colour = ggplot_ready_matrix_subset$seurat_5clusters)) +
    geom_line(size=1, aes( x=as.vector(unlist(extracted_lin_tsne_points[1])), y=as.vector(unlist(extracted_lin_tsne_points[2])))) +
    geom_point(alpha = 1, size = 2.5, aes(x=as.vector(unlist(extracted_lin_tsne_points[1])), y=as.vector(unlist(extracted_lin_tsne_points[2])))) +
    xlab("tSNE_1") + ylab("tSNE_2") + labs(color = "seurat_clusters")

ggplot() +  theme(aspect.ratio=1) +
    geom_point(alpha = 0.75, aes(x=ggplot_ready_matrix_subset$V1, y=ggplot_ready_matrix_subset$V2, color =ggplot_ready_matrix_subset$slingPseudotime_1)) +
      geom_line(size=1, aes( x=as.vector(unlist(extracted_lin_tsne_points[1])), y=as.vector(unlist(extracted_lin_tsne_points[2])))) +
    geom_point(alpha = 1, size = 2.5, aes(x=as.vector(unlist(extracted_lin_tsne_points[1])), y=as.vector(unlist(extracted_lin_tsne_points[2])))) +
    xlab("PC_1") + ylab("PC_2") + labs(color = "seurat_5clusters") + scale_colour_gradient2(low = "gray90", high = "white", mid = "gray30")
    
```


```{r}
ggplot_ready_matrix_subset$subset_grpd_slingpseudotime[ggplot_ready_matrix_subset$slingPseudotime_1 <= 4] = "0-4"
ggplot_ready_matrix_subset$subset_grpd_slingpseudotime[ggplot_ready_matrix_subset$slingPseudotime_1 > 4 & ggplot_ready_matrix_subset$slingPseudotime_1 <= 8] = "4-8"
ggplot_ready_matrix_subset$subset_grpd_slingpseudotime[ggplot_ready_matrix_subset$slingPseudotime_1 > 8 & ggplot_ready_matrix_subset$slingPseudotime_1 <= 12] = "8-12"
ggplot_ready_matrix_subset$subset_grpd_slingpseudotime[ggplot_ready_matrix_subset$slingPseudotime_1 > 12 & ggplot_ready_matrix_subset$slingPseudotime_1] = "12-16"

ggplot() + theme_cowplot() + theme(aspect.ratio=1) +
    geom_point(alpha = 0.75, data=ggplot_ready_matrix_subset, aes(x=V1, y=V2, colour=subset_grpd_slingpseudotime)) + scale_color_grey() + geom_line(size=1, aes( x=as.vector(unlist(extracted_lin_tsne_points[1])), y=as.vector(unlist(extracted_lin_tsne_points[2])))) +geom_point(alpha = 1, size = 3.5, aes(x=as.vector(unlist(extracted_lin_tsne_points[1])), y=as.vector(unlist(extracted_lin_tsne_points[2])))) + xlab("tSNE_1") + ylab("tSNE_2") + labs(color = "Pseudotime")
```

# try isolating cluster 2 & 3
```{r}
ggplot_ready_matrix_subset = ggplot_ready_matrix_grpd_pseudotime[ggplot_ready_matrix_grpd_pseudotime$seurat_5clusters %in% c(0,2,3),]

subset_obj = as.Seurat(slingshot_tumorset5_subset_grpd_pseudotime_SCEobj)

subset_obj = SubsetData(subset_obj, cells = rownames(ggplot_ready_matrix_subset))

subset_obj<-  FindVariableFeatures(object = subset_obj, mean.function = ExpMean, dispersion.function = LogVMR, do.plot = FALSE) 
subset_obj<- ScaleData(object = subset_obj, features = rownames(x = subset_obj))
subset_obj <- RunPCA(object = subset_obj, features = VariableFeatures(object = subset_obj))
subset_obj <- RunTSNE(object = subset_obj, features = VariableFeatures(object = subset_obj))
subset_obj <- FindNeighbors(object = subset_obj, dims = 1:10)
subset_obj <- FindClusters(object = subset_obj, resolution = 0.5, save.SNN = TRUE, algorithm = 3) # k = 3
subset_obj = slingshot::slingshot(data = as.SingleCellExperiment(subset_obj), start.clus = )


ggplot_ready_matrix_subset = merge(ggplot_ready_matrix_subset, reducedDim(subset_obj, "TSNE"), by = "row.names")
rownames(ggplot_ready_matrix_subset) = ggplot_ready_matrix_subset$Row.names
ggplot_ready_matrix_subset$Row.names = NULL


#plot PCA
ggplot() + theme_cowplot() + theme(aspect.ratio=1) +
    geom_point(alpha = 0.75, data=ggplot_ready_matrix_subset, aes(x=PC_1, y=PC_2, colour=seurat_5clusters))

#plot TSNE
ggplot() + theme_cowplot() + theme(aspect.ratio=1) +
    geom_point(alpha = 0.75, data=ggplot_ready_matrix_subset, aes(x=tSNE_1, y=tSNE_2, colour=seurat_5clusters))

cl_tsne_2_3 = ggplot_ready_matrix_subset$seurat_5clusters
names(cl_tsne_2_3) = rownames(ggplot_ready_matrix_subset)

rd_tsne_2_3 = ggplot_ready_matrix_subset[,c("tSNE_1", "tSNE_2")]
rd_tsne_2_3 = rd_tsne_2_3[!is.na(rd_tsne_2_3$tSNE_1),]

lin_tsne_2_3 <- getLineages(rd_tsne_2_3, cl_tsne_2_3)
extracted_lin_tsne_points = extract_slingshot_plot_points(lin_tsne_2_3)


ggplot() + theme_cowplot() + theme(aspect.ratio=1) +
    geom_point(aes(x=ggplot_ready_matrix_subset$tSNE_1, y=ggplot_ready_matrix_subset$tSNE_2, colour = ggplot_ready_matrix_subset$seurat_5clusters)) +
    geom_line(size=1, aes( x=as.vector(unlist(extracted_lin_tsne_points[1])), y=as.vector(unlist(extracted_lin_tsne_points[2])))) +
    geom_point(alpha = 1, size = 2.5, aes(x=as.vector(unlist(extracted_lin_tsne_points[1])), y=as.vector(unlist(extracted_lin_tsne_points[2])))) +
    xlab("tSNE_1") + ylab("tSNE_2") + labs(color = "seurat_clusters")

ggplot() +  theme(aspect.ratio=1) +
    geom_point(aes( x=ggplot_ready_matrix_subset$tSNE_1, y=ggplot_ready_matrix_subset$tSNE_2, color =ggplot_ready_matrix_subset$slingPseudotime_1)) +
     geom_line(size=1, aes( x=as.vector(unlist(extracted_lin_tsne_points[1])), y=as.vector(unlist(extracted_lin_tsne_points[2])))) +
    geom_point(alpha = 1, size = 2.5, aes(x=as.vector(unlist(extracted_lin_tsne_points[1])), y=as.vector(unlist(extracted_lin_tsne_points[2])))) +
    xlab("tSNE_1") + ylab("tSNE_2") + labs(color = "seurat_5clusters") + scale_colour_gradient2(low = "gray90", high = "white", mid = "gray30")
    
```

```{r}
ggplot(ggplot_ready_matrix_grpd_pseudotime[ggplot_ready_matrix_grpd_pseudotime$seurat_5clusters %in% c(0,2,3),], aes(x = slingPseudotime_1, y = seurat_5clusters, colour = seurat_5clusters)) +
    geom_quasirandom(groupOnX = FALSE) +
    scale_color_tableau() + theme_classic() +
    xlab("Slingshot pseudotime") + ylab("Seurat Cluster") +
    ggtitle("Cells ordered by Slingshot pseudotime") + scale_x_continuous(breaks = seq(0,60,10))
```


```{r}
ggplot_ready_matrix_subset$subset_grpd_slingpseudotime[ggplot_ready_matrix_subset$slingPseudotime_1 <= 4] = "0-4"
ggplot_ready_matrix_subset$subset_grpd_slingpseudotime[ggplot_ready_matrix_subset$slingPseudotime_1 > 4 & ggplot_ready_matrix_subset$slingPseudotime_1 <= 8] = "4-8"
ggplot_ready_matrix_subset$subset_grpd_slingpseudotime[ggplot_ready_matrix_subset$slingPseudotime_1 > 8 & ggplot_ready_matrix_subset$slingPseudotime_1 <= 12] = "8-12"
ggplot_ready_matrix_subset$subset_grpd_slingpseudotime[ggplot_ready_matrix_subset$slingPseudotime_1 > 12 & ggplot_ready_matrix_subset$slingPseudotime_1] = "12-16"

ggplot() + theme_cowplot() + theme(aspect.ratio=1) +
    geom_point(alpha = 0.75, data=ggplot_ready_matrix_subset, aes(x=tSNE_1, y=tSNE_2, colour=subset_grpd_slingpseudotime)) + scale_color_grey() + geom_line(size=1, aes( x=as.vector(unlist(extracted_lin_tsne_points[1])), y=as.vector(unlist(extracted_lin_tsne_points[2])))) +geom_point(alpha = 1, size = 3.5, aes(x=as.vector(unlist(extracted_lin_tsne_points[1])), y=as.vector(unlist(extracted_lin_tsne_points[2])))) + xlab("tSNE_1") + ylab("tSNE_2") + labs(color = "Pseudotime")
```


```{r}
set.seed(97)
library(slingshot)
#> Loading required package: princurve
data(crv, package="tradeSeq")
data(countMatrix, package="tradeSeq")
foo = slingshot_tumorset5_subset_grpd_pseudotime_SCEobj
foo = runTSNE(foo)
rd <- reducedDim(foo, "TSNE")[rownames(ggplot_ready_matrix_subset),]
cl <- kmeans(rd, centers = 3)$cluster
lin <- slingshot::getLineages(rd, clusterLabels = cl, start.clus = 1)
#crv <- slingshot::getCurves(lin)
plot(rd)
lines(lin)


# now redo that but with seurat clusters not kmeans
cl = ggplot_ready_matrix_subset$seurat_5clusters
names(cl) = rownames(ggplot_ready_matrix_subset)
lin <- slingshot::getLineages(rd, clusterLabels = cl)

#plot(rd, col=cl)
#legend('topright', legend = unique(cl), col = 1:3, cex = 0.8, pch = 1)
#lines(lin)
{plot(rd, col = brewer.pal(9,"Set1")[cl], asp = 1, pch = 16)
lines(lin, col = 'black')
legend("topright", legend=unique(cl),
       fill=unique(brewer.pal(9,"Set1")[cl]), cex=0.8,bg='gray')}
```

```{r}
sling_obj = slingshot::slingshot(data = rd, clusterLabels = cl, start.clus = 0)
plot(sling_obj@reducedDim, col = cl)
lines(lin, col = 'black')
legend("topright", legend=unique(cl),
       fill=unique(brewer.pal(9,"Set1")[cl]), cex=0.8,bg='gray')


sling_obj_merge = merge(ggplot_ready_matrix_subset, sling_obj@reducedDim, by = "row.names")
sling_obj_merge$tSNE_1 = NULL
sling_obj_merge$tSNE_2 = NULL
rownames(sling_obj_merge) = sling_obj_merge$Row.names
sling_obj_merge$Row.names = NULL


sling_obj_merge$subset_grpd_slingpseudotime[sling_obj_merge$slingPseudotime_1 <= 4] = "0-4"
sling_obj_merge$subset_grpd_slingpseudotime[sling_obj_merge$slingPseudotime_1 > 4 & sling_obj_merge$slingPseudotime_1 <= 8] = "4-8"
sling_obj_merge$subset_grpd_slingpseudotime[sling_obj_merge$slingPseudotime_1 > 8 & sling_obj_merge$slingPseudotime_1 <= 11] = "8-11"
sling_obj_merge$subset_grpd_slingpseudotime[sling_obj_merge$slingPseudotime_1 > 11 & sling_obj_merge$slingPseudotime_1] = "11-42"


ggplot() + theme_cowplot() + theme(aspect.ratio=1) +
    geom_point(alpha = 0.75, data=sling_obj_merge, aes(x=`Dim-1`, y=`Dim-2`, colour=subset_grpd_slingpseudotime, shape = seurat_5clusters))

ggplot() + theme_cowplot() + theme(aspect.ratio=1) +
    geom_point(alpha = 0.75, data=sling_obj_merge, aes(x=`Dim-1`, y=`Dim-2`, colour=seurat_5clusters))
```

# try isolating cluster 2&3 with monocle
```{r}
tumor.markers.5 = tumor.markers.5[tumor.markers.5$p_val_adj < 0.05,]

monocle_subset_data <- as(as.matrix(tumorset5@assays$RNA@data), 'sparseMatrix')
monocle_subset_data = (monocle_subset_data[,rownames(ggplot_ready_matrix_subset)])

monocle_subset_data = monocle_subset_data[rownames(monocle_subset_data) %in% rownames(tumor.markers.5),]
monocle_subset_data <- as(as.matrix(monocle_subset_data), 'sparseMatrix')	

tumor5_metadata = tumorset5@meta.data
annot_subset = annot[annot$sample_id %in% rownames(tumor5_metadata),]
rownames(annot_subset) = annot_subset$sample_id
annot_subset = barman::remove_non_specific_annotation_columns(annot_subset)
tumor5_metadata = merge(tumor5_metadata, annot_subset, by = "row.names")
rownames(tumor5_metadata) = tumor5_metadata$Row.names
tumor5_metadata$Row.names = NULL


tumor5_pd <- new('AnnotatedDataFrame', data = tumor5_metadata)
fData <- data.frame(gene_short_name = row.names(monocle_subset_data), row.names = row.names(monocle_subset_data))
tumor5_fd <- new('AnnotatedDataFrame', data = fData)

tumor5_pd_subset = tumor5_pd[rownames(tumor5_pd) %in% colnames(monocle_subset_data),]
#Construct monocle cds
tumor5_subset_monocle_cdsDataSet <- newCellDataSet(monocle_subset_data, phenoData = tumor5_pd_subset, featureData = tumor5_fd, lowerDetectionLimit = 0.5, expressionFamily = negbinomial.size())
tumor5_subset_monocle_cdsDataSet <- estimateSizeFactors(tumor5_subset_monocle_cdsDataSet)
tumor5_subset_monocle_cdsDataSet <- reduceDimension(tumor5_subset_monocle_cdsDataSet, method= "DDRTree")
#saveRDS(object = tumor5_subset_monocle_cdsDataSet, file = "./tumor5_subset_monocle_cdsDataSet")

tumor5_subset_monocle_cdsDataSet <- orderCells(tumor5_subset_monocle_cdsDataSet, reverse = FALSE, num_paths = 1) 

# cellLabels= tumor5_subset_monocle_cdsDataSet$Cell_type_advance
# cellLabels= tumorset5@meta.data$seurat_clusters
# cellLabels= tumorset5$new_overlap
# 
# plot_cell_trajectory(tumor5_subset_monocle_cdsDataSet, color_by = cellLabels)
# plot_cell_trajectory(tumor5_subset_monocle_cdsDataSet, color_by = tumorset@meta.data$seurat_clusters)
# plot_cell_trajectory(tumor5_subset_monocle_cdsDataSet, color_by = as.factor(cellLabels))


ggplot(as.data.frame(tumor5_subset_monocle_cdsDataSet@phenoData@data), aes(x = Pseudotime, y = seurat_clusters, 
                              colour = seurat_clusters)) +
    geom_quasirandom(groupOnX = FALSE) +
    scale_color_tableau() + theme_classic() +
    xlab("Monocle pseudotime") + ylab("Timepoint") +
    ggtitle("Cells ordered by Monocle pseudotime")

plot_cell_trajectory(tumor5_subset_monocle_cdsDataSet, color_by = "seurat_clusters")
```
