# Supplementary material for: Common clonal origin of conventional T cells and induced regulatory T cells in breast cancer patients
Source: Nat Commun. 2021 Feb 18;12:1119. doi: 10.1038/s41467-021-21297-y (PMC7893042; doi:10.1038/s41467-021-21297-y)
Supplement: Supplementary file 5 — Source Data [file 41467_2021_21297_MOESM5_ESM.xlsx]

## Sheet: Fig. 1
	Fig. 1d	Fig. 1e	Fig. 1f		Fig. 1h
MaCa 4573 clonal frequency (%)					MaCa 4578 clonal frequency (%)
clone	MAMI-IFNγ+Teff	IgG-IFNγ+Teff	Treg		clonal group, overlapping clones highlighted in yellow	Treg	MAMI-IFNγ+Teff
1	26.6859	33.809	7.68919		1	2.71924
2	14.4672	16.2393	6.55305		2	1.46159
3	9.93466	7.41938	5.05173		3	1.29164
4	8.78055	7.08863	4.58511		4	1.22366
5	6.634	6.54159	3.4084		5	1.12169
6	6.49123	3.37073	3.26638		6	1.0877
7	5.53494	2.5641	2.94177		7	1.0537
8	4.59675	1.7094	2.88091		8	0.985724
9	3.64035	1.25718	2.77947		9	0.951734
10	1.59271	1.03785	2.41428		10	0.917743
11	1.59014	0.854701	2.35342		11	0.883753
12	1.18421	0.854701	2.31284		12	0.849762
13	1.12854	0.854701	1.54189		13	0.747791
14	0.570175	0.854701	1.54189		14	0.7138
15	0.219298	0.854701	1.42017		15	0.67981
16	0.131579	0.854701	1.29844		16	0.645819
17	0.131579	0.854701	1.27815		17	0.611829
18	0.110102	0.854701	1.23757		18	0.577838
19	0.0963391	0.854701	1.23757		19	0.543848
20	0.0877193	0.854701	1.197		20	0.509857
21	0.0877193	0.854701	1.17671		21	0.475867
22	0.0877193	0.854701	1.17671		22	0.441876
23	0.0877193	0.854701	1.03469		23	0.407886
24	0.0877193	0.854701	0.994116		24	0.373895
25	0.0825764	0.854701	0.933252		25	0.339905
26	0.0825764	0.666667	0.872388		26	0.305914
27	0.0825764	0.535797	0.791236		27	0.271924
28	0.0825764	0.350205	0.750659		28	0.237933
29	0.0825764	0.350205	0.710083		29	0.203943
30	0.0688137	0.344581	0.669507		30	0.169952
31	0.0688137	0.333333	0.669507		31	0.135962
32	0.0688137	0.333333	0.628931		32	0.101971
33	0.0688137	0.286823	0.628931		33	0.067981
34	0.0688137	0.129352	0.608643		34	0.0339905
35	0.0576224	0.0843597	0.588355		35	0.0339905	4.86618
36	0.0576224	0.0731117	0.52749		36		0.0135172
37	0.0576224	0.0674878	0.52749		37		0.0172712
38	0.0550509	0.0674878	0.507202		38		0.0270343
39	0.0550509	0.0674878	0.507202		39		0.0307883
40	0.0550509	0.0562398	0.507202		40		0.0345423
41	0.0438596	0.0562398	0.507202		41		0.0405515
42	0.0438596	0.0562398	0.486914		42		0.0518135
43	0.0438596	0.0506158	0.486914		43		0.0540687
44	0.0438596	0.0506158	0.466626		44		0.0675858
45	0.0438596	0.0449918	0.466626		45		0.0690846
46	0.0438596	0.0449918	0.446338		46		0.081103
47	0.0438596	0.0393679	0.446338		47		0.0863558
48	0.0438596	0.0337439	0.446338		48		0.103627
49	0.0438596	0.0337439	0.446338		49		0.120898
50	0.0438596	0.0281199	0.446338		50		0.121655
51	0.0438596	0.0281199	0.42605		51		0.172712
52	0.0438596	0.0281199	0.42605		52		0.18924
53	0.0438596	0.0281199	0.42605		53		0.216275
54	0.0438596	0.0281199	0.42605		54		0.241796
55	0.0438596	0.0281199	0.405762		55		0.393483
56	0.0438596	0.0224959	0.405762		56		0.413009
57	0.0438596	0.0224959	0.405762		57		0.419032
58	0.0438596	0.0224959	0.405762		58		0.513652
59	0.0438596	0.0224959	0.385474		59		0.535406
60	0.0438596	0.0224959	0.385474		60		0.639033
61	0.0438596	0.0224959	0.385474		61		0.783996
62	0.0438596	0.0224959	0.365186		62		0.790719
63	0.0438596	0.0224959	0.365186		63		1.05434
64	0.0438596	0.0224959	0.344898		64		2.08606
65	0.0438596	0.0224959	0.344898		65		4.74453
66	0.0438596	0.0224959	0.344898		66		4.86618
67	0.0438596	0.0224959	0.344898		67		6.45266
68	0.0438596	0.0168719	0.324609		68		7.78254
69	0.0438596	0.0168719	0.324609		69		12.5839
70	0.0438596	0.0168719	0.324609		70		13.9632
71	0.0438596	0.0168719	0.324609		71		14.676
72	0.0438596	0.0168719	0.304321		72		18.8294
73	0.0438596	0.0168719	0.304321
74	0.0438596	0.0168719	0.284033
75	0.0438596	0.0168719	0.263745
76	0.0438596	0.0168719	0.263745
77	0.0438596	0.0168719	0.263745
78	0.0438596	0.0168719	0.263745
79	0.0438596	0.0168719	0.263745
80	0.0438596	0.0168719	0.243457
81	0.0438596	0.0168719	0.243457
82	0.0438596	0.0168719	0.243457
83	0.0438596	0.0168719	0.223169
84	0.0438596	0.0168719	0.223169
85	0.0438596	0.0168719	0.223169
86	0.0438596	0.0168719	0.202881
87	0.0438596	0.0168719	0.202881
88	0.0438596	0.011248	0.202881
89	0.0438596	0.011248	0.182593
90	0.0438596	0.011248	0.182593
91	0.0438596	0.011248	0.162305
92	0.0438596	0.011248	0.142017
93	0.0438596	0.011248	0.142017
94	0.0438596	0.011248	0.142017
95	0.0438596	0.011248	0.142017
96	0.0438596	0.011248	0.121729
97	0.0438596	0.011248	0.121729
98	0.0438596	0.011248	0.121729
99	0.0438596	0.011248	0.10144
100	0.0438596	0.011248	0.10144
101	0.0438596	0.011248	0.10144
102	0.0438596	0.011248	0.10144
103	0.0438596	0.011248	0.10144
104	0.0438596	0.011248	0.10144
105	0.0438596	0.011248	0.0811524
106	0.0438596	0.011248	0.0811524
107	0.0438596	0.011248	0.0811524
108	0.0438596	0.011248	0.0811524
109	0.0438596	0.011248	0.0811524
110	0.0438596	0.011248	0.0608643
111	0.0438596	0.011248	0.0608643
112	0.0438596	0.011248	0.0608643
113	0.0438596	0.011248	0.0608643
114	0.0438596	0.011248	0.0608643
115	0.0438596	0.011248	0.0608643
116	0.0438596	0.011248	0.0608643
117	0.0438596	0.011248	0.0608643
118	0.0412882	0.011248	0.0608643
119	0.0412882	0.011248	0.0608643
120	0.0412882	0.011248	0.0608643
121	0.0412882	0.011248	0.0608643
122	0.0412882	0.00562398	0.0608643
123	0.0412882	0.00562398	0.0608643
124	0.0412882	0.00562398	0.0608643
125	0.0412882	0.00562398	0.0608643
126	0.0275255	0.00562398	0.0608643
127	0.0275255	0.00562398	0.0608643
128	0.0275255	0.00562398	0.0405762
129	0.0275255	0.00562398	0.0405762
130	0.0275255	0.00562398	0.0405762
131	0.0275255	0.00562398	0.0405762
132	0.0275255	0.00562398	0.0405762
133	0.0275255	0.00562398	0.0405762
134	0.0275255	0.00562398	0.0405762
135	0.0275255	0.00562398	0.0405762
136	0.0275255	0.00562398	0.0405762
137	0.0275255	0.00562398	0.0405762
138	0.0275255	0.00562398	0.0405762
139	0.0275255	0.00562398	0.0405762
140	0.0275255	0.00562398	0.0405762
141	0.0275255	0.00562398	0.0405762
142	0.0137627	0.00562398	0.0405762
143	0.0137627	0.00562398	0.0405762
144	0.0137627	0.00562398	0.0405762
145	0.0137627	0.00562398	0.0405762
146	0.0137627	0.00562398	0.0405762
147	0.0137627	0.00562398	0.0405762
148	0.0137627	0.00562398	0.0405762
149	0.0137627	0.00562398	0.0405762
150	0.0137627	0.00562398	0.0405762
151	0.0137627	0.00562398	0.0405762
152	0.0137627	0.00562398	0.0405762
153	0.0137627	0.00562398	0.0405762
154	0.0137627	0.00562398	0.0405762
155	0.0137627	0.00562398	0.0405762
156	0.0137627	0.00562398	0.0405762
157	0.0137627	0.00562398	0.0405762
158	0.0137627	0.00562398	0.0405762
159	0.0137627	0.00562398	0.0405762
160	0.0137627	0.00562398	0.0405762
161	0.0137627	0.00562398	0.0405762
162	0.0137627	0.00562398	0.0405762
163	0.0137627	0.00562398	0.0405762
164	0.0137627	0.00562398	0.0405762
165	0.0137627	0.00562398	0.0405762
166	0.0137627	0.00562398	0.0405762
167	0.0137627	0.00562398	0.0405762
168	0.0137627	0.00562398	0.0405762
169	0.0137627	0.00562398	0.0202881
170	0.0137627	0.00562398	0.0202881
171	0.0137627	0.00562398	0.0202881
172	0.0137627	0.00562398	0.0202881
173	0.0137627	0.00562398	0.0202881
174	0.0137627	0.00562398	0.0202881
175	0.0137627	0.00562398	0.0202881
176	0.0137627	0.00562398	0.0202881
177	0.0137627	0.00562398	0.0202881
178	0.0137627	0.00562398	0.0202881
179	0.0137627	0.00562398	0.0202881
180	0.0137627	0.00562398	0.0202881
181	0.0137627	0.00562398	0.0202881
182	0.0137627	0.00562398	0.0202881
183	0.0137627	0.00562398	0.0202881
184	0.0137627	0.00562398	0.0202881
185	0.0137627	0.00562398	0.0202881
186	0.0137627	0.00562398	0.0202881
187	0.0137627	0.00562398	0.0202881
188	0.0137627	0.00562398	0.0202881
189	0.0137627	0.00562398	0.0202881
190	0.0137627	0.00562398	0.0202881
191	0.0137627	0.00562398	0.0202881
192	0.0137627	0.00562398	0.0202881
193	0.0137627	0.00562398	0.0202881
194	0.0137627	0.00562398	0.0202881
195	0.0137627	0.00562398	0.0202881
196	0.0137627	0.00562398	0.0202881
197	0.0137627	0.00562398	0.0202881
198	0.0137627	0.00562398	0.0202881
199	0.0137627	0.00562398	0.0202881
200		0.00562398	0.0202881
201		0.00562398	0.0202881
202		0.00562398	0.0202881
203		0.00562398	0.0202881
204		0.00562398	0.0202881
205		0.00562398	0.0202881
206		0.00562398	0.0202881
207		0.00562398	0.0202881
208		0.00562398	0.0202881
209		0.00562398	0.0202881
210		0.00562398	0.0202881
211		0.00562398	0.0202881
212		0.00562398	0.0202881
213		0.00562398	0.0202881
214		0.00562398	0.0202881
215		0.00562398	0.0202881
216		0.00562398	0.0202881
217		0.00562398	0.0202881
218		0.00562398	0.0202881
219		0.00562398	0.0202881
220		0.00562398	0.0202881
221		0.00562398	0.0202881
222		0.00562398	0.0202881
223		0.00562398	0.0202881
224		0.00562398	0.0202881
225		0.00562398	0.0202881
226		0.00562398	0.0202881
227		0.00562398	0.0202881
228		0.00562398	0.0202881
229		0.00562398	0.0202881
230		0.00562398	0.0202881
231		0.00562398	0.0202881
232		0.00562398	0.0202881
233		0.00562398	0.0202881
234		0.00562398	0.0202881
235		0.00562398	0.0202881
236		0.00562398	0.0202881
237		0.00562398	0.0202881
238		0.00562398	0.0202881
239		0.00562398	0.0202881
240		0.00562398	0.0202881
241		0.00562398	0.0202881
242		0.00562398	0.0202881
243		0.00562398	0.0202881
244		0.00562398	0.0202881
245		0.00562398	0.0202881
246		0.00562398	0.0202881
247		0.00562398	0.0202881
248		0.00562398	0.0202881
249		0.00562398	0.0202881
250		0.00562398	0.0202881
251		0.00562398	0.0202881
252		0.00562398	0.0202881
253		0.00562398	0.0202881
254		0.00562398	0.0202881
255		0.00562398	0.0202881
256		0.00562398	0.0202881
257		0.00562398	0.0202881
258		0.00562398	0.0202881
259		0.00562398	0.0202881
260		0.00562398	0.0202881
261		0.00562398	0.0202881
262		0.00562398	0.0202881
263		0.00562398	0.0202881
264		0.00562398	0.0202881
265		0.00562398	0.0202881
266		0.00562398	0.0202881
267		0.00562398	0.0202881
268		0.00562398	0.0202881
269			0.0202881
270			0.0202881
271			0.0202881
272			0.0202881
273			0.0202881
274			0.0202881
275			0.0202881
276			0.0202881
277			0.0202881
278			0.0202881
279			0.0202881
280			0.0202881
281			0.0202881
282			0.0202881
283			0.0202881
284			0.0202881
285			0.0202881
286			0.0202881
287			0.0202881
288			0.0202881
289			0.0202881
290			0.0202881
291			0.0202881
292			0.0202881
293			0.0202881
294			0.0202881
295			0.0202881
296			0.0202881
297			0.0202881
298			0.0202881
299			0.0202881
300			0.0202881
301			0.0202881
302			0.0202881
303			0.0202881
304			0.0202881
305			0.0202881
306			0.0202881
307			0.0202881
308			0.0202881
309			0.0202881
310			0.0202881
311			0.0202881
312			0.0202881
313			0.0202881
314			0.0202881
315			0.0202881
316			0.0202881
317			0.0202881
318			0.0202881
319			0.0202881
320			0.0202881
321			0.0202881
322			0.0202881
323			0.0202881
324			0.0202881
325			0.0202881
326			0.0202881
327			0.0202881
328			0.0202881
329			0.0202881
330			0.0202881
331			0.0202881
332			0.0202881
333			0.0202881
334			0.0202881
335			0.0202881
336			0.0202881
337			0.0202881
338			0.0202881
339			0.0202881
340			0.0202881
341			0.0202881
342			0.0202881
343			0.0202881
344			0.0202881
345			0.0202881
346			0.0202881
347			0.0202881
348			0.0202881
349			0.0202881
350			0.0202881
351			0.0202881
352			0.0202881
353			0.0202881
354			0.0202881
355			0.0202881
356			0.0202881
357			0.0202881
358			0.0202881
359			0.0202881
360			0.0202881
361			0.0202881
362			0.0202881
363			0.0202881
364			0.0202881
365			0.0202881
366			0.0202881
367			0.0202881
368			0.0202881
369			0.0202881
370			0.0202881
371			0.0202881
372			0.0202881
373			0.0202881
374			0.0202881
375			0.0202881
376			0.0202881
377			0.0202881
378			0.0202881
379			0.0202881
380			0.0202881
381			0.0202881
382			0.0202881
383			0.0202881
384			0.0202881
385			0.0202881
386			0.0202881
387			0.0202881
388			0.0202881
389			0.0202881
390			0.0202881
391			0.0202881
392			0.0202881
393			0.0202881
394			0.0202881
395			0.0202881
396			0.0202881
397			0.0202881
398			0.0202881
399			0.0202881
400			0.0202881
401			0.0202881
402			0.0202881
403			0.0202881
404			0.0202881
405			0.0202881
406			0.0202881
407			0.0202881
408			0.0202881
409			0.0202881
410			0.0202881
411			0.0202881
412			0.0202881
413			0.0202881
414			0.0202881
415			0.0202881
416			0.0202881
417			0.0202881
418			0.0202881
419			0.0202881
420			0.0202881
421			0.0202881
422			0.0202881
423			0.0202881
424			0.0202881
425			0.0202881
426			0.0202881
427			0.0202881
428			0.0202881
429			0.0202881
430			0.0202881
431			0.0202881
432			0.0202881
433			0.0202881
434			0.0202881
435			0.0202881
436			0.0202881
437			0.0202881
438			0.0202881
439			0.0202881
440			0.0202881
441			0.0202881
442			0.0202881
443			0.0202881
444			0.0202881
445			0.0202881
446			0.0202881
447			0.0202881
448			0.0202881
449			0.0202881
450			0.0202881
451			0.0202881
452			0.0202881
453			0.0202881
454			0.0202881
455			0.0202881
456			0.0202881
457			0.0202881
458			0.0202881
459			0.0202881
460			0.0202881
461			0.0202881
462			0.0202881
463			0.0202881
464			0.0202881
465			0.0202881
466			0.0202881
467			0.0202881
468			0.0202881
469			0.0202881
470			0.0202881
471			0.0202881
472			0.0202881
473			0.0202881
474			0.0202881

## Sheet: Fig. 2
Fig. 2a						Fig. 2b							Fig. 2d
clonal frequency (%)						Absolute number of clones that shape the upper 25% of the TCR repertoire after sorting the clones according to their frequency from the most dominant to the most rare							MaCa 4550 clonal frequency %
clone	HD3 Tconv	HD3 Treg	MaCa 4554 Tconv	MaCa 4554 Treg		HD Tconv	HD Treg	MaCa Tconv	MaCa Treg	HD Tconv age-matched	HD Treg age-matched		clonal group, overlapping clones highlighted in yellow	Treg	Tconv
1	0.137589	0.697579	4.61321	21.0065		47	113	28	1	153	422		1	28.1362	0.291227
2	0.126898	0.369307	3.87059	12.9518		262	200	11	2	438	267		2	14.5699	0.182017
3	0.125969	0.369307	2.56518	10.8593		494	158	11	2				3	13.853	0.21842
4	0.115278	0.328272	2.31734	9.22164									4	9.12186	0.10921
5	0.104122	0.287238	2.16076	8.12024									5	4.92832	0.145613
6	0.103657	0.287238	2.03998	6.19389									6	3.63799	0.0728067
7	0.0994733	0.287238	1.88966	4.92851									7	3.63799
8	0.0980789	0.287238	1.8834	3.92191									8	2.29391
9	0.0980789	0.287238	1.85745	3.75973									9	1.72043
10	0.0948251	0.246204	1.69909	1.57857									10	1.63082	0.0364033
11	0.0943602	0.246204	1.51567	1.09851									11	1.23656	0.0364033
12	0.0929657	0.246204	1.39756	1.0012									12	1.00358
13	0.0925009	0.246204	1.36535	0.932724									13	0.824373	0.0364033
14	0.0920361	0.246204	1.32509	0.595386									14	0.824373
15	0.0915713	0.246204	1.2392	0.534118									15	0.716846
16	0.0906416	0.246204	1.12378	0.305982									16	0.609319	0.0728067
17	0.0906416	0.246204	1.12109	0.275708									17	0.591398
18	0.0906416	0.246204	1.09246	0.209034									18	0.519713
19	0.0906416	0.20517	0.98241	0.202907									19	0.483871
20	0.0897119	0.20517	0.972568	0.189212									20	0.412186	0.0364033
21	0.0897119	0.20517	0.966305	0.188491									21	0.304659
22	0.0887823	0.20517	0.935884	0.187049									22	0.232975
23	0.0883175	0.20517	0.913516	0.175156									23	0.215054
24	0.0878526	0.20517	0.907253	0.165785									24	0.197133
25	0.0855285	0.20517	0.8992	0.157136									25	0.179211	0.0364033
26	0.0855285	0.20517	0.888463	0.137674									26	0.179211
27	0.0845988	0.20517	0.875042	0.13443									27	0.16129
28	0.084134	0.20517	0.766781	0.129024									28	0.143369
29	0.0836692	0.20517	0.738149	0.12542									29	0.125448
30	0.0836692	0.20517	0.73636	0.120014									30	0.107527
31	0.0836692	0.20517	0.723834	0.118573									31	0.0896057
32	0.0822747	0.20517	0.698781	0.118573									32	0.0716846
33	0.081345	0.20517	0.679097	0.11641									33	0.0537634
34	0.0808802	0.20517	0.67194	0.1074									34	0.0358423	0.509647
35	0.0804154	0.164136	0.655835	0.106319									35	0.0358423
36	0.0804154	0.164136	0.627203	0.0828927									36	0.0179211
37	0.0799505	0.164136	0.614677	0.0796491									37		0.0364033
38	0.0794857	0.164136	0.594993	0.0756847									38		0.0728067
39	0.0790209	0.164136	0.592309	0.0749639									39		0.10921
40	0.0785561	0.164136	0.585151	0.067035									40		0.145613
41	0.0785561	0.164136	0.575309	0.0648726									41		0.182017
42	0.0780912	0.164136	0.57173	0.0641518									42		0.21842
43	0.0776264	0.164136	0.565467	0.0641518									43		0.254823
44	0.0776264	0.164136	0.561888	0.0619894									44		0.291227
45	0.0771616	0.164136	0.555625	0.0612685									45		0.32763
46	0.0762319	0.164136	0.55473	0.0612685									46		0.364033
47	0.0757671	0.164136	0.52431	0.0609081									47		0.400437
48	0.0757671	0.164136	0.501047	0.0605477									48		0.43684
49	0.0748374	0.164136	0.4751	0.0601873									49		0.509647
50	0.0748374	0.164136	0.455416	0.0598269									50		0.54605
51	0.0729781	0.164136	0.433048	0.0591061									51		0.582454
52	0.0725133	0.164136	0.417837	0.0591061									52		0.618857
53	0.0725133	0.164136	0.399943	0.0587457									53		0.65526
54	0.0725133	0.164136	0.390101	0.0573041									54		0.691664
55	0.0720485	0.164136	0.383838	0.0573041									55		0.728067
56	0.0720485	0.164136	0.380259	0.0562229									56		0.76447
57	0.0711188	0.164136	0.380259	0.0544209									57		0.800874
58	0.0711188	0.164136	0.353417	0.0540605									58		0.910084
59	0.0711188	0.164136	0.321207	0.0529793									59		0.98289
60	0.070654	0.164136	0.314944	0.0515377									60		1.0921
61	0.070654	0.164136	0.284523	0.0493752									61		1.1285
62	0.0701891	0.164136	0.283628	0.0493752									62		1.20131
63	0.0697243	0.164136	0.257681	0.046492									63		1.23771
64	0.0697243	0.164136	0.250523	0.0457712									64		1.31052
65	0.0697243	0.164136	0.248734	0.0454108									65		1.41973
66	0.0692595	0.164136	0.24426	0.0450504									66		2.00218
67	0.0683298	0.123102	0.243366	0.0421672
68	0.0683298	0.123102	0.234418	0.0407256
69	0.067865	0.123102	0.227261	0.0396444
70	0.067865	0.123102	0.226366	0.0389235
71	0.0674002	0.123102	0.218313	0.0385631
72	0.0674002	0.123102	0.21384	0.0374819
73	0.0664705	0.123102	0.211155	0.0367611
74	0.0660057	0.123102	0.209366	0.0342383
75	0.0660057	0.123102	0.209366	0.0338779
76	0.0660057	0.123102	0.204892	0.0335175
77	0.0655409	0.123102	0.200419	0.0331571
78	0.065076	0.123102	0.189682	0.0327967
79	0.065076	0.123102	0.188787	0.0327967
80	0.065076	0.123102	0.187893	0.0327967
81	0.0646112	0.123102	0.186998	0.0324363
82	0.0646112	0.123102	0.183419	0.0324363
83	0.0646112	0.123102	0.180735	0.0320759
84	0.0641464	0.123102	0.173577	0.0313551
85	0.0641464	0.123102	0.16284	0.0309947
86	0.0636815	0.123102	0.16284	0.0309947
87	0.0636815	0.123102	0.157472	0.0309947
88	0.0632167	0.123102	0.153893	0.0302739
89	0.0632167	0.123102	0.151209	0.0299135
90	0.0632167	0.123102	0.151209	0.0299135
91	0.0632167	0.123102	0.148525	0.0295531
92	0.0632167	0.123102	0.144946	0.0288323
93	0.0632167	0.123102	0.142262	0.0288323
94	0.0627519	0.123102	0.137788	0.0288323
95	0.0627519	0.123102	0.134209	0.0288323
96	0.0627519	0.123102	0.13242	0.0288323
97	0.0622871	0.123102	0.131525	0.0281115
98	0.0622871	0.123102	0.13063	0.0281115
99	0.0622871	0.123102	0.13063	0.027751
100	0.0618222	0.123102	0.127051	0.027751
101	0.0613574	0.123102	0.127051	0.027751
102	0.0613574	0.123102	0.126156	0.027751
103	0.0613574	0.123102	0.124367	0.0273906
104	0.0608926	0.123102	0.122578	0.0270302
105	0.0608926	0.123102	0.121683	0.0270302
106	0.0604277	0.123102	0.120788	0.0270302
107	0.0604277	0.123102	0.119893	0.0266698
108	0.0604277	0.123102	0.118999	0.0266698
109	0.0604277	0.123102	0.118104	0.025949
110	0.0604277	0.123102	0.117209	0.025949
111	0.0604277	0.123102	0.11542	0.025949
112	0.0599629	0.123102	0.114525	0.025949
113	0.0594981	0.123102	0.111841	0.0252282
114	0.0594981	0.123102	0.111841	0.0252282
115	0.0594981	0.123102	0.110051	0.0248678
116	0.0590332	0.123102	0.110051	0.0245074
117	0.0590332	0.123102	0.108262	0.024147
118	0.0590332	0.123102	0.106472	0.024147
119	0.0585684	0.123102	0.104683	0.0237866
120	0.0585684	0.123102	0.102894	0.0237866
121	0.0585684	0.123102	0.101104	0.0234262
122	0.0581036	0.123102	0.0984199	0.0234262
123	0.0581036	0.123102	0.0975252	0.0234262
124	0.0581036	0.123102	0.0966305	0.0230658
125	0.0581036	0.123102	0.094841	0.0230658
126	0.0576388	0.123102	0.0930516	0.0227054
127	0.0576388	0.123102	0.0912621	0.0227054
128	0.0576388	0.123102	0.0903674	0.0227054
129	0.0576388	0.123102	0.0903674	0.022345
130	0.0576388	0.123102	0.0867885	0.022345
131	0.0571739	0.123102	0.0858937	0.022345
132	0.0571739	0.123102	0.0841043	0.022345
133	0.0571739	0.123102	0.0841043	0.022345
134	0.0571739	0.123102	0.0841043	0.0212638
135	0.0567091	0.123102	0.0823148	0.0212638
136	0.0567091	0.123102	0.0814201	0.0212638
137	0.0567091	0.123102	0.0805254	0.0212638
138	0.0567091	0.123102	0.0796307	0.0209034
139	0.0562443	0.123102	0.0787359	0.0209034
140	0.0562443	0.123102	0.0787359	0.0209034
141	0.0562443	0.123102	0.0787359	0.020543
142	0.0562443	0.123102	0.0778412	0.020543
143	0.0562443	0.123102	0.0760518	0.020543
144	0.0562443	0.123102	0.075157	0.020543
145	0.0557794	0.123102	0.0742623	0.020543
146	0.0557794	0.123102	0.0742623	0.020543
147	0.0557794	0.123102	0.0733676	0.020543
148	0.0553146	0.123102	0.0733676	0.0201826
149	0.0553146	0.123102	0.0715781	0.0201826
150	0.0548498	0.123102	0.0706834	0.0201826
151	0.054385	0.123102	0.0697887	0.0198222
152	0.054385	0.123102	0.0688939	0.0198222
153	0.054385	0.0820681	0.0679992	0.0198222
154	0.054385	0.0820681	0.0679992	0.0194618
155	0.0539201	0.0820681	0.0679992	0.0194618
156	0.0539201	0.0820681	0.0679992	0.0194618
157	0.0539201	0.0820681	0.0671045	0.0191014
158	0.0539201	0.0820681	0.0671045	0.018741
159	0.0534553	0.0820681	0.0671045	0.018741
160	0.0534553	0.0820681	0.0671045	0.018741
161	0.0534553	0.0820681	0.0671045	0.018741
162	0.0534553	0.0820681	0.0671045	0.018741
163	0.0534553	0.0820681	0.0671045	0.0183806
164	0.0529905	0.0820681	0.0671045	0.0183806
165	0.0529905	0.0820681	0.0671045	0.0183806
166	0.0529905	0.0820681	0.0662098	0.0180202
167	0.0525256	0.0820681	0.065315	0.0180202
168	0.0525256	0.0820681	0.0644203	0.0180202
169	0.0525256	0.0820681	0.0644203	0.0180202
170	0.0525256	0.0820681	0.0644203	0.0180202
171	0.0525256	0.0820681	0.0644203	0.0180202
172	0.0525256	0.0820681	0.0644203	0.0176598
173	0.0520608	0.0820681	0.0635256	0.0176598
174	0.0520608	0.0820681	0.0626309	0.0176598
175	0.0520608	0.0820681	0.0626309	0.0172994
176	0.0520608	0.0820681	0.0626309	0.0172994
177	0.051596	0.0820681	0.0626309	0.0172994
178	0.051596	0.0820681	0.0617361	0.016939
179	0.051596	0.0820681	0.0617361	0.016939
180	0.051596	0.0820681	0.0608414	0.016939
181	0.051596	0.0820681	0.0608414	0.016939
182	0.051596	0.0820681	0.0608414	0.016939
183	0.051596	0.0820681	0.0599467	0.0165785
184	0.051596	0.0820681	0.0599467	0.0165785
185	0.0511312	0.0820681	0.0590519	0.0165785
186	0.0511312	0.0820681	0.0590519	0.0162181
187	0.0511312	0.0820681	0.0590519	0.0162181
188	0.0511312	0.0820681	0.0581572	0.0158577
189	0.0511312	0.0820681	0.0572625	0.0158577
190	0.0511312	0.0820681	0.0572625	0.0158577
191	0.0511312	0.0820681	0.0563678	0.0158577
192	0.0506663	0.0820681	0.0563678	0.0158577
193	0.0506663	0.0820681	0.0563678	0.0151369
194	0.0506663	0.0820681	0.0563678	0.0151369
195	0.0506663	0.0820681	0.055473	0.0151369
196	0.0506663	0.0820681	0.055473	0.0151369
197	0.0506663	0.0820681	0.055473	0.0151369
198	0.0506663	0.0820681	0.055473	0.0147765
199	0.0506663	0.0820681	0.0545783	0.0147765
200	0.0506663	0.0820681	0.0545783	0.0147765
201	0.0502015	0.0820681	0.0545783	0.0147765
202	0.0502015	0.0820681	0.0545783	0.0147765
203	0.0502015	0.0820681	0.0545783	0.0147765
204	0.0502015	0.0820681	0.0536836	0.0144161
205	0.0497367	0.0820681	0.0536836	0.0144161
206	0.0497367	0.0820681	0.0527889	0.0144161
207	0.0497367	0.0820681	0.0527889	0.0144161
208	0.0497367	0.0820681	0.0527889	0.0140557
209	0.0497367	0.0820681	0.0527889	0.0140557
210	0.0492718	0.0820681	0.0518941	0.0140557
211	0.0492718	0.0820681	0.0518941	0.0140557
212	0.0492718	0.0820681	0.0509994	0.0140557
213	0.0492718	0.0820681	0.0509994	0.0140557
214	0.048807	0.0820681	0.0509994	0.0136953
215	0.048807	0.0820681	0.0509994	0.0136953
216	0.048807	0.0820681	0.0501047	0.0136953
217	0.0483422	0.0820681	0.0501047	0.0136953
218	0.0483422	0.0820681	0.0501047	0.0136953
219	0.0483422	0.0820681	0.0501047	0.0133349
220	0.0483422	0.0820681	0.0501047	0.0133349
221	0.0483422	0.0820681	0.04921	0.0133349
222	0.0478774	0.0820681	0.04921	0.0129745
223	0.0478774	0.0820681	0.0483152	0.0129745
224	0.0478774	0.0820681	0.0483152	0.0129745
225	0.0478774	0.0820681	0.0474205	0.0126141
226	0.0478774	0.0820681	0.0474205	0.0126141
227	0.0478774	0.0820681	0.0474205	0.0126141
228	0.0478774	0.0820681	0.0474205	0.0126141
229	0.0474125	0.0820681	0.0465258	0.0122537
230	0.0474125	0.0820681	0.0465258	0.0122537
231	0.0474125	0.0820681	0.0465258	0.0122537
232	0.0474125	0.0820681	0.0465258	0.0122537
233	0.0469477	0.0820681	0.0465258	0.0122537
234	0.0469477	0.0820681	0.0456311	0.0122537
235	0.0469477	0.0820681	0.0447363	0.0118933
236	0.0469477	0.0820681	0.0447363	0.0118933
237	0.0464829	0.0820681	0.0447363	0.0118933
238	0.0464829	0.0820681	0.0447363	0.0118933
239	0.0464829	0.0820681	0.0447363	0.0118933
240	0.0464829	0.0820681	0.0438416	0.0115329
241	0.0464829	0.0820681	0.0438416	0.0115329
242	0.0464829	0.0820681	0.0429469	0.0115329
243	0.0464829	0.0820681	0.0429469	0.0115329
244	0.0464829	0.0820681	0.0429469	0.0115329
245	0.0464829	0.0820681	0.0429469	0.0115329
246	0.0464829	0.0820681	0.0420521	0.0115329
247	0.046018	0.0820681	0.0420521	0.0115329
248	0.0455532	0.0820681	0.0420521	0.0115329
249	0.0455532	0.0820681	0.0420521	0.0115329
250	0.0455532	0.0820681	0.0411574	0.0115329
251	0.0455532	0.0820681	0.0411574	0.0115329
252	0.0455532	0.0820681	0.0411574	0.0111725
253	0.0455532	0.0820681	0.0402627	0.0111725
254	0.0455532	0.0820681	0.0402627	0.0111725
255	0.0450884	0.0820681	0.0402627	0.0111725
256	0.0450884	0.0820681	0.0402627	0.0111725
257	0.0450884	0.0820681	0.0402627	0.0111725
258	0.0450884	0.0820681	0.0402627	0.0111725
259	0.0446236	0.0820681	0.0402627	0.0108121
260	0.0446236	0.0820681	0.0402627	0.0108121
261	0.0446236	0.0820681	0.039368	0.0108121
262	0.0446236	0.0820681	0.039368	0.0108121
263	0.0446236	0.0820681	0.0384732	0.0108121
264	0.0446236	0.0820681	0.0384732	0.0108121
265	0.0446236	0.0820681	0.0384732	0.0108121
266	0.0446236	0.0820681	0.0384732	0.0104517
267	0.0441587	0.0820681	0.0384732	0.0104517
268	0.0441587	0.0820681	0.0384732	0.0104517
269	0.0441587	0.0820681	0.0384732	0.0104517
270	0.0441587	0.0820681	0.0375785	0.0104517
271	0.0441587	0.0820681	0.0375785	0.0104517
272	0.0441587	0.0820681	0.0375785	0.0104517
273	0.0436939	0.0820681	0.0375785	0.0100913
274	0.0436939	0.0820681	0.0375785	0.0100913
275	0.0436939	0.0820681	0.0366838	0.0100913
276	0.0436939	0.0820681	0.0366838	0.0100913
277	0.0436939	0.0820681	0.0366838	0.0100913
278	0.0436939	0.0820681	0.0366838	0.0100913
279	0.0436939	0.0820681	0.0366838	0.0100913
280	0.0436939	0.0820681	0.0366838	0.00973089
281	0.0436939	0.0820681	0.0366838	0.00973089
282	0.0436939	0.0820681	0.0357891	0.00973089
283	0.0432291	0.0820681	0.0357891	0.00973089
284	0.0432291	0.0820681	0.0357891	0.00973089
285	0.0432291	0.0820681	0.0357891	0.00973089
286	0.0432291	0.0820681	0.0357891	0.00973089
287	0.0432291	0.0820681	0.0357891	0.00973089
288	0.0432291	0.0820681	0.0357891	0.00937048
289	0.0432291	0.0820681	0.0357891	0.00937048
290	0.0432291	0.0820681	0.0348943	0.00937048
291	0.0432291	0.0820681	0.0348943	0.00937048
292	0.0427642	0.0820681	0.0348943	0.00937048
293	0.0422994	0.0820681	0.0348943	0.00937048
294	0.0422994	0.0820681	0.0348943	0.00937048
295	0.0422994	0.0820681	0.0348943	0.00937048
296	0.0422994	0.0820681	0.0339996	0.00937048
297	0.0422994	0.0820681	0.0339996	0.00901008
298	0.0422994	0.0820681	0.0331049	0.00901008
299	0.0422994	0.0820681	0.0331049	0.00901008
300	0.0422994	0.0820681	0.0331049	0.00901008
301	0.0422994	0.0820681	0.0331049	0.00901008
302	0.0418346	0.0820681	0.0331049	0.00901008
303	0.0418346	0.0820681	0.0331049	0.00901008
304	0.0418346	0.0820681	0.0331049	0.00901008
305	0.0413698	0.0820681	0.0322102	0.00901008
306	0.0413698	0.0820681	0.0322102	0.00901008
307	0.0413698	0.0820681	0.0322102	0.00864968
308	0.0413698	0.0820681	0.0322102	0.00864968
309	0.0413698	0.0820681	0.0322102	0.00864968
310	0.0413698	0.0820681	0.0322102	0.00864968
311	0.0413698	0.0820681	0.0322102	0.00864968
312	0.0413698	0.0820681	0.0322102	0.00864968
313	0.0413698	0.0820681	0.0313154	0.00864968
314	0.0413698	0.0820681	0.0313154	0.00864968
315	0.0413698	0.0820681	0.0313154	0.00864968
316	0.0413698	0.0820681	0.0313154	0.00864968
317	0.0413698	0.0820681	0.0313154	0.00864968
318	0.0409049	0.0820681	0.0313154	0.00864968
319	0.0409049	0.0820681	0.0313154	0.00828927
320	0.0409049	0.0820681	0.0304207	0.00828927
321	0.0409049	0.0820681	0.0304207	0.00828927
322	0.0409049	0.0820681	0.0304207	0.00828927
323	0.0409049	0.0820681	0.0304207	0.00828927
324	0.0409049	0.0820681	0.0304207	0.00828927
325	0.0409049	0.0820681	0.0304207	0.00828927
326	0.0404401	0.0820681	0.0304207	0.00828927
327	0.0404401	0.0820681	0.0304207	0.00828927
328	0.0404401	0.0820681	0.0304207	0.00828927
329	0.0404401	0.0820681	0.029526	0.00828927
330	0.0404401	0.0820681	0.029526	0.00828927
331	0.0404401	0.0820681	0.029526	0.00828927
332	0.0404401	0.0820681	0.029526	0.00828927
333	0.0399753	0.0820681	0.029526	0.00792887
334	0.0399753	0.0820681	0.029526	0.00792887
335	0.0399753	0.0820681	0.0286312	0.00792887
336	0.0399753	0.0820681	0.0286312	0.00792887
337	0.0399753	0.0820681	0.0286312	0.00792887
338	0.0399753	0.0820681	0.0286312	0.00792887
339	0.0395104	0.0820681	0.0286312	0.00792887
340	0.0395104	0.0820681	0.0286312	0.00792887
341	0.0395104	0.0820681	0.0286312	0.00792887
342	0.0395104	0.0820681	0.0286312	0.00792887
343	0.0395104	0.0820681	0.0286312	0.00792887
344	0.0395104	0.0820681	0.0286312	0.00756847
345	0.0395104	0.0820681	0.0277365	0.00756847
346	0.0395104	0.0820681	0.0277365	0.00756847
347	0.0395104	0.0820681	0.0277365	0.00756847
348	0.0395104	0.0820681	0.0277365	0.00756847
349	0.0390456	0.0820681	0.0277365	0.00756847
350	0.0390456	0.0820681	0.0268418	0.00756847
351	0.0390456	0.0820681	0.0268418	0.00756847
352	0.0390456	0.0820681	0.0268418	0.00756847
353	0.0390456	0.0820681	0.0268418	0.00720806
354	0.0390456	0.0820681	0.0268418	0.00720806
355	0.0390456	0.0820681	0.0268418	0.00720806
356	0.0385808	0.0820681	0.0268418	0.00720806
357	0.0385808	0.0820681	0.0268418	0.00720806
358	0.0385808	0.0820681	0.0268418	0.00720806
359	0.0385808	0.0820681	0.0259471	0.00720806
360	0.0385808	0.0820681	0.0259471	0.00720806
361	0.0385808	0.0820681	0.0250523	0.00720806
362	0.0385808	0.0820681	0.0250523	0.00720806
363	0.0385808	0.0820681	0.0250523	0.00720806
364	0.0385808	0.0820681	0.0250523	0.00720806
365	0.038116	0.0820681	0.0250523	0.00720806
366	0.038116	0.0820681	0.0250523	0.00720806
367	0.038116	0.0820681	0.0250523	0.00684766
368	0.038116	0.0820681	0.0241576	0.00684766
369	0.038116	0.0820681	0.0241576	0.00684766
370	0.038116	0.0820681	0.0241576	0.00684766
371	0.038116	0.0820681	0.0241576	0.00684766
372	0.038116	0.0820681	0.0241576	0.00684766
373	0.038116	0.0820681	0.0241576	0.00684766
374	0.038116	0.0820681	0.0241576	0.00684766
375	0.038116	0.0820681	0.0241576	0.00684766
376	0.0376511	0.0820681	0.0241576	0.00648726
377	0.0376511	0.0820681	0.0241576	0.00648726
378	0.0376511	0.0820681	0.0241576	0.00648726
379	0.0376511	0.0820681	0.0241576	0.00648726
380	0.0376511	0.0820681	0.0241576	0.00648726
381	0.0376511	0.0820681	0.0241576	0.00648726
382	0.0376511	0.0820681	0.0232629	0.00648726
383	0.0376511	0.0820681	0.0232629	0.00648726
384	0.0371863	0.0820681	0.0232629	0.00648726
385	0.0371863	0.0820681	0.0232629	0.00648726
386	0.0371863	0.0820681	0.0232629	0.00648726
387	0.0371863	0.0820681	0.0232629	0.00648726
388	0.0371863	0.0820681	0.0232629	0.00648726
389	0.0371863	0.0820681	0.0223682	0.00612685
390	0.0371863	0.0820681	0.0223682	0.00612685
391	0.0371863	0.0820681	0.0223682	0.00612685
392	0.0371863	0.0820681	0.0223682	0.00612685
393	0.0371863	0.0820681	0.0223682	0.00612685
394	0.0371863	0.0820681	0.0223682	0.00612685
395	0.0367215	0.0820681	0.0223682	0.00612685
396	0.0367215	0.0820681	0.0223682	0.00612685
397	0.0367215	0.0820681	0.0223682	0.00612685
398	0.0367215	0.0820681	0.0223682	0.00612685
399	0.0367215	0.0820681	0.0223682	0.00576645
400	0.0367215	0.0820681	0.0223682	0.00576645
401	0.0367215	0.0820681	0.0223682	0.00576645
402	0.0367215	0.0820681	0.0223682	0.00576645
403	0.0362566	0.0820681	0.0223682	0.00576645
404	0.0362566	0.0820681	0.0223682	0.00576645
405	0.0362566	0.0820681	0.0223682	0.00576645
406	0.0362566	0.0820681	0.0223682	0.00576645
407	0.0362566	0.0410341	0.0223682	0.00576645
408	0.0362566	0.0410341	0.0223682	0.00576645
409	0.0357918	0.0410341	0.0214734	0.00576645
410	0.0357918	0.0410341	0.0214734	0.00576645
411	0.0357918	0.0410341	0.0214734	0.00576645
412	0.0357918	0.0410341	0.0214734	0.00576645
413	0.0357918	0.0410341	0.0214734	0.00576645
414	0.0357918	0.0410341	0.0214734	0.00576645
415	0.0357918	0.0410341	0.0214734	0.00576645
416	0.0357918	0.0410341	0.0214734	0.00576645
417	0.035327	0.0410341	0.0214734	0.00540605
418	0.035327	0.0410341	0.0205787	0.00540605
419	0.035327	0.0410341	0.0205787	0.00540605
420	0.035327	0.0410341	0.0205787	0.00540605
421	0.035327	0.0410341	0.0205787	0.00540605
422	0.035327	0.0410341	0.0205787	0.00540605
423	0.035327	0.0410341	0.0205787	0.00540605
424	0.035327	0.0410341	0.0205787	0.00540605
425	0.035327	0.0410341	0.0205787	0.00540605
426	0.0348622	0.0410341	0.0205787	0.00540605
427	0.0348622	0.0410341	0.0205787	0.00540605
428	0.0348622	0.0410341	0.0205787	0.00540605
429	0.0348622	0.0410341	0.0205787	0.00540605
430	0.0348622	0.0410341	0.0205787	0.00540605
431	0.0348622	0.0410341	0.0205787	0.00540605
432	0.0348622	0.0410341	0.019684	0.00540605
433	0.0348622	0.0410341	0.019684	0.00540605
434	0.0348622	0.0410341	0.019684	0.00540605
435	0.0348622	0.0410341	0.019684	0.00540605
436	0.0348622	0.0410341	0.019684	0.00540605
437	0.0343973	0.0410341	0.019684	0.00540605
438	0.0343973	0.0410341	0.019684	0.00540605
439	0.0343973	0.0410341	0.019684	0.00504565
440	0.0343973	0.0410341	0.019684	0.00504565
441	0.0339325	0.0410341	0.019684	0.00504565
442	0.0339325	0.0410341	0.019684	0.00504565
443	0.0339325	0.0410341	0.019684	0.00504565
444	0.0339325	0.0410341	0.019684	0.00504565
445	0.0339325	0.0410341	0.019684	0.00504565
446	0.0339325	0.0410341	0.019684	0.00504565
447	0.0339325	0.0410341	0.019684	0.00504565
448	0.0339325	0.0410341	0.0187893	0.00504565
449	0.0339325	0.0410341	0.0187893	0.00504565
450	0.0339325	0.0410341	0.0187893	0.00504565
451	0.0339325	0.0410341	0.0187893	0.00504565
452	0.0339325	0.0410341	0.0187893	0.00504565
453	0.0339325	0.0410341	0.0187893	0.00504565
454	0.0339325	0.0410341	0.0187893	0.00504565
455	0.0334677	0.0410341	0.0187893	0.00504565
456	0.0334677	0.0410341	0.0187893	0.00504565
457	0.0334677	0.0410341	0.0187893	0.00504565
458	0.0334677	0.0410341	0.0187893	0.00504565
459	0.0334677	0.0410341	0.0187893	0.00504565
460	0.0334677	0.0410341	0.0187893	0.00504565
461	0.0334677	0.0410341	0.0187893	0.00504565
462	0.0334677	0.0410341	0.0187893	0.00504565
463	0.0334677	0.0410341	0.0187893	0.00468524
464	0.0334677	0.0410341	0.0187893	0.00468524
465	0.0334677	0.0410341	0.0187893	0.00468524
466	0.0334677	0.0410341	0.0178945	0.00468524
467	0.0334677	0.0410341	0.0178945	0.00468524
468	0.0330028	0.0410341	0.0178945	0.00468524
469	0.0330028	0.0410341	0.0178945	0.00468524
470	0.0330028	0.0410341	0.0178945	0.00468524
471	0.0330028	0.0410341	0.0178945	0.00468524
472	0.0330028	0.0410341	0.0178945	0.00468524
473	0.0330028	0.0410341	0.0178945	0.00468524
474	0.0330028	0.0410341	0.0178945	0.00468524
475	0.0330028	0.0410341	0.0178945	0.00468524
476	0.0330028	0.0410341	0.0178945	0.00468524
477	0.0330028	0.0410341	0.0178945	0.00468524
478	0.0330028	0.0410341	0.0178945	0.00468524
479	0.0330028	0.0410341	0.0178945	0.00468524
480	0.0330028	0.0410341	0.0178945	0.00468524
481	0.0330028	0.0410341	0.0178945	0.00468524
482	0.0330028	0.0410341	0.0178945	0.00468524
483	0.0330028	0.0410341	0.0178945	0.00468524
484	0.0330028	0.0410341	0.0169998	0.00468524
485	0.0330028	0.0410341	0.0169998	0.00468524
486	0.032538	0.0410341	0.0169998	0.00468524
487	0.032538	0.0410341	0.0169998	0.00468524
488	0.032538	0.0410341	0.0169998	0.00468524
489	0.032538	0.0410341	0.0169998	0.00432484
490	0.032538	0.0410341	0.0169998	0.00432484
491	0.032538	0.0410341	0.0169998	0.00432484
492	0.032538	0.0410341	0.0169998	0.00432484
493	0.032538	0.0410341	0.0169998	0.00432484
494	0.032538	0.0410341	0.0169998	0.00432484
495	0.032538	0.0410341	0.0169998	0.00432484
496	0.0320732	0.0410341	0.0169998	0.00432484
497	0.0320732	0.0410341	0.0161051	0.00432484
498	0.0320732	0.0410341	0.0161051	0.00432484
499	0.0320732	0.0410341	0.0161051	0.00432484
500	0.0320732	0.0410341	0.0161051	0.00432484
501	0.0320732	0.0410341	0.0161051	0.00432484
502	0.0320732	0.0410341	0.0161051	0.00432484
503	0.0320732	0.0410341	0.0161051	0.00432484
504	0.0320732	0.0410341	0.0161051	0.00432484
505	0.0320732	0.0410341	0.0161051	0.00432484
506	0.0320732	0.0410341	0.0161051	0.00432484
507	0.0320732	0.0410341	0.0161051	0.00432484
508	0.0320732	0.0410341	0.0161051	0.00432484
509	0.0320732	0.0410341	0.0161051	0.00432484
510	0.0316084	0.0410341	0.0161051	0.00432484
511	0.0316084	0.0410341	0.0161051	0.00432484
512	0.0316084	0.0410341	0.0161051	0.00432484
513	0.0316084	0.0410341	0.0161051	0.00432484
514	0.0316084	0.0410341	0.0152104	0.00432484
515	0.0316084	0.0410341	0.0152104	0.00432484
516	0.0316084	0.0410341	0.0152104	0.00432484
517	0.0316084	0.0410341	0.0152104	0.00432484
518	0.0316084	0.0410341	0.0152104	0.00396444
519	0.0316084	0.0410341	0.0152104	0.00396444
520	0.0316084	0.0410341	0.0152104	0.00396444
521	0.0316084	0.0410341	0.0152104	0.00396444
522	0.0316084	0.0410341	0.0152104	0.00396444
523	0.0316084	0.0410341	0.0152104	0.00396444
524	0.0316084	0.0410341	0.0152104	0.00396444
525	0.0316084	0.0410341	0.0152104	0.00396444
526	0.0316084	0.0410341	0.0152104	0.00396444
527	0.0311435	0.0410341	0.0152104	0.00396444
528	0.0311435	0.0410341	0.0143156	0.00396444
529	0.0311435	0.0410341	0.0143156	0.00396444
530	0.0311435	0.0410341	0.0143156	0.00396444
531	0.0311435	0.0410341	0.0143156	0.00396444
532	0.0311435	0.0410341	0.0143156	0.00396444
533	0.0311435	0.0410341	0.0143156	0.00396444
534	0.0311435	0.0410341	0.0143156	0.00396444
535	0.0311435	0.0410341	0.0143156	0.00396444
536	0.0311435	0.0410341	0.0143156	0.00396444
537	0.0311435	0.0410341	0.0143156	0.00396444
538	0.0311435	0.0410341	0.0143156	0.00396444
539	0.0311435	0.0410341	0.0134209	0.00396444
540	0.0311435	0.0410341	0.0134209	0.00396444
541	0.0311435	0.0410341	0.0134209	0.00396444
542	0.0311435	0.0410341	0.0134209	0.00396444
543	0.0311435	0.0410341	0.0134209	0.00396444
544	0.0306787	0.0410341	0.0134209	0.00396444
545	0.0306787	0.0410341	0.0134209	0.00396444
546	0.0306787	0.0410341	0.0134209	0.00396444
547	0.0306787	0.0410341	0.0134209	0.00396444
548	0.0306787	0.0410341	0.0134209	0.00396444
549	0.0306787	0.0410341	0.0134209	0.00396444
550	0.0306787	0.0410341	0.0134209	0.00360403
551	0.0306787	0.0410341	0.0134209	0.00360403
552	0.0306787	0.0410341	0.0134209	0.00360403
553	0.0306787	0.0410341	0.0134209	0.00360403
554	0.0306787	0.0410341	0.0134209	0.00360403
555	0.0306787	0.0410341	0.0134209	0.00360403
556	0.0306787	0.0410341	0.0134209	0.00360403
557	0.0306787	0.0410341	0.0134209	0.00360403
558	0.0306787	0.0410341	0.0134209	0.00360403
559	0.0306787	0.0410341	0.0134209	0.00360403
560	0.0306787	0.0410341	0.0125262	0.00360403
561	0.0306787	0.0410341	0.0125262	0.00360403
562	0.0302139	0.0410341	0.0125262	0.00360403
563	0.0302139	0.0410341	0.0125262	0.00360403
564	0.0302139	0.0410341	0.0125262	0.00360403
565	0.0302139	0.0410341	0.0125262	0.00360403
566	0.0302139	0.0410341	0.0125262	0.00360403
567	0.0302139	0.0410341	0.0125262	0.00360403
568	0.0302139	0.0410341	0.0125262	0.00360403
569	0.0302139	0.0410341	0.0125262	0.00360403
570	0.0302139	0.0410341	0.0125262	0.00360403
571	0.0302139	0.0410341	0.0125262	0.00360403
572	0.0302139	0.0410341	0.0125262	0.00360403
573	0.0302139	0.0410341	0.0125262	0.00360403
574	0.0302139	0.0410341	0.0125262	0.00360403
575	0.0302139	0.0410341	0.0125262	0.00360403
576	0.0302139	0.0410341	0.0125262	0.00360403
577	0.0302139	0.0410341	0.0125262	0.00324363
578	0.0302139	0.0410341	0.0125262	0.00324363
579	0.0302139	0.0410341	0.0125262	0.00324363
580	0.0302139	0.0410341	0.0125262	0.00324363
581	0.0302139	0.0410341	0.0125262	0.00324363
582	0.0302139	0.0410341	0.0125262	0.00324363
583	0.0302139	0.0410341	0.0125262	0.00324363
584	0.029749	0.0410341	0.0125262	0.00324363
585	0.029749	0.0410341	0.0125262	0.00324363
586	0.029749	0.0410341	0.0125262	0.00324363
587	0.029749	0.0410341	0.0125262	0.00324363
588	0.029749	0.0410341	0.0125262	0.00324363
589	0.029749	0.0410341	0.0116314	0.00324363
590	0.029749	0.0410341	0.0116314	0.00324363
591	0.029749	0.0410341	0.0116314	0.00324363
592	0.029749	0.0410341	0.0116314	0.00324363
593	0.029749	0.0410341	0.0116314	0.00324363
594	0.029749	0.0410341	0.0116314	0.00324363
595	0.0292842	0.0410341	0.0116314	0.00324363
596	0.0292842	0.0410341	0.0116314	0.00324363
597	0.0292842	0.0410341	0.0116314	0.00324363
598	0.0292842	0.0410341	0.0116314	0.00324363
599	0.0292842	0.0410341	0.0116314	0.00324363
600	0.0292842	0.0410341	0.0116314	0.00324363
601	0.0292842	0.0410341	0.0116314	0.00324363
602	0.0292842	0.0410341	0.0116314	0.00324363
603	0.0292842	0.0410341	0.0116314	0.00324363
604	0.0292842	0.0410341	0.0116314	0.00324363
605	0.0292842	0.0410341	0.0116314	0.00324363
606	0.0292842	0.0410341	0.0116314	0.00324363
607	0.0292842	0.0410341	0.0116314	0.00324363
608	0.0288194	0.0410341	0.0116314	0.00324363
609	0.0288194	0.0410341	0.0116314	0.00324363
610	0.0288194	0.0410341	0.0116314	0.00324363
611	0.0288194	0.0410341	0.0116314	0.00324363
612	0.0288194	0.0410341	0.0116314	0.00324363
613	0.0288194	0.0410341	0.0116314	0.00324363
614	0.0288194	0.0410341	0.0116314	0.00324363
615	0.0288194	0.0410341	0.0116314	0.00324363
616	0.0288194	0.0410341	0.0116314	0.00324363
617	0.0288194	0.0410341	0.0116314	0.00324363
618	0.0288194	0.0410341	0.0116314	0.00288323
619	0.0288194	0.0410341	0.0116314	0.00288323
620	0.0288194	0.0410341	0.0116314	0.00288323
621	0.0288194	0.0410341	0.0116314	0.00288323
622	0.0288194	0.0410341	0.0116314	0.00288323
623	0.0288194	0.0410341	0.0116314	0.00288323
624	0.0283546	0.0410341	0.0116314	0.00288323
625	0.0283546	0.0410341	0.0116314	0.00288323
626	0.0283546	0.0410341	0.0116314	0.00288323
627	0.0283546	0.0410341	0.0107367	0.00288323
628	0.0283546	0.0410341	0.0107367	0.00288323
629	0.0283546	0.0410341	0.0107367	0.00288323
630	0.0283546	0.0410341	0.0107367	0.00288323
631	0.0283546	0.0410341	0.0107367	0.00288323
632	0.0283546	0.0410341	0.0107367	0.00288323
633	0.0283546	0.0410341	0.0107367	0.00288323
634	0.0283546	0.0410341	0.0107367	0.00288323
635	0.0283546	0.0410341	0.0107367	0.00288323
636	0.0278897	0.0410341	0.0107367	0.00288323
637	0.0278897	0.0410341	0.0107367	0.00288323
638	0.0278897	0.0410341	0.0107367	0.00288323
639	0.0278897	0.0410341	0.0107367	0.00288323
640	0.0278897	0.0410341	0.0107367	0.00288323
641	0.0278897	0.0410341	0.0107367	0.00288323
642	0.0278897	0.0410341	0.0107367	0.00288323
643	0.0278897	0.0410341	0.0107367	0.00288323
644	0.0278897	0.0410341	0.0107367	0.00288323
645	0.0278897	0.0410341	0.0107367	0.00288323
646	0.0278897	0.0410341	0.0107367	0.00288323
647	0.0278897	0.0410341	0.0107367	0.00288323
648	0.0278897	0.0410341	0.0107367	0.00288323
649	0.0278897	0.0410341	0.0107367	0.00288323
650	0.0278897	0.0410341	0.0107367	0.00288323
651	0.0278897	0.0410341	0.0107367	0.00288323
652	0.0278897	0.0410341	0.0107367	0.00288323
653	0.0278897	0.0410341	0.0107367	0.00288323
654	0.0278897	0.0410341	0.0107367	0.00252282
655	0.0274249	0.0410341	0.0107367	0.00252282
656	0.0274249	0.0410341	0.0107367	0.00252282
657	0.0274249	0.0410341	0.0107367	0.00252282
658	0.0274249	0.0410341	0.0107367	0.00252282
659	0.0274249	0.0410341	0.00984199	0.00252282
660	0.0274249	0.0410341	0.00984199	0.00252282
661	0.0274249	0.0410341	0.00984199	0.00252282
662	0.0274249	0.0410341	0.00984199	0.00252282
663	0.0274249	0.0410341	0.00984199	0.00252282
664	0.0274249	0.0410341	0.00984199	0.00252282
665	0.0274249	0.0410341	0.00984199	0.00252282
666	0.0274249	0.0410341	0.00984199	0.00252282
667	0.0274249	0.0410341	0.00984199	0.00252282
668	0.0274249	0.0410341	0.00984199	0.00252282
669	0.0274249	0.0410341	0.00984199	0.00252282
670	0.0274249	0.0410341	0.00984199	0.00252282
671	0.0274249	0.0410341	0.00984199	0.00252282
672	0.0269601	0.0410341	0.00984199	0.00252282
673	0.0269601	0.0410341	0.00984199	0.00252282
674	0.0269601	0.0410341	0.00984199	0.00252282
675	0.0269601	0.0410341	0.00984199	0.00252282
676	0.0269601	0.0410341	0.00984199	0.00252282
677	0.0269601	0.0410341	0.00984199	0.00252282
678	0.0269601	0.0410341	0.00984199	0.00252282
679	0.0269601	0.0410341	0.00984199	0.00252282
680	0.0269601	0.0410341	0.00984199	0.00252282
681	0.0269601	0.0410341	0.00984199	0.00252282
682	0.0269601	0.0410341	0.00984199	0.00252282
683	0.0269601	0.0410341	0.00984199	0.00252282
684	0.0269601	0.0410341	0.00984199	0.00252282
685	0.0269601	0.0410341	0.00984199	0.00252282
686	0.0269601	0.0410341	0.00984199	0.00252282
687	0.0269601	0.0410341	0.00984199	0.00252282
688	0.0264952	0.0410341	0.00984199	0.00252282
689	0.0264952	0.0410341	0.00984199	0.00252282
690	0.0264952	0.0410341	0.00984199	0.00252282
691	0.0264952	0.0410341	0.00984199	0.00252282
692	0.0264952	0.0410341	0.00984199	0.00252282
693	0.0264952	0.0410341	0.00984199	0.00252282
694	0.0264952	0.0410341	0.00984199	0.00252282
695	0.0264952	0.0410341	0.00984199	0.00252282
696	0.0264952	0.0410341	0.00984199	0.00252282
697	0.0264952	0.0410341	0.00984199	0.00252282
698	0.0264952	0.0410341	0.00984199	0.00252282
699	0.0264952	0.0410341	0.00984199	0.00252282
700	0.0264952	0.0410341	0.00984199	0.00252282
701	0.0264952	0.0410341	0.00984199	0.00252282
702	0.0264952	0.0410341	0.00984199	0.00252282
703	0.0264952	0.0410341	0.00984199	0.00252282
704	0.0264952	0.0410341	0.00984199	0.00252282
705	0.0264952	0.0410341	0.00984199	0.00216242
706	0.0264952	0.0410341	0.00984199	0.00216242
707	0.0264952	0.0410341	0.00894726	0.00216242
708	0.0264952	0.0410341	0.00894726	0.00216242
709	0.0264952	0.0410341	0.00894726	0.00216242
710	0.0264952	0.0410341	0.00894726	0.00216242
711	0.0264952	0.0410341	0.00894726	0.00216242
712	0.0260304	0.0410341	0.00894726	0.00216242
713	0.0260304	0.0410341	0.00894726	0.00216242
714	0.0260304	0.0410341	0.00894726	0.00216242
715	0.0260304	0.0410341	0.00894726	0.00216242
716	0.0260304	0.0410341	0.00894726	0.00216242
717	0.0260304	0.0410341	0.00894726	0.00216242
718	0.0260304	0.0410341	0.00894726	0.00216242
719	0.0260304	0.0410341	0.00894726	0.00216242
720	0.0260304	0.0410341	0.00894726	0.00216242
721	0.0260304	0.0410341	0.00894726	0.00216242
722	0.0260304	0.0410341	0.00894726	0.00216242
723	0.0260304	0.0410341	0.00894726	0.00216242
724	0.0260304	0.0410341	0.00894726	0.00216242
725	0.0260304	0.0410341	0.00894726	0.00216242
726	0.0260304	0.0410341	0.00894726	0.00216242
727	0.0260304	0.0410341	0.00894726	0.00216242
728	0.0260304	0.0410341	0.00894726	0.00216242
729	0.0260304	0.0410341	0.00894726	0.00216242
730	0.0260304	0.0410341	0.00894726	0.00216242
731	0.0260304	0.0410341	0.00894726	0.00216242
732	0.0255656	0.0410341	0.00894726	0.00216242
733	0.0255656	0.0410341	0.00894726	0.00216242
734	0.0255656	0.0410341	0.00894726	0.00216242
735	0.0255656	0.0410341	0.00894726	0.00216242
736	0.0255656	0.0410341	0.00894726	0.00216242
737	0.0255656	0.0410341	0.00894726	0.00216242
738	0.0255656	0.0410341	0.00894726	0.00216242
739	0.0255656	0.0410341	0.00894726	0.00216242
740	0.0255656	0.0410341	0.00894726	0.00216242
741	0.0255656	0.0410341	0.00894726	0.00216242
742	0.0255656	0.0410341	0.00894726	0.00216242
743	0.0255656	0.0410341	0.00894726	0.00216242
744	0.0255656	0.0410341	0.00894726	0.00216242
745	0.0255656	0.0410341	0.00894726	0.00216242
746	0.0255656	0.0410341	0.00894726	0.00216242
747	0.0255656	0.0410341	0.00894726	0.00216242
748	0.0255656	0.0410341	0.00894726	0.00216242
749	0.0255656	0.0410341	0.00894726	0.00216242
750	0.0255656	0.0410341	0.00894726	0.00216242
751	0.0255656	0.0410341	0.00894726	0.00216242
752	0.0255656	0.0410341	0.00894726	0.00216242
753	0.0255656	0.0410341	0.00894726	0.00216242
754	0.0255656	0.0410341	0.00894726	0.00216242
755	0.0251008	0.0410341	0.00894726	0.00216242
756	0.0251008	0.0410341	0.00894726	0.00216242
757	0.0251008	0.0410341	0.00894726	0.00216242
758	0.0251008	0.0410341	0.00894726	0.00216242
759	0.0251008	0.0410341	0.00805254	0.00216242
760	0.0251008	0.0410341	0.00805254	0.00216242
761	0.0251008	0.0410341	0.00805254	0.00216242
762	0.0251008	0.0410341	0.00805254	0.00216242
763	0.0251008	0.0410341	0.00805254	0.00180202
764	0.0251008	0.0410341	0.00805254	0.00180202
765	0.0251008	0.0410341	0.00805254	0.00180202
766	0.0251008	0.0410341	0.00805254	0.00180202
767	0.0251008	0.0410341	0.00805254	0.00180202
768	0.0251008	0.0410341	0.00805254	0.00180202
769	0.0251008	0.0410341	0.00805254	0.00180202
770	0.0251008	0.0410341	0.00805254	0.00180202
771	0.0251008	0.0410341	0.00805254	0.00180202
772	0.0251008	0.0410341	0.00805254	0.00180202
773	0.0251008	0.0410341	0.00805254	0.00180202
774	0.0251008	0.0410341	0.00805254	0.00180202
775	0.0251008	0.0410341	0.00805254	0.00180202
776	0.0251008	0.0410341	0.00805254	0.00180202
777	0.0246359	0.0410341	0.00805254	0.00180202
778	0.0246359	0.0410341	0.00805254	0.00180202
779	0.0246359	0.0410341	0.00805254	0.00180202
780	0.0246359	0.0410341	0.00805254	0.00180202
781	0.0246359	0.0410341	0.00805254	0.00180202
782	0.0246359	0.0410341	0.00805254	0.00180202
783	0.0246359	0.0410341	0.00805254	0.00180202
784	0.0246359	0.0410341	0.00805254	0.00180202
785	0.0246359	0.0410341	0.00805254	0.00180202
786	0.0246359	0.0410341	0.00805254	0.00180202
787	0.0246359	0.0410341	0.00805254	0.00180202
788	0.0246359	0.0410341	0.00805254	0.00180202
789	0.0246359	0.0410341	0.00805254	0.00180202
790	0.0246359	0.0410341	0.00805254	0.00180202
791	0.0246359	0.0410341	0.00805254	0.00180202
792	0.0246359	0.0410341	0.00805254	0.00180202
793	0.0246359	0.0410341	0.00805254	0.00180202
794	0.0246359	0.0410341	0.00805254	0.00180202
795	0.0246359	0.0410341	0.00805254	0.00180202
796	0.0246359	0.0410341	0.00805254	0.00180202
797	0.0246359	0.0410341	0.00805254	0.00180202
798	0.0246359	0.0410341	0.00805254	0.00180202
799	0.0241711	0.0410341	0.00805254	0.00180202
800	0.0241711	0.0410341	0.00805254	0.00180202
801	0.0241711	0.0410341	0.00805254	0.00180202
802	0.0241711	0.0410341	0.00805254	0.00180202
803	0.0241711	0.0410341	0.00805254	0.00180202
804	0.0241711	0.0410341	0.00805254	0.00180202
805	0.0241711	0.0410341	0.00805254	0.00180202
806	0.0241711	0.0410341	0.00805254	0.00180202
807	0.0241711	0.0410341	0.00805254	0.00180202
808	0.0241711	0.0410341	0.00805254	0.00180202
809	0.0241711	0.0410341	0.00805254	0.00180202
810	0.0241711	0.0410341	0.00805254	0.00180202
811	0.0241711	0.0410341	0.00805254	0.00180202
812	0.0241711	0.0410341	0.00805254	0.00180202
813	0.0241711	0.0410341	0.00715781	0.00180202
814	0.0241711	0.0410341	0.00715781	0.00180202
815	0.0241711	0.0410341	0.00715781	0.00180202
816	0.0241711	0.0410341	0.00715781	0.00180202
817	0.0241711	0.0410341	0.00715781	0.00180202
818	0.0241711	0.0410341	0.00715781	0.00180202
819	0.0241711	0.0410341	0.00715781	0.00180202
820	0.0241711	0.0410341	0.00715781	0.00180202
821	0.0241711	0.0410341	0.00715781	0.00180202
822	0.0237063	0.0410341	0.00715781	0.00180202
823	0.0237063	0.0410341	0.00715781	0.00180202
824	0.0237063	0.0410341	0.00715781	0.00180202
825	0.0237063	0.0410341	0.00715781	0.00180202
826	0.0237063	0.0410341	0.00715781	0.00180202
827	0.0237063	0.0410341	0.00715781	0.00180202
828	0.0237063	0.0410341	0.00715781	0.00180202
829	0.0237063	0.0410341	0.00715781	0.00180202
830	0.0237063	0.0410341	0.00715781	0.00180202
831	0.0237063	0.0410341	0.00715781	0.00180202
832	0.0237063	0.0410341	0.00715781	0.00180202
833	0.0237063	0.0410341	0.00715781	0.00180202
834	0.0237063	0.0410341	0.00715781	0.00180202
835	0.0237063	0.0410341	0.00715781	0.00180202
836	0.0237063	0.0410341	0.00715781	0.00180202
837	0.0237063	0.0410341	0.00715781	0.00180202
838	0.0237063	0.0410341	0.00715781	0.00180202
839	0.0237063	0.0410341	0.00715781	0.00180202
840	0.0237063	0.0410341	0.00715781	0.00180202
841	0.0237063	0.0410341	0.00715781	0.00180202
842	0.0237063	0.0410341	0.00715781	0.00180202
843	0.0237063	0.0410341	0.00715781	0.00180202
844	0.0237063	0.0410341	0.00715781	0.00144161
845	0.0237063	0.0410341	0.00715781	0.00144161
846	0.0237063	0.0410341	0.00715781	0.00144161
847	0.0237063	0.0410341	0.00715781	0.00144161
848	0.0237063	0.0410341	0.00715781	0.00144161
849	0.0237063	0.0410341	0.00715781	0.00144161
850	0.0237063	0.0410341	0.00715781	0.00144161
851	0.0237063	0.0410341	0.00715781	0.00144161
852	0.0237063	0.0410341	0.00715781	0.00144161
853	0.0232414	0.0410341	0.00715781	0.00144161
854	0.0232414	0.0410341	0.00715781	0.00144161
855	0.0232414	0.0410341	0.00715781	0.00144161
856	0.0232414	0.0410341	0.00715781	0.00144161
857	0.0232414	0.0410341	0.00715781	0.00144161
858	0.0232414	0.0410341	0.00715781	0.00144161
859	0.0232414	0.0410341	0.00715781	0.00144161
860	0.0232414	0.0410341	0.00715781	0.00144161
861	0.0232414	0.0410341	0.00715781	0.00144161
862	0.0232414	0.0410341	0.00715781	0.00144161
863	0.0232414	0.0410341	0.00715781	0.00144161
864	0.0232414	0.0410341	0.00715781	0.00144161
865	0.0232414	0.0410341	0.00715781	0.00144161
866	0.0232414	0.0410341	0.00715781	0.00144161
867	0.0232414	0.0410341	0.00715781	0.00144161
868	0.0232414	0.0410341	0.00715781	0.00144161
869	0.0232414	0.0410341	0.00715781	0.00144161
870	0.0232414	0.0410341	0.00715781	0.00144161
871	0.0232414	0.0410341	0.00715781	0.00144161
872	0.0232414	0.0410341	0.00715781	0.00144161
873	0.0232414	0.0410341	0.00715781	0.00144161
874	0.0232414	0.0410341	0.00715781	0.00144161
875	0.0232414	0.0410341	0.00715781	0.00144161
876	0.0232414	0.0410341	0.00715781	0.00144161
877	0.0232414	0.0410341	0.00715781	0.00144161
878	0.0232414	0.0410341	0.00715781	0.00144161
879	0.0227766	0.0410341	0.00715781	0.00144161
880	0.0227766	0.0410341	0.00715781	0.00144161
881	0.0227766	0.0410341	0.00715781	0.00144161
882	0.0227766	0.0410341	0.00626309	0.00144161
883	0.0227766	0.0410341	0.00626309	0.00144161
884	0.0227766	0.0410341	0.00626309	0.00144161
885	0.0227766	0.0410341	0.00626309	0.00144161
886	0.0227766	0.0410341	0.00626309	0.00144161
887	0.0227766	0.0410341	0.00626309	0.00144161
888	0.0227766	0.0410341	0.00626309	0.00144161
889	0.0227766	0.0410341	0.00626309	0.00144161
890	0.0227766	0.0410341	0.00626309	0.00144161
891	0.0227766	0.0410341	0.00626309	0.00144161
892	0.0227766	0.0410341	0.00626309	0.00144161
893	0.0227766	0.0410341	0.00626309	0.00144161
894	0.0227766	0.0410341	0.00626309	0.00144161
895	0.0223118	0.0410341	0.00626309	0.00144161
896	0.0223118	0.0410341	0.00626309	0.00144161
897	0.0223118	0.0410341	0.00626309	0.00144161
898	0.0223118	0.0410341	0.00626309	0.00144161
899	0.0223118	0.0410341	0.00626309	0.00144161
900	0.0223118	0.0410341	0.00626309	0.00144161
901	0.0223118	0.0410341	0.00626309	0.00144161
902	0.0223118	0.0410341	0.00626309	0.00144161
903	0.0223118	0.0410341	0.00626309	0.00144161
904	0.0223118	0.0410341	0.00626309	0.00144161
905	0.0223118	0.0410341	0.00626309	0.00144161
906	0.0223118	0.0410341	0.00626309	0.00144161
907	0.0223118	0.0410341	0.00626309	0.00144161
908	0.0223118	0.0410341	0.00626309	0.00144161
909	0.0223118	0.0410341	0.00626309	0.00144161
910	0.0223118	0.0410341	0.00626309	0.00144161
911	0.0223118	0.0410341	0.00626309	0.00144161
912	0.0223118	0.0410341	0.00626309	0.00144161
913	0.0223118	0.0410341	0.00626309	0.00144161
914	0.0223118	0.0410341	0.00626309	0.00144161
915	0.0223118	0.0410341	0.00626309	0.00144161
916	0.0223118	0.0410341	0.00626309	0.00144161
917	0.0223118	0.0410341	0.00626309	0.00144161
918	0.0223118	0.0410341	0.00626309	0.00144161
919	0.0223118	0.0410341	0.00626309	0.00144161
920	0.0223118	0.0410341	0.00626309	0.00144161
921	0.0223118	0.0410341	0.00626309	0.00144161
922	0.0223118	0.0410341	0.00626309	0.00144161
923	0.0223118	0.0410341	0.00626309	0.00144161
924	0.0223118	0.0410341	0.00626309	0.00144161
925	0.0223118	0.0410341	0.00626309	0.00144161
926	0.0223118	0.0410341	0.00626309	0.00144161
927	0.0223118	0.0410341	0.00626309	0.00144161
928	0.021847	0.0410341	0.00626309	0.00144161
929	0.021847	0.0410341	0.00626309	0.00144161
930	0.021847	0.0410341	0.00626309	0.00144161
931	0.021847	0.0410341	0.00626309	0.00144161
932	0.021847	0.0410341	0.00626309	0.00144161
933	0.021847	0.0410341	0.00626309	0.00144161
934	0.021847	0.0410341	0.00626309	0.00144161
935	0.021847	0.0410341	0.00626309	0.00144161
936	0.021847	0.0410341	0.00626309	0.00144161
937	0.021847	0.0410341	0.00626309	0.00144161
938	0.021847	0.0410341	0.00626309	0.00144161
939	0.021847	0.0410341	0.00626309	0.00144161
940	0.021847	0.0410341	0.00626309	0.00144161
941	0.021847	0.0410341	0.00626309	0.00144161
942	0.021847	0.0410341	0.00626309	0.00144161
943	0.021847	0.0410341	0.00626309	0.00144161
944	0.021847	0.0410341	0.00626309	0.00144161
945	0.021847	0.0410341	0.00626309	0.00144161
946	0.021847	0.0410341	0.00626309	0.00144161
947	0.021847	0.0410341	0.00626309	0.00144161
948	0.021847	0.0410341	0.00626309	0.00144161
949	0.021847	0.0410341	0.00626309	0.00144161
950	0.021847	0.0410341	0.00626309	0.00144161
951	0.021847	0.0410341	0.00626309	0.00144161
952	0.021847	0.0410341	0.00626309	0.00144161
953	0.021847	0.0410341	0.00626309	0.00144161
954	0.021847	0.0410341	0.00626309	0.00144161
955	0.021847	0.0410341	0.00626309	0.00144161
956	0.021847	0.0410341	0.00626309	0.00144161
957	0.0213821	0.0410341	0.00626309	0.00144161
958	0.0213821	0.0410341	0.00626309	0.00144161
959	0.0213821	0.0410341	0.00626309	0.00144161
960	0.0213821	0.0410341	0.00626309	0.00144161
961	0.0213821	0.0410341	0.00626309	0.00144161
962	0.0213821	0.0410341	0.00626309	0.00144161
963	0.0213821	0.0410341	0.00626309	0.00144161
964	0.0213821	0.0410341	0.00626309	0.00144161
965	0.0213821	0.0410341	0.00626309	0.00144161
966	0.0213821	0.0410341	0.00626309	0.00144161
967	0.0213821	0.0410341	0.00626309	0.00144161
968	0.0213821	0.0410341	0.00626309	0.00144161
969	0.0213821	0.0410341	0.00626309	0.00144161
970	0.0213821	0.0410341	0.00626309	0.00144161
971	0.0213821	0.0410341	0.00536836	0.00144161
972	0.0213821	0.0410341	0.00536836	0.00144161
973	0.0213821	0.0410341	0.00536836	0.00144161
974	0.0213821	0.0410341	0.00536836	0.00144161
975	0.0213821	0.0410341	0.00536836	0.00108121
976	0.0213821	0.0410341	0.00536836	0.00108121
977	0.0213821	0.0410341	0.00536836	0.00108121
978	0.0213821	0.0410341	0.00536836	0.00108121
979	0.0213821	0.0410341	0.00536836	0.00108121
980	0.0213821	0.0410341	0.00536836	0.00108121
981	0.0213821	0.0410341	0.00536836	0.00108121
982	0.0213821	0.0410341	0.00536836	0.00108121
983	0.0213821	0.0410341	0.00536836	0.00108121
984	0.0213821	0.0410341	0.00536836	0.00108121
985	0.0213821	0.0410341	0.00536836	0.00108121
986	0.0213821	0.0410341	0.00536836	0.00108121
987	0.0213821	0.0410341	0.00536836	0.00108121
988	0.0209173	0.0410341	0.00536836	0.00108121
989	0.0209173	0.0410341	0.00536836	0.00108121
990	0.0209173	0.0410341	0.00536836	0.00108121
991	0.0209173	0.0410341	0.00536836	0.00108121
992	0.0209173	0.0410341	0.00536836	0.00108121
993	0.0209173	0.0410341	0.00536836	0.00108121
994	0.0209173	0.0410341	0.00536836	0.00108121
995	0.0209173	0.0410341	0.00536836	0.00108121
996	0.0209173	0.0410341	0.00536836	0.00108121
997	0.0209173	0.0410341	0.00536836	0.00108121
998	0.0209173	0.0410341	0.00536836	0.00108121
999	0.0209173	0.0410341	0.00536836	0.00108121
1000	0.0209173	0.0410341	0.00536836	0.00108121
1001	0.0209173	0.0410341	0.00536836	0.00108121
1002	0.0209173	0.0410341	0.00536836	0.00108121
1003	0.0209173	0.0410341	0.00536836	0.00108121
1004	0.0209173	0.0410341	0.00536836	0.00108121
1005	0.0209173	0.0410341	0.00536836	0.00108121
1006	0.0209173	0.0410341	0.00536836	0.00108121
1007	0.0209173	0.0410341	0.00536836	0.00108121
1008	0.0209173	0.0410341	0.00536836	0.00108121
1009	0.0209173	0.0410341	0.00536836	0.00108121
1010	0.0209173	0.0410341	0.00536836	0.00108121
1011	0.0209173	0.0410341	0.00536836	0.00108121
1012	0.0209173	0.0410341	0.00536836	0.00108121
1013	0.0209173	0.0410341	0.00536836	0.00108121
1014	0.0209173	0.0410341	0.00536836	0.00108121
1015	0.0204525	0.0410341	0.00536836	0.00108121
1016	0.0204525	0.0410341	0.00536836	0.00108121
1017	0.0204525	0.0410341	0.00536836	0.00108121
1018	0.0204525	0.0410341	0.00536836	0.00108121
1019	0.0204525	0.0410341	0.00536836	0.00108121
1020	0.0204525	0.0410341	0.00536836	0.00108121
1021	0.0204525	0.0410341	0.00536836	0.00108121
1022	0.0204525	0.0410341	0.00536836	0.00108121
1023	0.0204525	0.0410341	0.00536836	0.00108121
1024	0.0204525	0.0410341	0.00536836	0.00108121
1025	0.0204525	0.0410341	0.00536836	0.00108121
1026	0.0204525	0.0410341	0.00536836	0.00108121
1027	0.0204525	0.0410341	0.00536836	0.00108121
1028	0.0204525	0.0410341	0.00536836	0.00108121
1029	0.0204525	0.0410341	0.00536836	0.00108121
1030	0.0204525	0.0410341	0.00536836	0.00108121
1031	0.0204525	0.0410341	0.00536836	0.00108121
1032	0.0204525	0.0410341	0.00536836	0.00108121
1033	0.0204525	0.0410341	0.00536836	0.00108121
1034	0.0204525	0.0410341	0.00536836	0.00108121
1035	0.0204525	0.0410341	0.00536836	0.00108121
1036	0.0204525	0.0410341	0.00536836	0.00108121
1037	0.0204525	0.0410341	0.00536836	0.00108121
1038	0.0204525	0.0410341	0.00536836	0.00108121
1039	0.0204525	0.0410341	0.00536836	0.00108121
1040	0.0204525	0.0410341	0.00536836	0.00108121
1041	0.0204525	0.0410341	0.00536836	0.00108121
1042	0.0204525	0.0410341	0.00536836	0.00108121
1043	0.0204525	0.0410341	0.00536836	0.00108121
1044	0.0204525	0.0410341	0.00536836	0.00108121
1045	0.0204525	0.0410341	0.00536836	0.00108121
1046	0.0204525	0.0410341	0.00536836	0.00108121
1047	0.0204525	0.0410341	0.00536836	0.00108121
1048	0.0204525	0.0410341	0.00536836	0.00108121
1049	0.0204525	0.0410341	0.00536836	0.00108121
1050	0.0204525	0.0410341	0.00536836	0.00108121
1051	0.0204525	0.0410341	0.00536836	0.00108121
1052	0.0204525	0.0410341	0.00536836	0.00108121
1053	0.0204525	0.0410341	0.00536836	0.00108121
1054	0.0204525	0.0410341	0.00536836	0.00108121
1055	0.0199876	0.0410341	0.00536836	0.00108121
1056	0.0199876	0.0410341	0.00536836	0.00108121
1057	0.0199876	0.0410341	0.00536836	0.00108121
1058	0.0199876	0.0410341	0.00536836	0.00108121
1059	0.0199876	0.0410341	0.00536836	0.00108121
1060	0.0199876	0.0410341	0.00536836	0.00108121
1061	0.0199876	0.0410341	0.00536836	0.00108121
1062	0.0199876	0.0410341	0.00536836	0.00108121
1063	0.0199876	0.0410341	0.00536836	0.00108121
1064	0.0199876	0.0410341	0.00536836	0.00108121
1065	0.0199876	0.0410341	0.00536836	0.00108121
1066	0.0199876	0.0410341	0.00536836	0.00108121
1067	0.0199876	0.0410341	0.00536836	0.00108121
1068	0.0199876	0.0410341	0.00536836	0.00108121
1069	0.0199876	0.0410341	0.00536836	0.00108121
1070	0.0199876	0.0410341	0.00536836	0.00108121
1071	0.0199876	0.0410341	0.00536836	0.00108121
1072	0.0199876	0.0410341	0.00536836	0.00108121
1073	0.0199876	0.0410341	0.00447363	0.00108121
1074	0.0199876	0.0410341	0.00447363	0.00108121
1075	0.0199876	0.0410341	0.00447363	0.00108121
1076	0.0199876	0.0410341	0.00447363	0.00108121
1077	0.0199876	0.0410341	0.00447363	0.00108121
1078	0.0199876	0.0410341	0.00447363	0.00108121
1079	0.0199876	0.0410341	0.00447363	0.00108121
1080	0.0199876	0.0410341	0.00447363	0.00108121
1081	0.0199876	0.0410341	0.00447363	0.00108121
1082	0.0199876	0.0410341	0.00447363	0.00108121
1083	0.0199876	0.0410341	0.00447363	0.00108121
1084	0.0199876	0.0410341	0.00447363	0.00108121
1085	0.0199876	0.0410341	0.00447363	0.00108121
1086	0.0199876	0.0410341	0.00447363	0.00108121
1087	0.0199876	0.0410341	0.00447363	0.00108121
1088	0.0199876	0.0410341	0.00447363	0.00108121
1089	0.0199876	0.0410341	0.00447363	0.00108121
1090	0.0199876	0.0410341	0.00447363	0.00108121
1091	0.0195228	0.0410341	0.00447363	0.00108121
1092	0.0195228	0.0410341	0.00447363	0.00108121
1093	0.0195228	0.0410341	0.00447363	0.00108121
1094	0.0195228	0.0410341	0.00447363	0.00108121
1095	0.0195228	0.0410341	0.00447363	0.00108121
1096	0.0195228	0.0410341	0.00447363	0.00108121
1097	0.0195228	0.0410341	0.00447363	0.00108121
1098	0.0195228	0.0410341	0.00447363	0.00108121
1099	0.0195228	0.0410341	0.00447363	0.00108121
1100	0.0195228	0.0410341	0.00447363	0.00108121
1101	0.0195228	0.0410341	0.00447363	0.00108121
1102	0.0195228	0.0410341	0.00447363	0.00108121
1103	0.0195228	0.0410341	0.00447363	0.00108121
1104	0.0195228	0.0410341	0.00447363	0.00108121
1105	0.0195228	0.0410341	0.00447363	0.00108121
1106	0.0195228	0.0410341	0.00447363	0.00108121
1107	0.0195228	0.0410341	0.00447363	0.00108121
1108	0.0195228	0.0410341	0.00447363	0.00108121
1109	0.0195228	0.0410341	0.00447363	0.00108121
1110	0.0195228	0.0410341	0.00447363	0.00108121
1111	0.0195228	0.0410341	0.00447363	0.00108121
1112	0.0195228	0.0410341	0.00447363	0.00108121
1113	0.0195228	0.0410341	0.00447363	0.00108121
1114	0.0195228	0.0410341	0.00447363	0.00108121
1115	0.0195228	0.0410341	0.00447363	0.00108121
1116	0.0195228	0.0410341	0.00447363	0.00108121
1117	0.0195228	0.0410341	0.00447363	0.00108121
1118	0.0195228	0.0410341	0.00447363	0.00108121
1119	0.0195228	0.0410341	0.00447363	0.00108121
1120	0.0195228	0.0410341	0.00447363	0.00108121
1121	0.0195228	0.0410341	0.00447363	0.00108121
1122	0.0195228	0.0410341	0.00447363	0.00108121
1123	0.0195228	0.0410341	0.00447363	0.00108121
1124	0.019058	0.0410341	0.00447363	0.00108121
1125	0.019058	0.0410341	0.00447363	0.00108121
1126	0.019058	0.0410341	0.00447363	0.00108121
1127	0.019058	0.0410341	0.00447363	0.00108121
1128	0.019058	0.0410341	0.00447363	0.00108121
1129	0.019058	0.0410341	0.00447363	0.00108121
1130	0.019058	0.0410341	0.00447363	0.00108121
1131	0.019058	0.0410341	0.00447363	0.00108121
1132	0.019058	0.0410341	0.00447363	0.00108121
1133	0.019058	0.0410341	0.00447363	0.00108121
1134	0.019058	0.0410341	0.00447363	0.00108121
1135	0.019058	0.0410341	0.00447363	0.00108121
1136	0.019058	0.0410341	0.00447363	0.00108121
1137	0.019058	0.0410341	0.00447363	0.00108121
1138	0.019058	0.0410341	0.00447363	0.00108121
1139	0.019058	0.0410341	0.00447363	0.00108121
1140	0.019058	0.0410341	0.00447363	0.00108121
1141	0.019058	0.0410341	0.00447363	0.00108121
1142	0.019058	0.0410341	0.00447363	0.00108121
1143	0.019058	0.0410341	0.00447363	0.00108121
1144	0.019058	0.0410341	0.00447363	0.00108121
1145	0.019058	0.0410341	0.00447363	0.00108121
1146	0.019058	0.0410341	0.00447363	0.00108121
1147	0.019058	0.0410341	0.00447363	0.00108121
1148	0.019058	0.0410341	0.00447363	0.00108121
1149	0.019058	0.0410341	0.00447363	0.00108121
1150	0.019058	0.0410341	0.00447363	0.00108121
1151	0.019058	0.0410341	0.00447363	0.00108121
1152	0.019058	0.0410341	0.00447363	0.00108121
1153	0.0185931	0.0410341	0.00447363	0.00108121
1154	0.0185931	0.0410341	0.00447363	0.00108121
1155	0.0185931	0.0410341	0.00447363	0.00108121
1156	0.0185931	0.0410341	0.00447363	0.00108121
1157	0.0185931	0.0410341	0.00447363	0.00108121
1158	0.0185931	0.0410341	0.00447363	0.00108121
1159	0.0185931	0.0410341	0.00447363	0.00108121
1160	0.0185931	0.0410341	0.00447363	0.00108121
1161	0.0185931	0.0410341	0.00447363	0.00108121
1162	0.0185931	0.0410341	0.00447363	0.00108121
1163	0.0185931	0.0410341	0.00447363	0.00108121
1164	0.0185931	0.0410341	0.00447363	0.00108121
1165	0.0185931	0.0410341	0.00447363	0.00108121
1166	0.0185931	0.0410341	0.00447363	0.00108121
1167	0.0185931	0.0410341	0.00447363	0.00108121
1168	0.0185931	0.0410341	0.00447363	0.00108121
1169	0.0185931	0.0410341	0.00447363	0.00108121
1170	0.0185931	0.0410341	0.00447363	0.00108121
1171	0.0185931	0.0410341	0.00447363	0.00108121
1172	0.0185931	0.0410341	0.00447363	0.00108121
1173	0.0185931	0.0410341	0.00447363	0.00108121
1174	0.0185931	0.0410341	0.00447363	0.00108121
1175	0.0185931	0.0410341	0.00447363	0.00108121
1176	0.0185931	0.0410341	0.00447363	0.00108121
1177	0.0185931	0.0410341	0.00447363	0.00108121
1178	0.0185931	0.0410341	0.00447363	0.00108121
1179	0.0185931	0.0410341	0.00447363	0.000720806
1180	0.0185931	0.0410341	0.00447363	0.000720806
1181	0.0185931	0.0410341	0.00447363	0.000720806
1182	0.0185931	0.0410341	0.00447363	0.000720806
1183	0.0185931	0.0410341	0.00447363	0.000720806
1184	0.0181283	0.0410341	0.00447363	0.000720806
1185	0.0181283	0.0410341	0.00447363	0.000720806
1186	0.0181283	0.0410341	0.00447363	0.000720806
1187	0.0181283	0.0410341	0.00447363	0.000720806
1188	0.0181283	0.0410341	0.00447363	0.000720806
1189	0.0181283	0.0410341	0.00447363	0.000720806
1190	0.0181283	0.0410341	0.00447363	0.000720806
1191	0.0181283	0.0410341	0.00447363	0.000720806
1192	0.0181283	0.0410341	0.00447363	0.000720806
1193	0.0181283	0.0410341	0.00447363	0.000720806
1194	0.0181283	0.0410341	0.00447363	0.000720806
1195	0.0181283	0.0410341	0.00447363	0.000720806
1196	0.0181283	0.0410341	0.00447363	0.000720806
1197	0.0181283	0.0410341	0.00447363	0.000720806
1198	0.0181283	0.0410341	0.00447363	0.000720806
1199	0.0181283	0.0410341	0.00447363	0.000720806
1200	0.0181283	0.0410341	0.00447363	0.000720806
1201	0.0181283	0.0410341	0.00447363	0.000720806
1202	0.0181283	0.0410341	0.00447363	0.000720806
1203	0.0181283	0.0410341	0.00447363	0.000720806
1204	0.0181283	0.0410341	0.00447363	0.000720806
1205	0.0181283	0.0410341	0.00447363	0.000720806
1206	0.0181283	0.0410341	0.00447363	0.000720806
1207	0.0181283	0.0410341	0.00447363	0.000720806
1208	0.0181283	0.0410341	0.00447363	0.000720806
1209	0.0181283	0.0410341	0.00447363	0.000720806
1210	0.0181283	0.0410341	0.00447363	0.000720806
1211	0.0181283	0.0410341	0.00447363	0.000720806
1212	0.0176635	0.0410341	0.00447363	0.000720806
1213	0.0176635	0.0410341	0.00447363	0.000720806
1214	0.0176635	0.0410341	0.00447363	0.000720806
1215	0.0176635	0.0410341	0.00447363	0.000720806
1216	0.0176635	0.0410341	0.00447363	0.000720806
1217	0.0176635	0.0410341	0.00447363	0.000720806
1218	0.0176635	0.0410341	0.00447363	0.000720806
1219	0.0176635	0.0410341	0.00447363	0.000720806
1220	0.0176635	0.0410341	0.00447363	0.000720806
1221	0.0176635	0.0410341	0.00447363	0.000720806
1222	0.0176635	0.0410341	0.00447363	0.000720806
1223	0.0176635	0.0410341	0.00447363	0.000720806
1224	0.0176635	0.0410341	0.00447363	0.000720806
1225	0.0176635	0.0410341	0.00447363	0.000720806
1226	0.0176635	0.0410341	0.00447363	0.000720806
1227	0.0176635	0.0410341	0.00447363	0.000720806
1228	0.0176635	0.0410341	0.00447363	0.000720806
1229	0.0176635	0.0410341	0.00447363	0.000720806
1230	0.0176635	0.0410341	0.00447363	0.000720806
1231	0.0176635	0.0410341	0.00447363	0.000720806
1232	0.0176635	0.0410341	0.00447363	0.000720806
1233	0.0176635	0.0410341	0.00447363	0.000720806
1234	0.0176635	0.0410341	0.00447363	0.000720806
1235	0.0176635	0.0410341	0.00357891	0.000720806
1236	0.0176635	0.0410341	0.00357891	0.000720806
1237	0.0176635	0.0410341	0.00357891	0.000720806
1238	0.0176635	0.0410341	0.00357891	0.000720806
1239	0.0176635	0.0410341	0.00357891	0.000720806
1240	0.0176635	0.0410341	0.00357891	0.000720806
1241	0.0176635	0.0410341	0.00357891	0.000720806
1242	0.0176635	0.0410341	0.00357891	0.000720806
1243	0.0176635	0.0410341	0.00357891	0.000720806
1244	0.0176635	0.0410341	0.00357891	0.000720806
1245	0.0176635	0.0410341	0.00357891	0.000720806
1246	0.0176635	0.0410341	0.00357891	0.000720806
1247	0.0171987	0.0410341	0.00357891	0.000720806
1248	0.0171987	0.0410341	0.00357891	0.000720806
1249	0.0171987	0.0410341	0.00357891	0.000720806
1250	0.0171987	0.0410341	0.00357891	0.000720806
1251	0.0171987	0.0410341	0.00357891	0.000720806
1252	0.0171987	0.0410341	0.00357891	0.000720806
1253	0.0171987	0.0410341	0.00357891	0.000720806
1254	0.0171987	0.0410341	0.00357891	0.000720806
1255	0.0171987	0.0410341	0.00357891	0.000720806
1256	0.0171987	0.0410341	0.00357891	0.000720806
1257	0.0171987	0.0410341	0.00357891	0.000720806
1258	0.0171987	0.0410341	0.00357891	0.000720806
1259	0.0171987	0.0410341	0.00357891	0.000720806
1260	0.0171987	0.0410341	0.00357891	0.000720806
1261	0.0171987	0.0410341	0.00357891	0.000720806
1262	0.0171987	0.0410341	0.00357891	0.000720806
1263	0.0171987	0.0410341	0.00357891	0.000720806
1264	0.0171987	0.0410341	0.00357891	0.000720806
1265	0.0171987	0.0410341	0.00357891	0.000720806
1266	0.0171987	0.0410341	0.00357891	0.000720806
1267	0.0171987	0.0410341	0.00357891	0.000720806
1268	0.0171987	0.0410341	0.00357891	0.000720806
1269	0.0171987	0.0410341	0.00357891	0.000720806
1270	0.0171987	0.0410341	0.00357891	0.000720806
1271	0.0171987	0.0410341	0.00357891	0.000720806
1272	0.0171987	0.0410341	0.00357891	0.000720806
1273	0.0171987	0.0410341	0.00357891	0.000720806
1274	0.0171987	0.0410341	0.00357891	0.000720806
1275	0.0171987	0.0410341	0.00357891	0.000720806
1276	0.0171987	0.0410341	0.00357891	0.000720806
1277	0.0171987	0.0410341	0.00357891	0.000720806
1278	0.0171987	0.0410341	0.00357891	0.000720806
1279	0.0171987	0.0410341	0.00357891	0.000720806
1280	0.0171987	0.0410341	0.00357891	0.000720806
1281	0.0171987	0.0410341	0.00357891	0.000720806
1282	0.0171987	0.0410341	0.00357891	0.000720806
1283	0.0171987	0.0410341	0.00357891	0.000720806
1284	0.0171987	0.0410341	0.00357891	0.000720806
1285	0.0171987	0.0410341	0.00357891	0.000720806
1286	0.0171987	0.0410341	0.00357891	0.000720806
1287	0.0171987	0.0410341	0.00357891	0.000720806
1288	0.0167338	0.0410341	0.00357891	0.000720806
1289	0.0167338	0.0410341	0.00357891	0.000720806
1290	0.0167338	0.0410341	0.00357891	0.000720806
1291	0.0167338	0.0410341	0.00357891	0.000720806
1292	0.0167338	0.0410341	0.00357891	0.000720806
1293	0.0167338	0.0410341	0.00357891	0.000720806
1294	0.0167338	0.0410341	0.00357891	0.000720806
1295	0.0167338	0.0410341	0.00357891	0.000720806
1296	0.0167338	0.0410341	0.00357891	0.000720806
1297	0.0167338	0.0410341	0.00357891	0.000720806
1298	0.0167338	0.0410341	0.00357891	0.000720806
1299	0.0167338	0.0410341	0.00357891	0.000720806
1300	0.0167338	0.0410341	0.00357891	0.000720806
1301	0.0167338	0.0410341	0.00357891	0.000720806
1302	0.0167338	0.0410341	0.00357891	0.000720806
1303	0.0167338	0.0410341	0.00357891	0.000720806
1304	0.0167338	0.0410341	0.00357891	0.000720806
1305	0.0167338	0.0410341	0.00357891	0.000720806
1306	0.0167338	0.0410341	0.00357891	0.000720806
1307	0.0167338	0.0410341	0.00357891	0.000720806
1308	0.0167338	0.0410341	0.00357891	0.000720806
1309	0.0167338	0.0410341	0.00357891	0.000720806
1310	0.0167338	0.0410341	0.00357891	0.000720806
1311	0.0167338	0.0410341	0.00357891	0.000720806
1312	0.0167338	0.0410341	0.00357891	0.000720806
1313	0.0167338	0.0410341	0.00357891	0.000720806
1314	0.0167338	0.0410341	0.00357891	0.000720806
1315	0.0167338	0.0410341	0.00357891	0.000720806
1316	0.0167338	0.0410341	0.00357891	0.000720806
1317	0.0167338	0.0410341	0.00357891	0.000720806
1318	0.0167338	0.0410341	0.00357891	0.000720806
1319	0.0167338	0.0410341	0.00357891	0.000720806
1320	0.0167338	0.0410341	0.00357891	0.000720806
1321	0.0167338	0.0410341	0.00357891	0.000720806
1322	0.0167338	0.0410341	0.00357891	0.000720806
1323	0.0167338	0.0410341	0.00357891	0.000720806
1324	0.0167338	0.0410341	0.00357891	0.000720806
1325	0.0167338	0.0410341	0.00357891	0.000720806
1326	0.0167338	0.0410341	0.00357891	0.000720806
1327	0.0167338	0.0410341	0.00357891	0.000720806
1328	0.0167338	0.0410341	0.00357891	0.000720806
1329	0.0167338	0.0410341	0.00357891	0.000720806
1330	0.0167338	0.0410341	0.00357891	0.000720806
1331	0.0167338	0.0410341	0.00357891	0.000720806
1332	0.0167338	0.0410341	0.00357891	0.000720806
1333	0.0167338	0.0410341	0.00357891	0.000720806
1334	0.016269	0.0410341	0.00357891	0.000720806
1335	0.016269	0.0410341	0.00357891	0.000720806
1336	0.016269	0.0410341	0.00357891	0.000720806
1337	0.016269	0.0410341	0.00357891	0.000720806
1338	0.016269	0.0410341	0.00357891	0.000720806
1339	0.016269	0.0410341	0.00357891	0.000720806
1340	0.016269	0.0410341	0.00357891	0.000720806
1341	0.016269	0.0410341	0.00357891	0.000720806
1342	0.016269	0.0410341	0.00357891	0.000720806
1343	0.016269	0.0410341	0.00357891	0.000720806
1344	0.016269	0.0410341	0.00357891	0.000720806
1345	0.016269	0.0410341	0.00357891	0.000720806
1346	0.016269	0.0410341	0.00357891	0.000720806
1347	0.016269	0.0410341	0.00357891	0.000720806
1348	0.016269	0.0410341	0.00357891	0.000720806
1349	0.016269	0.0410341	0.00357891	0.000720806
1350	0.016269	0.0410341	0.00357891	0.000720806
1351	0.016269	0.0410341	0.00357891	0.000720806
1352	0.016269	0.0410341	0.00357891	0.000720806
1353	0.016269	0.0410341	0.00357891	0.000720806
1354	0.016269	0.0410341	0.00357891	0.000720806
1355	0.016269	0.0410341	0.00357891	0.000720806
1356	0.016269	0.0410341	0.00357891	0.000720806
1357	0.016269	0.0410341	0.00357891	0.000720806
1358	0.016269	0.0410341	0.00357891	0.000720806
1359	0.016269	0.0410341	0.00357891	0.000720806
1360	0.016269	0.0410341	0.00357891	0.000720806
1361	0.016269	0.0410341	0.00357891	0.000720806
1362	0.016269	0.0410341	0.00357891	0.000720806
1363	0.016269	0.0410341	0.00357891	0.000720806
1364	0.016269	0.0410341	0.00357891	0.000720806
1365	0.016269	0.0410341	0.00357891	0.000720806
1366	0.016269	0.0410341	0.00357891	0.000720806
1367	0.016269	0.0410341	0.00357891	0.000720806
1368	0.016269	0.0410341	0.00357891	0.000720806
1369	0.016269	0.0410341	0.00357891	0.000720806
1370	0.016269	0.0410341	0.00357891	0.000720806
1371	0.016269	0.0410341	0.00357891	0.000720806
1372	0.016269	0.0410341	0.00357891	0.000720806
1373	0.016269	0.0410341	0.00357891	0.000720806
1374	0.0158042	0.0410341	0.00357891	0.000720806
1375	0.0158042	0.0410341	0.00357891	0.000720806
1376	0.0158042	0.0410341	0.00357891	0.000720806
1377	0.0158042	0.0410341	0.00357891	0.000720806
1378	0.0158042	0.0410341	0.00357891	0.000720806
1379	0.0158042	0.0410341	0.00357891	0.000720806
1380	0.0158042	0.0410341	0.00357891	0.000720806
1381	0.0158042	0.0410341	0.00357891	0.000720806
1382	0.0158042	0.0410341	0.00357891	0.000720806
1383	0.0158042	0.0410341	0.00357891	0.000720806
1384	0.0158042	0.0410341	0.00357891	0.000720806
1385	0.0158042	0.0410341	0.00357891	0.000720806
1386	0.0158042	0.0410341	0.00357891	0.000720806
1387	0.0158042	0.0410341	0.00357891	0.000720806
1388	0.0158042	0.0410341	0.00357891	0.000720806
1389	0.0158042	0.0410341	0.00357891	0.000720806
1390	0.0158042	0.0410341	0.00357891	0.000720806
1391	0.0158042	0.0410341	0.00357891	0.000720806
1392	0.0158042	0.0410341	0.00357891	0.000720806
1393	0.0158042	0.0410341	0.00357891	0.000720806
1394	0.0158042	0.0410341	0.00357891	0.000720806
1395	0.0158042	0.0410341	0.00357891	0.000720806
1396	0.0158042	0.0410341	0.00357891	0.000720806
1397	0.0158042	0.0410341	0.00357891	0.000720806
1398	0.0158042	0.0410341	0.00357891	0.000720806
1399	0.0158042	0.0410341	0.00357891	0.000720806
1400	0.0158042	0.0410341	0.00357891	0.000720806
1401	0.0158042	0.0410341	0.00357891	0.000720806
1402	0.0158042	0.0410341	0.00357891	0.000720806
1403	0.0158042	0.0410341	0.00357891	0.000720806
1404	0.0158042	0.0410341	0.00357891	0.000720806
1405	0.0158042	0.0410341	0.00357891	0.000720806
1406	0.0158042	0.0410341	0.00357891	0.000720806
1407	0.0158042	0.0410341	0.00357891	0.000720806
1408	0.0158042	0.0410341	0.00357891	0.000720806
1409	0.0158042	0.0410341	0.00357891	0.000720806
1410	0.0158042	0.0410341	0.00357891	0.000720806
1411	0.0158042	0.0410341	0.00357891	0.000720806
1412	0.0158042	0.0410341	0.00357891	0.000720806
1413	0.0158042	0.0410341	0.00357891	0.000720806
1414	0.0158042	0.0410341	0.00357891	0.000720806
1415	0.0158042	0.0410341	0.00357891	0.000720806
1416	0.0158042	0.0410341	0.00357891	0.000720806
1417	0.0158042	0.0410341	0.00357891	0.000720806
1418	0.0158042	0.0410341	0.00357891	0.000720806
1419	0.0158042	0.0410341	0.00357891	0.000720806
1420	0.0158042	0.0410341	0.00357891	0.000720806
1421	0.0158042	0.0410341	0.00357891	0.000720806
1422	0.0153393	0.0410341	0.00357891	0.000720806
1423	0.0153393	0.0410341	0.00357891	0.000720806
1424	0.0153393	0.0410341	0.00357891	0.000720806
1425	0.0153393	0.0410341	0.00357891	0.000720806
1426	0.0153393	0.0410341	0.00357891	0.000720806
1427	0.0153393	0.0410341	0.00357891	0.000720806
1428	0.0153393	0.0410341	0.00357891	0.000720806
1429	0.0153393	0.0410341	0.00357891	0.000720806
1430	0.0153393	0.0410341	0.00357891	0.000720806
1431	0.0153393	0.0410341	0.00357891	0.000720806
1432	0.0153393	0.0410341	0.00357891	0.000720806
1433	0.0153393	0.0410341	0.00357891	0.000720806
1434	0.0153393	0.0410341	0.00357891	0.000720806
1435	0.0153393	0.0410341	0.00357891	0.000720806
1436	0.0153393	0.0410341	0.00357891	0.000720806
1437	0.0153393	0.0410341	0.00357891	0.000720806
1438	0.0153393	0.0410341	0.00357891	0.000720806
1439	0.0153393	0.0410341	0.00357891	0.000720806
1440	0.0153393	0.0410341	0.00357891	0.000720806
1441	0.0153393	0.0410341	0.00357891	0.000720806
1442	0.0153393	0.0410341	0.00357891	0.000720806
1443	0.0153393	0.0410341	0.00357891	0.000720806
1444	0.0153393	0.0410341	0.00357891	0.000720806
1445	0.0153393	0.0410341	0.00357891	0.000720806
1446	0.0153393	0.0410341	0.00357891	0.000720806
1447	0.0153393	0.0410341	0.00357891	0.000720806
1448	0.0153393	0.0410341	0.00357891	0.000720806
1449	0.0153393	0.0410341	0.00357891	0.000720806
1450	0.0153393	0.0410341	0.00357891	0.000720806
1451	0.0153393	0.0410341	0.00357891	0.000720806
1452	0.0153393	0.0410341	0.00357891	0.000720806
1453	0.0153393	0.0410341	0.00357891	0.000720806
1454	0.0153393	0.0410341	0.00357891	0.000720806
1455	0.0153393	0.0410341	0.00357891	0.000720806
1456	0.0153393	0.0410341	0.00357891	0.000720806
1457	0.0153393	0.0410341	0.00357891	0.000720806
1458	0.0153393	0.0410341	0.00357891	0.000720806
1459	0.0148745	0.0410341	0.00357891	0.000720806
1460	0.0148745	0.0410341	0.00357891	0.000720806
1461	0.0148745	0.0410341	0.00357891	0.000720806
1462	0.0148745	0.0410341	0.00357891	0.000720806
1463	0.0148745	0.0410341	0.00268418	0.000720806
1464	0.0148745	0.0410341	0.00268418	0.000720806
1465	0.0148745	0.0410341	0.00268418	0.000720806
1466	0.0148745	0.0410341	0.00268418	0.000720806
1467	0.0148745	0.0410341	0.00268418	0.000720806
1468	0.0148745	0.0410341	0.00268418	0.000720806
1469	0.0148745	0.0410341	0.00268418	0.000720806
1470	0.0148745	0.0410341	0.00268418	0.000720806
1471	0.0148745	0.0410341	0.00268418	0.000720806
1472	0.0148745	0.0410341	0.00268418	0.000720806
1473	0.0148745	0.0410341	0.00268418	0.000720806
1474	0.0148745	0.0410341	0.00268418	0.000720806
1475	0.0148745	0.0410341	0.00268418	0.000720806
1476	0.0148745	0.0410341	0.00268418	0.000720806
1477	0.0148745	0.0410341	0.00268418	0.000720806
1478	0.0148745	0.0410341	0.00268418	0.000720806
1479	0.0148745	0.0410341	0.00268418	0.000720806
1480	0.0148745	0.0410341	0.00268418	0.000720806
1481	0.0148745	0.0410341	0.00268418	0.000720806
1482	0.0148745	0.0410341	0.00268418	0.000720806
1483	0.0148745	0.0410341	0.00268418	0.000720806
1484	0.0148745	0.0410341	0.00268418	0.000720806
1485	0.0148745	0.0410341	0.00268418	0.000720806
1486	0.0148745	0.0410341	0.00268418	0.000720806
1487	0.0148745	0.0410341	0.00268418	0.000720806
1488	0.0148745	0.0410341	0.00268418	0.000720806
1489	0.0148745	0.0410341	0.00268418	0.000720806
1490	0.0148745	0.0410341	0.00268418	0.000720806
1491	0.0148745	0.0410341	0.00268418	0.000720806
1492	0.0148745	0.0410341	0.00268418	0.000720806
1493	0.0148745	0.0410341	0.00268418	0.000720806
1494	0.0148745	0.0410341	0.00268418	0.000720806
1495	0.0148745	0.0410341	0.00268418	0.000720806
1496	0.0148745	0.0410341	0.00268418	0.000720806
1497	0.0148745	0.0410341	0.00268418	0.000720806
1498	0.0148745	0.0410341	0.00268418	0.000720806
1499	0.0148745	0.0410341	0.00268418	0.000720806
1500	0.0148745	0.0410341	0.00268418	0.000720806
1501	0.0148745	0.0410341	0.00268418	0.000720806
1502	0.0144097	0.0410341	0.00268418	0.000720806
1503	0.0144097	0.0410341	0.00268418	0.000720806
1504	0.0144097	0.0410341	0.00268418	0.000720806
1505	0.0144097	0.0410341	0.00268418	0.000720806
1506	0.0144097	0.0410341	0.00268418	0.000720806
1507	0.0144097	0.0410341	0.00268418	0.000720806
1508	0.0144097	0.0410341	0.00268418	0.000720806
1509	0.0144097	0.0410341	0.00268418	0.000720806
1510	0.0144097	0.0410341	0.00268418	0.000720806
1511	0.0144097	0.0410341	0.00268418	0.000720806
1512	0.0144097	0.0410341	0.00268418	0.000720806
1513	0.0144097	0.0410341	0.00268418	0.000720806
1514	0.0144097	0.0410341	0.00268418	0.000720806
1515	0.0144097	0.0410341	0.00268418	0.000720806
1516	0.0144097	0.0410341	0.00268418	0.000720806
1517	0.0144097	0.0410341	0.00268418	0.000720806
1518	0.0144097	0.0410341	0.00268418	0.000720806
1519	0.0144097	0.0410341	0.00268418	0.000720806
1520	0.0144097	0.0410341	0.00268418	0.000720806
1521	0.0144097	0.0410341	0.00268418	0.000720806
1522	0.0144097	0.0410341	0.00268418	0.000720806
1523	0.0144097	0.0410341	0.00268418	0.000720806
1524	0.0144097	0.0410341	0.00268418	0.000720806
1525	0.0144097	0.0410341	0.00268418	0.000720806
1526	0.0144097	0.0410341	0.00268418	0.000720806
1527	0.0144097	0.0410341	0.00268418	0.000720806
1528	0.0144097	0.0410341	0.00268418	0.000720806
1529	0.0144097	0.0410341	0.00268418	0.000720806
1530	0.0144097	0.0410341	0.00268418	0.000720806
1531	0.0144097	0.0410341	0.00268418	0.000720806
1532	0.0144097	0.0410341	0.00268418	0.000720806
1533	0.0144097	0.0410341	0.00268418	0.000720806
1534	0.0144097	0.0410341	0.00268418	0.000720806
1535	0.0144097	0.0410341	0.00268418	0.000720806
1536	0.0144097	0.0410341	0.00268418	0.000720806
1537	0.0144097	0.0410341	0.00268418	0.000720806
1538	0.0144097	0.0410341	0.00268418	0.000720806
1539	0.0144097	0.0410341	0.00268418	0.000720806
1540	0.0144097	0.0410341	0.00268418	0.000720806
1541	0.0144097	0.0410341	0.00268418	0.000720806
1542	0.0144097	0.0410341	0.00268418	0.000720806
1543	0.0144097	0.0410341	0.00268418	0.000720806
1544	0.0144097	0.0410341	0.00268418	0.000720806
1545	0.0144097	0.0410341	0.00268418	0.000720806
1546	0.0144097	0.0410341	0.00268418	0.000720806
1547	0.0144097	0.0410341	0.00268418	0.000720806
1548	0.0144097	0.0410341	0.00268418	0.000720806
1549	0.0139449	0.0410341	0.00268418	0.000720806
1550	0.0139449	0.0410341	0.00268418	0.000720806
1551	0.0139449	0.0410341	0.00268418	0.000720806
1552	0.0139449	0.0410341	0.00268418	0.000720806
1553	0.0139449	0.0410341	0.00268418	0.000720806
1554	0.0139449	0.0410341	0.00268418	0.000720806
1555	0.0139449	0.0410341	0.00268418	0.000720806
1556	0.0139449	0.0410341	0.00268418	0.000720806
1557	0.0139449	0.0410341	0.00268418	0.000720806
1558	0.0139449	0.0410341	0.00268418	0.000720806
1559	0.0139449	0.0410341	0.00268418	0.000720806
1560	0.0139449	0.0410341	0.00268418	0.000720806
1561	0.0139449	0.0410341	0.00268418	0.000720806
1562	0.0139449	0.0410341	0.00268418	0.000720806
1563	0.0139449	0.0410341	0.00268418	0.000720806
1564	0.0139449	0.0410341	0.00268418	0.000720806
1565	0.0139449	0.0410341	0.00268418	0.000720806
1566	0.0139449	0.0410341	0.00268418	0.000720806
1567	0.0139449	0.0410341	0.00268418	0.000720806
1568	0.0139449	0.0410341	0.00268418	0.000720806
1569	0.0139449	0.0410341	0.00268418	0.000720806
1570	0.0139449	0.0410341	0.00268418	0.000720806
1571	0.0139449	0.0410341	0.00268418	0.000720806
1572	0.0139449	0.0410341	0.00268418	0.000720806
1573	0.0139449	0.0410341	0.00268418	0.000720806
1574	0.0139449	0.0410341	0.00268418	0.000720806
1575	0.0139449	0.0410341	0.00268418	0.000720806
1576	0.0139449	0.0410341	0.00268418	0.000720806
1577	0.0139449	0.0410341	0.00268418	0.000720806
1578	0.0139449	0.0410341	0.00268418	0.000720806
1579	0.0139449	0.0410341	0.00268418	0.000720806
1580	0.0139449	0.0410341	0.00268418	0.000720806
1581	0.0139449	0.0410341	0.00268418	0.000720806
1582	0.0139449	0.0410341	0.00268418	0.000720806
1583	0.0139449	0.0410341	0.00268418	0.000720806
1584	0.0139449	0.0410341	0.00268418	0.000720806
1585	0.0139449	0.0410341	0.00268418	0.000720806
1586	0.0139449	0.0410341	0.00268418	0.000720806
1587	0.0139449	0.0410341	0.00268418	0.000720806
1588	0.0139449	0.0410341	0.00268418	0.000720806
1589	0.0139449	0.0410341	0.00268418	0.000720806
1590	0.0139449	0.0410341	0.00268418	0.000720806
1591	0.0139449	0.0410341	0.00268418	0.000720806
1592	0.0139449	0.0410341	0.00268418	0.000720806
1593	0.01348	0.0410341	0.00268418	0.000720806
1594	0.01348	0.0410341	0.00268418	0.000720806
1595	0.01348	0.0410341	0.00268418	0.000720806
1596	0.01348	0.0410341	0.00268418	0.000720806
1597	0.01348	0.0410341	0.00268418	0.000720806
1598	0.01348	0.0410341	0.00268418	0.000720806
1599	0.01348	0.0410341	0.00268418	0.000720806
1600	0.01348	0.0410341	0.00268418	0.000720806
1601	0.01348	0.0410341	0.00268418	0.000720806
1602	0.01348	0.0410341	0.00268418	0.000720806
1603	0.01348	0.0410341	0.00268418	0.000360403
1604	0.01348	0.0410341	0.00268418	0.000360403
1605	0.01348	0.0410341	0.00268418	0.000360403
1606	0.01348	0.0410341	0.00268418	0.000360403
1607	0.01348	0.0410341	0.00268418	0.000360403
1608	0.01348	0.0410341	0.00268418	0.000360403
1609	0.01348	0.0410341	0.00268418	0.000360403
1610	0.01348	0.0410341	0.00268418	0.000360403
1611	0.01348	0.0410341	0.00268418	0.000360403
1612	0.01348	0.0410341	0.00268418	0.000360403
1613	0.01348	0.0410341	0.00268418	0.000360403
1614	0.01348	0.0410341	0.00268418	0.000360403
1615	0.01348	0.0410341	0.00268418	0.000360403
1616	0.01348	0.0410341	0.00268418	0.000360403
1617	0.01348	0.0410341	0.00268418	0.000360403
1618	0.01348	0.0410341	0.00268418	0.000360403
1619	0.01348	0.0410341	0.00268418	0.000360403
1620	0.01348	0.0410341	0.00268418	0.000360403
1621	0.01348	0.0410341	0.00268418	0.000360403
1622	0.01348	0.0410341	0.00268418	0.000360403
1623	0.01348	0.0410341	0.00268418	0.000360403
1624	0.01348	0.0410341	0.00268418	0.000360403
1625	0.01348	0.0410341	0.00268418	0.000360403
1626	0.01348	0.0410341	0.00268418	0.000360403
1627	0.01348	0.0410341	0.00268418	0.000360403
1628	0.01348	0.0410341	0.00268418	0.000360403
1629	0.01348	0.0410341	0.00268418	0.000360403
1630	0.01348	0.0410341	0.00268418	0.000360403
1631	0.01348	0.0410341	0.00268418	0.000360403
1632	0.01348	0.0410341	0.00268418	0.000360403
1633	0.01348	0.0410341	0.00268418	0.000360403
1634	0.01348	0.0410341	0.00268418	0.000360403
1635	0.01348	0.0410341	0.00268418	0.000360403
1636	0.01348	0.0410341	0.00268418	0.000360403
1637	0.01348	0.0410341	0.00268418	0.000360403
1638	0.01348	0.0410341	0.00268418	0.000360403
1639	0.01348	0.0410341	0.00268418	0.000360403
1640	0.01348	0.0410341	0.00268418	0.000360403
1641	0.0130152	0.0410341	0.00268418	0.000360403
1642	0.0130152	0.0410341	0.00268418	0.000360403
1643	0.0130152	0.0410341	0.00268418	0.000360403
1644	0.0130152	0.0410341	0.00268418	0.000360403
1645	0.0130152	0.0410341	0.00268418	0.000360403
1646	0.0130152	0.0410341	0.00268418	0.000360403
1647	0.0130152	0.0410341	0.00268418	0.000360403
1648	0.0130152	0.0410341	0.00268418	0.000360403
1649	0.0130152	0.0410341	0.00268418	0.000360403
1650	0.0130152	0.0410341	0.00268418	0.000360403
1651	0.0130152	0.0410341	0.00268418	0.000360403
1652	0.0130152	0.0410341	0.00268418	0.000360403
1653	0.0130152	0.0410341	0.00268418	0.000360403
1654	0.0130152	0.0410341	0.00268418	0.000360403
1655	0.0130152	0.0410341	0.00268418	0.000360403
1656	0.0130152	0.0410341	0.00268418	0.000360403
1657	0.0130152	0.0410341	0.00268418	0.000360403
1658	0.0130152	0.0410341	0.00268418	0.000360403
1659	0.0130152	0.0410341	0.00268418	0.000360403
1660	0.0130152	0.0410341	0.00268418	0.000360403
1661	0.0130152	0.0410341	0.00268418	0.000360403
1662	0.0130152	0.0410341	0.00268418	0.000360403
1663	0.0130152	0.0410341	0.00268418	0.000360403
1664	0.0130152	0.0410341	0.00268418	0.000360403
1665	0.0130152	0.0410341	0.00268418	0.000360403
1666	0.0130152	0.0410341	0.00268418	0.000360403
1667	0.0130152	0.0410341	0.00268418	0.000360403
1668	0.0130152	0.0410341	0.00268418	0.000360403
1669	0.0130152	0.0410341	0.00268418	0.000360403
1670	0.0130152	0.0410341	0.00268418	0.000360403
1671	0.0130152	0.0410341	0.00268418	0.000360403
1672	0.0130152	0.0410341	0.00268418	0.000360403
1673	0.0130152	0.0410341	0.00268418	0.000360403
1674	0.0130152	0.0410341	0.00268418	0.000360403
1675	0.0130152	0.0410341	0.00268418	0.000360403
1676	0.0130152	0.0410341	0.00268418	0.000360403
1677	0.0130152	0.0410341	0.00268418	0.000360403
1678	0.0130152	0.0410341	0.00268418	0.000360403
1679	0.0130152	0.0410341	0.00268418	0.000360403
1680	0.0130152	0.0410341	0.00268418	0.000360403
1681	0.0130152	0.0410341	0.00268418	0.000360403
1682	0.0130152	0.0410341	0.00268418	0.000360403
1683	0.0130152	0.0410341	0.00268418	0.000360403
1684	0.0130152	0.0410341	0.00268418	0.000360403
1685	0.0130152	0.0410341	0.00268418	0.000360403
1686	0.0130152	0.0410341	0.00268418	0.000360403
1687	0.0130152	0.0410341	0.00268418	0.000360403
1688	0.0130152	0.0410341	0.00268418	0.000360403
1689	0.0130152	0.0410341	0.00268418	0.000360403
1690	0.0130152	0.0410341	0.00268418	0.000360403
1691	0.0125504	0.0410341	0.00268418	0.000360403
1692	0.0125504	0.0410341	0.00268418	0.000360403
1693	0.0125504	0.0410341	0.00268418	0.000360403
1694	0.0125504	0.0410341	0.00268418	0.000360403
1695	0.0125504	0.0410341	0.00268418	0.000360403
1696	0.0125504	0.0410341	0.00268418	0.000360403
1697	0.0125504	0.0410341	0.00268418	0.000360403
1698	0.0125504	0.0410341	0.00268418	0.000360403
1699	0.0125504	0.0410341	0.00268418	0.000360403
1700	0.0125504	0.0410341	0.00268418	0.000360403
1701	0.0125504	0.0410341	0.00268418	0.000360403
1702	0.0125504	0.0410341	0.00268418	0.000360403
1703	0.0125504	0.0410341	0.00268418	0.000360403
1704	0.0125504	0.0410341	0.00268418	0.000360403
1705	0.0125504	0.0410341	0.00268418	0.000360403
1706	0.0125504	0.0410341	0.00268418	0.000360403
1707	0.0125504	0.0410341	0.00268418	0.000360403
1708	0.0125504	0.0410341	0.00268418	0.000360403
1709	0.0125504	0.0410341	0.00268418	0.000360403
1710	0.0125504	0.0410341	0.00268418	0.000360403
1711	0.0125504	0.0410341	0.00268418	0.000360403
1712	0.0125504	0.0410341	0.00268418	0.000360403
1713	0.0125504	0.0410341	0.00268418	0.000360403
1714	0.0125504	0.0410341	0.00268418	0.000360403
1715	0.0125504	0.0410341	0.00268418	0.000360403
1716	0.0125504	0.0410341	0.00268418	0.000360403
1717	0.0125504	0.0410341	0.00268418	0.000360403
1718	0.0125504	0.0410341	0.00268418	0.000360403
1719	0.0125504	0.0410341	0.00268418	0.000360403
1720	0.0125504	0.0410341	0.00268418	0.000360403
1721	0.0125504	0.0410341	0.00268418	0.000360403
1722	0.0125504	0.0410341	0.00268418	0.000360403
1723	0.0125504	0.0410341	0.00268418	0.000360403
1724	0.0125504	0.0410341	0.00268418	0.000360403
1725	0.0125504	0.0410341	0.00268418	0.000360403
1726	0.0125504	0.0410341	0.00268418	0.000360403
1727	0.0125504	0.0410341	0.00268418	0.000360403
1728	0.0125504	0.0410341	0.00268418	0.000360403
1729	0.0125504	0.0410341	0.00268418	0.000360403
1730	0.0125504	0.0410341	0.00268418	0.000360403
1731	0.0125504	0.0410341	0.00268418	0.000360403
1732	0.0125504	0.0410341	0.00268418	0.000360403
1733	0.0125504	0.0410341	0.00268418	0.000360403
1734	0.0125504	0.0410341	0.00268418	0.000360403
1735	0.0125504	0.0410341	0.00268418	0.000360403
1736	0.0125504	0.0410341	0.00268418	0.000360403
1737	0.0125504	0.0410341	0.00268418	0.000360403
1738	0.0125504		0.00268418	0.000360403
1739	0.0125504		0.00268418	0.000360403
1740	0.0125504		0.00268418	0.000360403
1741	0.0125504		0.00268418	0.000360403
1742	0.0125504		0.00268418	0.000360403
1743	0.0125504		0.00268418	0.000360403
1744	0.0125504		0.00268418	0.000360403
1745	0.0125504		0.00268418	0.000360403
1746	0.0125504		0.00268418	0.000360403
1747	0.0125504		0.00268418	0.000360403
1748	0.0125504		0.00268418	0.000360403
1749	0.0125504		0.00268418	0.000360403
1750	0.0125504		0.00268418	0.000360403
1751	0.0125504		0.00268418	0.000360403
1752	0.0125504		0.00268418	0.000360403
1753	0.0125504		0.00268418	0.000360403
1754	0.0125504		0.00268418	0.000360403
1755	0.0125504		0.00268418	0.000360403
1756	0.0125504		0.00268418	0.000360403
1757	0.0125504		0.00268418	0.000360403
1758	0.0125504		0.00268418	0.000360403
1759	0.0125504		0.00268418	0.000360403
1760	0.0125504		0.00268418	0.000360403
1761	0.0125504		0.00268418	0.000360403
1762	0.0125504		0.00268418	0.000360403
1763	0.0120855		0.00268418	0.000360403
1764	0.0120855		0.00268418	0.000360403
1765	0.0120855		0.00268418	0.000360403
1766	0.0120855		0.00268418	0.000360403
1767	0.0120855		0.00268418	0.000360403
1768	0.0120855		0.00268418	0.000360403
1769	0.0120855		0.00268418	0.000360403
1770	0.0120855		0.00268418	0.000360403
1771	0.0120855		0.00268418	0.000360403
1772	0.0120855		0.00268418	0.000360403
1773	0.0120855		0.00268418	0.000360403
1774	0.0120855		0.00268418	0.000360403
1775	0.0120855		0.00268418	0.000360403
1776	0.0120855		0.00268418	0.000360403
1777	0.0120855		0.00268418	0.000360403
1778	0.0120855		0.00268418	0.000360403
1779	0.0120855		0.00268418	0.000360403
1780	0.0120855		0.00268418	0.000360403
1781	0.0120855		0.00268418	0.000360403
1782	0.0120855		0.00268418	0.000360403
1783	0.0120855		0.00268418	0.000360403
1784	0.0120855		0.00268418	0.000360403
1785	0.0120855		0.00268418	0.000360403
1786	0.0120855		0.00268418	0.000360403
1787	0.0120855		0.00268418	0.000360403
1788	0.0120855		0.00268418	0.000360403
1789	0.0120855		0.00268418	0.000360403
1790	0.0120855		0.00268418	0.000360403
1791	0.0120855		0.00268418	0.000360403
1792	0.0120855		0.00268418	0.000360403
1793	0.0120855		0.00268418	0.000360403
1794	0.0120855		0.00268418	0.000360403
1795	0.0120855		0.00268418	0.000360403
1796	0.0120855		0.00268418	0.000360403
1797	0.0120855		0.00268418	0.000360403
1798	0.0120855		0.00268418	0.000360403
1799	0.0120855		0.00268418	0.000360403
1800	0.0120855		0.00268418	0.000360403
1801	0.0120855		0.00268418	0.000360403
1802	0.0120855		0.00268418	0.000360403
1803	0.0120855		0.00268418	0.000360403
1804	0.0120855		0.00268418	0.000360403
1805	0.0120855		0.00268418	0.000360403
1806	0.0120855		0.00268418	0.000360403
1807	0.0120855		0.00268418	0.000360403
1808	0.0120855		0.00268418	0.000360403
1809	0.0120855		0.00268418	0.000360403
1810	0.0120855		0.00268418	0.000360403
1811	0.0120855		0.00268418	0.000360403
1812	0.0120855		0.00268418	0.000360403
1813	0.0120855		0.00268418	0.000360403
1814	0.0120855		0.00268418	0.000360403
1815	0.0120855		0.00268418	0.000360403
1816	0.0120855		0.00268418	0.000360403
1817	0.0120855		0.00268418	0.000360403
1818	0.0120855		0.00268418	0.000360403
1819	0.0120855		0.00268418	0.000360403
1820	0.0120855		0.00268418	0.000360403
1821	0.0120855		0.00268418	0.000360403
1822	0.0120855		0.00268418	0.000360403
1823	0.0120855		0.00268418	0.000360403
1824	0.0120855		0.00268418	0.000360403
1825	0.0120855		0.00268418	0.000360403
1826	0.0120855		0.00268418	0.000360403
1827	0.0120855		0.00268418	0.000360403
1828	0.0120855		0.00268418	0.000360403
1829	0.0120855		0.00268418	0.000360403
1830	0.0120855		0.00268418	0.000360403
1831	0.0120855		0.00268418	0.000360403
1832	0.0120855		0.00268418	0.000360403
1833	0.0120855		0.00268418	0.000360403
1834	0.0120855		0.00268418	0.000360403
1835	0.0116207		0.00268418	0.000360403
1836	0.0116207		0.00268418	0.000360403
1837	0.0116207		0.00268418	0.000360403
1838	0.0116207		0.00268418	0.000360403
1839	0.0116207		0.00268418	0.000360403
1840	0.0116207		0.00268418	0.000360403
1841	0.0116207		0.00268418	0.000360403
1842	0.0116207		0.00268418	0.000360403
1843	0.0116207		0.00268418	0.000360403
1844	0.0116207		0.00268418	0.000360403
1845	0.0116207		0.00268418	0.000360403
1846	0.0116207		0.00268418	0.000360403
1847	0.0116207		0.00268418	0.000360403
1848	0.0116207		0.00268418	0.000360403
1849	0.0116207		0.00268418	0.000360403
1850	0.0116207		0.00268418	0.000360403
1851	0.0116207		0.00268418	0.000360403
1852	0.0116207		0.00268418	0.000360403
1853	0.0116207		0.00268418	0.000360403
1854	0.0116207		0.00268418	0.000360403
1855	0.0116207		0.00268418	0.000360403
1856	0.0116207		0.00268418	0.000360403
1857	0.0116207		0.00268418	0.000360403
1858	0.0116207		0.00268418	0.000360403
1859	0.0116207		0.00268418	0.000360403
1860	0.0116207		0.00268418	0.000360403
1861	0.0116207		0.00268418	0.000360403
1862	0.0116207		0.00268418	0.000360403
1863	0.0116207		0.00268418	0.000360403
1864	0.0116207		0.00268418	0.000360403
1865	0.0116207		0.00268418	0.000360403
1866	0.0116207		0.00268418	0.000360403
1867	0.0116207		0.00268418	0.000360403
1868	0.0116207		0.00268418	0.000360403
1869	0.0116207		0.00268418	0.000360403
1870	0.0116207		0.00268418	0.000360403
1871	0.0116207		0.00268418	0.000360403
1872	0.0116207		0.00268418	0.000360403
1873	0.0116207		0.00268418	0.000360403
1874	0.0116207		0.00268418	0.000360403
1875	0.0116207		0.00268418	0.000360403
1876	0.0116207		0.00268418	0.000360403
1877	0.0116207		0.00268418	0.000360403
1878	0.0116207		0.00268418	0.000360403
1879	0.0116207		0.00268418	0.000360403
1880	0.0116207		0.00268418	0.000360403
1881	0.0116207		0.00268418	0.000360403
1882	0.0116207		0.00268418	0.000360403
1883	0.0116207		0.00268418	0.000360403
1884	0.0116207		0.00268418	0.000360403
1885	0.0116207		0.00268418	0.000360403
1886	0.0116207		0.00268418	0.000360403
1887	0.0116207		0.00268418	0.000360403
1888	0.0116207		0.00268418	0.000360403
1889	0.0116207		0.00268418	0.000360403
1890	0.0116207		0.00268418	0.000360403
1891	0.0116207		0.00268418	0.000360403
1892	0.0116207		0.00268418	0.000360403
1893	0.0116207		0.00268418	0.000360403
1894	0.0116207		0.00268418	0.000360403
1895	0.0116207		0.00268418	0.000360403
1896	0.0116207		0.00268418	0.000360403
1897	0.0116207		0.00268418	0.000360403
1898	0.0116207		0.00268418	0.000360403
1899	0.0116207		0.00268418	0.000360403
1900	0.0116207		0.00268418	0.000360403
1901	0.0116207		0.00268418	0.000360403
1902	0.0116207		0.00268418	0.000360403
1903	0.0116207		0.00268418	0.000360403
1904	0.0116207		0.00268418	0.000360403
1905	0.0116207		0.00268418	0.000360403
1906	0.0116207		0.00268418	0.000360403
1907	0.0116207		0.00268418	0.000360403
1908	0.0116207		0.00268418	0.000360403
1909	0.0116207		0.00268418	0.000360403
1910	0.0116207		0.00268418	0.000360403
1911	0.0116207		0.00268418	0.000360403
1912	0.0116207		0.00268418	0.000360403
1913	0.0116207		0.00268418	0.000360403
1914	0.0116207		0.00268418	0.000360403
1915	0.0111559		0.00268418	0.000360403
1916	0.0111559		0.00268418	0.000360403
1917	0.0111559		0.00268418	0.000360403
1918	0.0111559		0.00268418	0.000360403
1919	0.0111559		0.00268418	0.000360403
1920	0.0111559		0.00268418	0.000360403
1921	0.0111559		0.00268418	0.000360403
1922	0.0111559		0.00268418	0.000360403
1923	0.0111559		0.00268418	0.000360403
1924	0.0111559		0.00268418	0.000360403
1925	0.0111559		0.00268418	0.000360403
1926	0.0111559		0.00268418	0.000360403
1927	0.0111559		0.00268418	0.000360403
1928	0.0111559		0.00268418	0.000360403
1929	0.0111559		0.00268418	0.000360403
1930	0.0111559		0.00268418	0.000360403
1931	0.0111559		0.00268418	0.000360403
1932	0.0111559		0.00268418	0.000360403
1933	0.0111559		0.00268418	0.000360403
1934	0.0111559		0.00268418	0.000360403
1935	0.0111559		0.00268418	0.000360403
1936	0.0111559		0.00268418	0.000360403
1937	0.0111559		0.00268418	0.000360403
1938	0.0111559		0.00268418	0.000360403
1939	0.0111559		0.00268418	0.000360403
1940	0.0111559		0.00178945	0.000360403
1941	0.0111559		0.00178945	0.000360403
1942	0.0111559		0.00178945	0.000360403
1943	0.0111559		0.00178945	0.000360403
1944	0.0111559		0.00178945	0.000360403
1945	0.0111559		0.00178945	0.000360403
1946	0.0111559		0.00178945	0.000360403
1947	0.0111559		0.00178945	0.000360403
1948	0.0111559		0.00178945	0.000360403
1949	0.0111559		0.00178945	0.000360403
1950	0.0111559		0.00178945	0.000360403
1951	0.0111559		0.00178945	0.000360403
1952	0.0111559		0.00178945	0.000360403
1953	0.0111559		0.00178945	0.000360403
1954	0.0111559		0.00178945	0.000360403
1955	0.0111559		0.00178945	0.000360403
1956	0.0111559		0.00178945	0.000360403
1957	0.0111559		0.00178945	0.000360403
1958	0.0111559		0.00178945	0.000360403
1959	0.0111559		0.00178945	0.000360403
1960	0.0111559		0.00178945	0.000360403
1961	0.0111559		0.00178945	0.000360403
1962	0.0111559		0.00178945	0.000360403
1963	0.0111559		0.00178945	0.000360403
1964	0.0111559		0.00178945	0.000360403
1965	0.0111559		0.00178945	0.000360403
1966	0.0111559		0.00178945	0.000360403
1967	0.0111559		0.00178945	0.000360403
1968	0.0111559		0.00178945	0.000360403
1969	0.0111559		0.00178945	0.000360403
1970	0.0111559		0.00178945	0.000360403
1971	0.0111559		0.00178945	0.000360403
1972	0.0111559		0.00178945	0.000360403
1973	0.0111559		0.00178945	0.000360403
1974	0.0111559		0.00178945	0.000360403
1975	0.0111559		0.00178945	0.000360403
1976	0.0111559		0.00178945	0.000360403
1977	0.0111559		0.00178945	0.000360403
1978	0.0111559		0.00178945	0.000360403
1979	0.0111559		0.00178945	0.000360403
1980	0.0111559		0.00178945	0.000360403
1981	0.0111559		0.00178945	0.000360403
1982	0.0111559		0.00178945	0.000360403
1983	0.0111559		0.00178945	0.000360403
1984	0.0111559		0.00178945	0.000360403
1985	0.0111559		0.00178945	0.000360403
1986	0.0106911		0.00178945	0.000360403
1987	0.0106911		0.00178945	0.000360403
1988	0.0106911		0.00178945	0.000360403
1989	0.0106911		0.00178945	0.000360403
1990	0.0106911		0.00178945	0.000360403
1991	0.0106911		0.00178945	0.000360403
1992	0.0106911		0.00178945	0.000360403
1993	0.0106911		0.00178945	0.000360403
1994	0.0106911		0.00178945	0.000360403
1995	0.0106911		0.00178945	0.000360403
1996	0.0106911		0.00178945	0.000360403
1997	0.0106911		0.00178945	0.000360403
[truncated: 47,713 more rows]

## Sheet: Fig. 6
Fig. 6b					Fig. 6d						Fig. 6e
MaCa 4554 clonal frequency (%)					MaCa 4554 clonal frequency (%)						percentage of overlapping clones in the TCRβ repertoire (%)
clone	TT Treg	TT Tconv	TT ActTconv		clonal group, overlapping clones highlighted in yellow	TT Treg	TT Tconv	TT ActTconv			HD		MaCa
1	34.5209	18.0743	23.6898		1	34.5209	18.0743	18.2908			PB Tconv	PB Treg	PB Tconv	PB Treg	TT Tconv	TT Treg	TT Act Tconv
2	10.2917	13.2508	18.2908		2	10.2917	11.194	23.6898			0.01	0.2	1.75*	78.4*	37.9	10.8	9.4
3	5.29615	11.194	7.44008		3	5.29615	4.05897	7.44008			0.06	0.2	0	0	61.3	64.6	59.2
4	3.8122	7.06225	4.59573		4	3.8122		1.8699			0.01	0.4	0	0	0	23.2	26.1
5	3.61392	4.05897	4.12168		5	3.61392	7.06225	0.105346
6	3.38365	3.93156	4.08217		6	3.38365	13.2508	4.59573
7	2.76321	3.44012	3.71346		7	2.76321					blue letters with asterisk (*) indicate excluded values
8	1.86772	3.00328	3.02871		8	1.86772
9	1.66304	2.82126	2.60732		9	1.66304
10	1.65025	2.76665	2.59415		10	1.65025		0.368712
11	1.47755	2.71205	2.50198		11	1.47755
12	1.46476	2.69385	2.10693		12	1.46476
13	1.40079	2.60284	2.04109		13	1.40079
14	1.25368	1.78376	1.96208		14	1.25368
15	1.2153	1.67455	1.93574		15	1.2153
16	1.11936	1.61995	1.8699		16	1.11936	1.31052
17	0.940258	1.56534	1.84356		17	0.940258
18	0.831521	1.51074	1.48802		18	0.831521
19	0.818728	1.36513	1.23782		19	0.818728
20	0.812332	1.32872	1.17198		20	0.812332
21	0.780351	1.31052	0.908612		21	0.780351
22	0.703595	1.27412	0.895444		22	0.703595
23	0.697198	1.20131	0.882275		23	0.697198
24	0.690802	1.0739	0.842771		24	0.690802
25	0.671613	1.00109	0.816434		25	0.671613
26	0.671613	0.910084	0.790097		26	0.665217
27	0.665217	0.87368	0.632078		27	0.658821
28	0.658821	0.837277	0.368712		28	0.639632
29	0.639632	0.819075	0.368712		29	0.620443
30	0.620443	0.564252	0.342376		30	0.60765
31	0.60765	0.491445	0.276534		31	0.601254
32	0.601254	0.273025	0.105346		32	0.575668
33	0.575668	0.273025	0.105346		33	0.556479
34	0.556479	0.254823	0.0658415		34	0.550083
35	0.550083	0.163815	0.0526732		35	0.498913
36	0.498913	0.0728067	0.0526732		36	0.460535
37	0.498913	0.054605	0.0395049		37	0.454138
38	0.460535	0.054605	0.0263366		38	0.447742
39	0.454138	0.0364033	0.0263366		39	0.441346
40	0.447742		0.0263366		40	0.422157	0.837277	0.368712
41	0.447742		0.0263366		41	0.402968
42	0.447742		0.0263366		42	0.396572
43	0.441346				43	0.370986	3.00328
44	0.422157				44	0.36459
45	0.402968				45	0.358194
46	0.396572				46	0.351797
47	0.370986				47	0.332608
48	0.36459				48	0.307023
49	0.358194				49	0.300627
50	0.351797				50	0.281438
51	0.332608				51	0.275042
52	0.307023				52	0.230267
53	0.307023				53	0.223871
54	0.300627				54	0.204682
55	0.281438				55	0.140719
56	0.275042				56	0.134323
57	0.230267				57	0.102341		0.105346
58	0.230267				58	0.0831521
59	0.223871				59	0.0767558
60	0.204682				60	0.0639632	1.51074	0.882275
61	0.140719				61	0.0511705	1.00109
62	0.134323				62	0.0447742
63	0.102341				63	0.0255853		1.48802
64	0.102341				64	0.0191889
65	0.0831521				65	0.0127926
66	0.0767558				66	0.0127926
67	0.0639632				67		0.163815
68	0.0639632				68		0.0364033
69	0.0511705				69		0.054605
70	0.0447742				70		0.0728067
71	0.0255853				71		0.254823
72	0.0255853				72		0.273025
73	0.0191889				73		0.491445
74	0.0191889				74		0.564252
75	0.0127926				75		0.819075
76	0.0127926				76		0.87368
77	0.0127926				77		0.910084
78	0.0127926				78		1.0739
79	0.0127926				79		1.20131
80	0.0127926				80		1.27412
81	0.0127926				81		1.32872
82	0.0127926				82		1.36513
					83		1.56534
					84		1.61995
					85		1.67455
					86		1.78376
					87		2.60284
					88		2.69385
					89		2.71205
					90		2.76665
					91		2.82126
					92		3.44012
					93		3.93156
					94			0.0263366
					95			0.0395049
					96			0.0526732
					97			0.0658415
					98			0.276534
					99			0.342376
					100			0.632078
					101			0.790097
					102			0.816434
					103			0.842771
					104			0.895444
					105			0.908612
					106			1.17198
					107			1.23782
					108			1.84356
					109			1.93574
					110			1.96208
					111			2.04109
					112			2.10693
					113			2.50198
					114			2.59415
					115			2.60732
					116			3.02871
					117			3.71346
					118			4.08217
					119			4.12168

## Sheet: Sup Fig. 2
	Sup Fig. 2b	Sup Fig. 2c	Sup Fig. 2d	Sup Fig. 2b	Sup Fig. 2c	Sup Fig. 2d	Sup Fig. 2b	Sup Fig. 2c	Sup Fig. 2b	Sup Fig. 2c
	MaCa 4572 clonal frequency (%)			MaCa 4578 clonal frequency (%)			MaCa 4223 clonal frequency (%)		MaCa 4220 clonal frequency (%)
clone	MAMI-IFNγ+Teff	Treg	IgG-IFNγ+Teff	MAMI-IFNγ+Teff	Treg	IgG-IFNγ+Teff	MAMI-IFNγ+Teff	Treg	MAMI-IFNγ+Teff	Treg
1	9.09091	10.4197	58.3333	18.8294	2.71924	30.2536	19.2308	22.9011	6.81818	3.02297
2	9.09091	6.78639	8.33333	14.676	1.46159	14.1667	7.69231	21.0442	4.54545	2.89998
3	4.54545	5.78409	8.33333	13.9632	1.29164	12.1377	7.69231	3.71369	4.54545	2.40567
4	4.54545	4.96972	8.33333	12.5839	1.22366	10.7065	7.69231	3.33333	4.54545	1.71966
5	4.54545	4.07183	8.33333	7.78254	1.12169	6.72101	3.84615	3.33333	4.54545	1.49942
6	4.54545	2.79808	8.33333	6.45266	1.0877	6.64855	3.84615	2.5	4.54545	1.25227
7	4.54545	2.61015		4.86618	1.0537	5.01812	3.84615	2.5	2.27273	1.21372
8	4.54545	2.48486		4.74453	0.985724	1.95652	3.84615	2.5	2.27273	1.20283
9	4.54545	2.48486		2.08606	0.985724	1.44928	3.84615	2.47579	2.27273	0.889768
10	4.54545	2.23429		1.05434	0.951734	0.706522	3.84615	2.1164	2.27273	0.829891
11	4.54545	1.79578		0.790719	0.951734	0.57971	3.84615	2.0565	2.27273	0.790905
12	4.54545	1.71226		0.783996	0.917743	0.398551	3.84615	1.66667	2.27273	0.749567
13	4.54545	1.48256		0.639033	0.917743	0.362319	3.84615	1.66667	2.27273	0.708519
14	4.54545	1.41992		0.535406	0.917743	0.307971	3.84615	1.66667	2.27273	0.665119
15	4.54545	1.39904		0.513652	0.883753	0.181159	3.84615	1.66667	2.27273	0.662768
16	4.54545	1.3364		0.419032	0.849762	0.144928	3.84615	1.66667	2.27273	0.565302
17	4.54545	1.23199		0.413009	0.849762	0.126812	3.84615	1.57732	2.27273	0.545809
18	4.54545	1.0023		0.393483	0.747791	0.126812	3.84615	1.25786	2.27273	0.506823
19	4.54545	1.0023		0.241796	0.7138	0.108696	3.84615	0.918439	2.27273	0.494315
20	4.54545	1.0023		0.216275	0.67981	0.108696		0.878507	2.27273	0.487329
21		0.960535		0.18924	0.645819	0.108696		0.833333	2.27273	0.467836
22		0.814366		0.172712	0.645819	0.0905797		0.833333	2.27273	0.448343
23		0.814366		0.121655	0.645819	0.0905797		0.833333	2.27273	0.42885
24		0.793485		0.120898	0.645819	0.0905797		0.833333	2.27273	0.42885
25		0.70996		0.120898	0.611829	0.0905797		0.833333	2.27273	0.428407
26		0.647317		0.103627	0.611829	0.0905797		0.833333	2.27273	0.409357
27		0.647317		0.0863558	0.577838	0.0905797		0.833333	2.27273	0.409357
28		0.605554		0.0863558	0.577838	0.0905797		0.833333	2.27273	0.389864
29		0.605554		0.0863558	0.577838	0.0905797		0.833333	2.27273	0.389864
30		0.584673		0.0863558	0.577838	0.0905797		0.833333	2.27273	0.389864
31		0.584673		0.081103	0.577838	0.0724638		0.833333	2.27273	0.389864
32		0.584673		0.081103	0.577838	0.0724638		0.833333	2.27273	0.378975
33		0.584673		0.0690846	0.543848	0.0724638		0.833333	2.27273	0.378975
34		0.563792		0.0690846	0.509857	0.0724638		0.55905	2.27273	0.350877
35		0.542911		0.0675858	0.475867	0.0724638		0.479185	2.27273	0.350877
36		0.542911		0.0675858	0.475867	0.0724638		0.399321	2.27273	0.350877
37		0.52203		0.0675858	0.475867	0.0724638		0.339423	2.27273	0.350877
38		0.52203		0.0540687	0.475867	0.0724638		0.339423		0.349037
39		0.52203		0.0540687	0.475867	0.0724638		0.219627		0.346021
40		0.480267		0.0540687	0.475867	0.0724638		0.159728		0.331384
41		0.480267		0.0540687	0.475867	0.0543478		0.159728		0.331384
42		0.480267		0.0518135	0.441876	0.0543478		0.119796		0.329544
43		0.480267		0.0518135	0.441876	0.0543478		0.119796		0.311891
44		0.480267		0.0518135	0.407886	0.0543478		0.0998303		0.311891
45		0.459386		0.0518135	0.407886	0.0543478		0.0998303		0.311891
46		0.438505		0.0518135	0.373895	0.0543478		0.0998303		0.308875
47		0.438505		0.0518135	0.373895	0.0543478		0.0798642		0.292398
48		0.438505		0.0518135	0.373895	0.0543478		0.0798642		0.280112
49		0.438505		0.0518135	0.373895	0.0543478		0.0598982		0.280112
50		0.438505		0.0518135	0.373895	0.0543478		0.0598982		0.272904
51		0.417624		0.0405515	0.339905	0.0543478		0.0598982		0.263635
52		0.417624		0.0405515	0.339905	0.0543478		0.0598982		0.263635
53		0.417624		0.0405515	0.339905	0.0543478		0.0598982		0.253411
54		0.417624		0.0405515	0.339905	0.0543478		0.0598982		0.253411
55		0.396743		0.0405515	0.339905	0.0543478		0.0598982		0.253411
56		0.375861		0.0405515	0.339905	0.0543478		0.0598982		0.253411
57		0.35498		0.0405515	0.305914	0.0543478		0.0598982		0.253411
58		0.35498		0.0405515	0.305914	0.0543478		0.0598982		0.247158
59		0.35498		0.0405515	0.305914	0.0543478		0.0598982		0.247158
60		0.334099		0.0405515	0.305914	0.0543478		0.0598982		0.233918
61		0.334099		0.0405515	0.305914	0.0543478		0.0399321		0.233918
62		0.334099		0.0405515	0.305914	0.0543478		0.0399321		0.214425
63		0.334099		0.0405515	0.305914	0.0362319		0.0399321		0.214425
64		0.313218		0.0405515	0.305914	0.0362319		0.0399321		0.214425
65		0.313218		0.0405515	0.305914	0.0362319		0.0399321		0.214425
66		0.313218		0.0405515	0.305914	0.0362319		0.0399321		0.214425
67		0.313218		0.0345423	0.305914	0.0362319		0.0399321		0.214425
68		0.292337		0.0345423	0.305914	0.0362319		0.0399321		0.214425
69		0.271455		0.0345423	0.271924	0.0362319		0.0399321		0.214203
70		0.271455		0.0345423	0.271924	0.0362319		0.0399321		0.214203
71		0.271455		0.0345423	0.271924	0.0362319		0.0399321		0.197726
72		0.271455		0.0345423	0.271924	0.0362319		0.0399321		0.194932
73		0.250574		0.0345423	0.271924	0.0362319		0.0399321		0.194932
74		0.250574		0.0345423	0.271924	0.0362319		0.0399321		0.194932
75		0.229693		0.0345423	0.271924	0.0362319		0.0399321		0.194932
76		0.229693		0.0345423	0.271924	0.0362319		0.0399321		0.194932
77		0.229693		0.0345423	0.237933	0.0362319		0.0399321		0.194932
78		0.208812		0.0345423	0.237933	0.0362319		0.0399321		0.194932
79		0.208812		0.0345423	0.237933	0.0362319		0.0399321		0.187281
80		0.208812		0.0345423	0.237933	0.0362319		0.0399321		0.184265
81		0.208812		0.0345423	0.237933	0.0362319		0.0399321		0.181249
82		0.187931		0.0345423	0.237933	0.0362319		0.0399321		0.181249
83		0.187931		0.0345423	0.237933	0.0362319		0.0399321		0.176836
84		0.187931		0.0345423	0.237933	0.0362319		0.0399321		0.175439
85		0.187931		0.0345423	0.203943	0.0362319		0.0399321		0.175439
86		0.187931		0.0345423	0.203943	0.0362319		0.0399321		0.175439
87		0.187931		0.0307883	0.203943	0.0362319		0.0399321		0.175439
88		0.167049		0.0270343	0.203943	0.0362319		0.0399321		0.175439
89		0.167049		0.0270343	0.203943	0.0362319		0.0399321		0.175439
90		0.167049		0.0270343	0.203943	0.0362319		0.0199661		0.175439
91		0.146168		0.0270343	0.203943	0.0362319		0.0199661		0.175439
92		0.146168		0.0270343	0.203943	0.0362319		0.0199661		0.175439
93		0.146168		0.0270343	0.203943	0.0362319		0.0199661		0.175439
94		0.146168		0.0270343	0.203943	0.0362319		0.0199661		0.164772
95		0.146168		0.0270343	0.203943	0.0362319		0.0199661		0.164772
96		0.125287		0.0270343	0.203943	0.0362319		0.0199661		0.164772
97		0.125287		0.0270343	0.203943	0.0362319		0.0199661		0.155945
98		0.125287		0.0270343	0.203943	0.0362319		0.0199661		0.155945
99		0.125287		0.0270343	0.203943	0.0362319		0.0199661		0.155945
100		0.125287		0.0270343	0.203943	0.0362319		0.0199661		0.155945
101		0.125287		0.0270343	0.203943	0.0181159		0.0199661		0.155945
102		0.125287		0.0270343	0.203943	0.0181159		0.0199661		0.155945
103		0.104406		0.0270343	0.203943	0.0181159		0.0199661		0.155945
104		0.104406		0.0270343	0.203943	0.0181159		0.0199661		0.155945
105		0.104406		0.0270343	0.203943	0.0181159		0.0199661		0.155945
106		0.104406		0.0270343	0.203943	0.0181159		0.0199661		0.155945
107		0.104406		0.0270343	0.169952	0.0181159		0.0199661		0.149913
108		0.104406		0.0270343	0.169952	0.0181159		0.0199661		0.148295
109		0.104406		0.0270343	0.169952	0.0181159		0.0199661		0.136452
110		0.0835247		0.0270343	0.169952	0.0181159		0.0199661		0.136452
111		0.0835247		0.0270343	0.169952	0.0181159		0.0199661		0.136452
112		0.0835247		0.0270343	0.169952	0.0181159		0.0199661		0.136452
113		0.0835247		0.0172712	0.169952	0.0181159		0.0199661		0.136452
114		0.0835247		0.0172712	0.169952	0.0181159		0.0199661		0.136452
115		0.0835247		0.0172712	0.169952	0.0181159		0.0199661		0.136452
116		0.0835247		0.0172712	0.169952	0.0181159		0.0199661		0.136452
117		0.0835247		0.0172712	0.169952	0.0181159		0.0199661		0.136452
118		0.0835247		0.0172712	0.169952	0.0181159		0.0199661		0.136452
119		0.0626436		0.0172712	0.169952	0.0181159		0.0199661		0.136452
120		0.0626436		0.0172712	0.169952	0.0181159		0.0199661		0.136452
121		0.0626436		0.0172712	0.169952	0.0181159		0.0199661		0.136452
122		0.0626436		0.0172712	0.169952	0.0181159		0.0199661		0.136452
123		0.0626436		0.0172712	0.169952	0.0181159		0.0199661		0.136452
124		0.0626436		0.0172712	0.169952	0.0181159		0.0199661		0.136452
125		0.0626436		0.0172712	0.169952	0.0181159		0.0199661		0.136452
126		0.0626436		0.0172712	0.169952	0.0181159		0.0199661		0.136452
127		0.0626436		0.0172712	0.169952	0.0181159		0.0199661		0.136452
128		0.0626436		0.0172712	0.169952	0.0181159		0.0199661		0.136452
129		0.0626436		0.0172712	0.169952	0.0181159		0.0199661		0.131817
130		0.0626436		0.0172712	0.169952	0.0181159		0.0199661		0.131817
131		0.0626436		0.0172712	0.169952	0.0181159		0.0199661		0.131817
132		0.0626436		0.0172712	0.169952	0.0181159		0.0199661		0.116959
133		0.0626436		0.0172712	0.169952	0.0181159		0.0199661		0.116959
134		0.0626436		0.0172712	0.169952	0.0181159		0.0199661		0.116959
135		0.0626436		0.0172712	0.135962	0.0181159		0.0199661		0.116959
136		0.0626436		0.0172712	0.135962	0.0181159		0.0199661		0.116959
137		0.0626436		0.0172712	0.135962	0.0181159		0.0199661		0.116959
138		0.0626436		0.0172712	0.135962	0.0181159		0.0199661		0.116959
139		0.0626436		0.0172712	0.135962	0.0181159		0.0199661		0.116959
140		0.0626436		0.0172712	0.135962	0.0181159		0.0199661		0.116959
141		0.0626436		0.0172712	0.135962	0.0181159		0.0199661		0.116959
142		0.0626436		0.0172712	0.135962	0.0181159		0.0199661		0.116959
143		0.0626436		0.0172712	0.135962	0.0181159		0.0199661		0.116959
144		0.0626436		0.0172712	0.135962	0.0181159		0.0199661		0.116959
145		0.0626436		0.0172712	0.135962	0.0181159		0.0199661		0.116959
146		0.0626436		0.0172712	0.135962	0.0181159		0.0199661		0.116959
147		0.0626436		0.0172712	0.135962	0.0181159		0.0199661		0.116959
148		0.0626436		0.0172712	0.135962	0.0181159		0.0199661		0.116959
149		0.0626436		0.0172712	0.135962	0.0181159		0.0199661		0.116959
150		0.0417624		0.0172712	0.135962	0.0181159		0.0199661		0.116959
151		0.0417624		0.0172712	0.135962	0.0181159		0.0199661		0.116959
152		0.0417624		0.0172712	0.135962	0.0181159		0.0199661		0.116959
153		0.0417624		0.0172712	0.135962	0.0181159		0.0199661		0.11534
154		0.0417624		0.0172712	0.135962	0.0181159		0.0199661		0.104895
155		0.0417624		0.0172712	0.135962	0.0181159		0.0199661		0.0988631
156		0.0417624		0.0172712	0.135962	0.0181159		0.0199661		0.0988631
157		0.0417624		0.0172712	0.135962	0.0181159		0.0199661		0.0988631
158		0.0417624		0.0172712	0.135962	0.0181159		0.0199661		0.0988631
159		0.0417624		0.0172712	0.135962	0.0181159		0.0199661		0.0988631
160		0.0417624		0.0172712	0.135962	0.0181159		0.0199661		0.0988631
161		0.0417624		0.0172712	0.135962	0.0181159		0.0199661		0.0988631
162		0.0417624		0.0172712	0.135962	0.0181159		0.0199661		0.0988631
163		0.0417624		0.0172712	0.135962	0.0181159		0.0199661		0.0988631
164		0.0417624		0.0172712	0.135962	0.0181159		0.0199661		0.0988631
165		0.0417624		0.0172712	0.135962	0.0181159		0.0199661		0.0988631
166		0.0417624		0.0172712	0.135962	0.0181159		0.0199661		0.0974659
167		0.0417624		0.0172712	0.135962	0.0181159		0.0199661		0.0974659
168		0.0417624		0.0172712	0.135962	0.0181159		0.0199661		0.0974659
169		0.0417624		0.0172712	0.135962	0.0181159		0.0199661		0.0974659
170		0.0417624		0.0172712	0.135962	0.0181159		0.0199661		0.0974659
171		0.0417624		0.0172712	0.135962	0.0181159		0.0199661		0.0974659
172		0.0417624		0.0172712	0.135962	0.0181159		0.0199661		0.0974659
173		0.0417624		0.0172712	0.135962	0.0181159		0.0199661		0.0974659
174		0.0417624		0.0172712	0.135962	0.0181159		0.0199661		0.0974659
175		0.0417624		0.0172712	0.135962	0.0181159		0.0199661		0.0974659
176		0.0417624		0.0172712	0.135962	0.0181159		0.0199661		0.0974659
177		0.0417624		0.0172712	0.135962	0.0181159		0.0199661		0.0974659
178		0.0417624		0.0172712	0.135962	0.0181159		0.0199661		0.0974659
179		0.0417624		0.0172712	0.135962	0.0181159		0.0199661		0.0974659
180		0.0417624		0.0172712	0.135962	0.0181159		0.0199661		0.0974659
181		0.0417624		0.0172712	0.135962	0.0181159		0.0199661		0.0974659
182		0.0417624		0.0172712	0.135962	0.0181159		0.0199661		0.0974659
183		0.0417624		0.0172712	0.135962	0.0181159		0.0199661		0.0974659
184		0.0417624		0.0172712	0.135962	0.0181159		0.0199661		0.0974659
185		0.0417624		0.0172712	0.135962	0.0181159		0.0199661		0.0974659
186		0.0417624		0.0172712	0.135962	0.0181159		0.0199661		0.0974659
187		0.0417624		0.0172712	0.135962	0.0181159		0.0199661		0.0974659
188		0.0417624		0.0172712	0.135962	0.0181159		0.0199661		0.0974659
189		0.0417624		0.0172712	0.135962	0.0181159		0.0199661		0.0974659
190		0.0208812		0.0172712	0.135962	0.0181159		0.0199661		0.0974659
191		0.0208812		0.0172712	0.135962	0.0181159		0.0199661		0.0974659
192		0.0208812		0.0172712	0.135962	0.0181159		0.0199661		0.0974659
193		0.0208812		0.0172712	0.135962	0.0181159		0.0199661		0.0974659
194		0.0208812		0.0172712	0.135962	0.0181159		0.0199661		0.0974659
195		0.0208812		0.0172712	0.135962	0.0181159		0.0199661		0.0974659
196		0.0208812		0.0172712	0.135962	0.0181159		0.0199661		0.0974659
197		0.0208812		0.0172712	0.101971	0.0181159		0.0199661		0.0974659
198		0.0208812		0.0172712	0.101971	0.0181159		0.0199661		0.0974659
199		0.0208812		0.0172712	0.101971	0.0181159		0.0199661		0.0974659
200		0.0208812		0.0172712	0.101971	0.0181159		0.0199661		0.0974659
201		0.0208812		0.0172712	0.101971	0.0181159		0.0199661		0.0974659
202		0.0208812		0.0172712	0.101971	0.0181159		0.0199661		0.0974659
203		0.0208812		0.0172712	0.101971	0.0181159		0.0199661		0.0974659
204		0.0208812		0.0172712	0.101971	0.0181159		0.0199661		0.0974659
205		0.0208812		0.0172712	0.101971	0.0181159		0.0199661		0.0823859
206		0.0208812		0.0172712	0.101971	0.0181159		0.0199661		0.0823859
207		0.0208812		0.0172712	0.101971	0.0181159		0.0199661		0.0823859
208		0.0208812		0.0172712	0.101971	0.0181159		0.0199661		0.0823859
209		0.0208812		0.0172712	0.101971	0.0181159		0.0199661		0.0823859
210		0.0208812		0.0172712	0.101971	0.0181159		0.0199661		0.0823859
211		0.0208812		0.0172712	0.101971	0.0181159		0.0199661		0.0823859
212		0.0208812		0.0172712	0.101971	0.0181159		0.0199661		0.0823859
213		0.0208812		0.0172712	0.101971	0.0181159		0.0199661		0.0823859
214		0.0208812		0.0172712	0.101971	0.0181159		0.0199661		0.0823859
215		0.0208812		0.0172712	0.101971	0.0181159				0.0823859
216		0.0208812		0.0172712	0.101971	0.0181159				0.0823859
217		0.0208812		0.0172712	0.101971	0.0181159				0.0823859
218		0.0208812		0.0172712	0.101971	0.0181159				0.0823859
219		0.0208812		0.0172712	0.101971	0.0181159				0.0779727
220		0.0208812		0.0172712	0.101971	0.0181159				0.0779727
221		0.0208812		0.0172712	0.101971	0.0181159				0.0779727
222		0.0208812		0.0172712	0.101971	0.0181159				0.0779727
223		0.0208812		0.0172712	0.101971	0.0181159				0.0779727
224		0.0208812		0.0172712	0.101971	0.0181159				0.0779727
225		0.0208812		0.0172712	0.101971	0.0181159				0.0779727
226		0.0208812		0.0172712	0.101971	0.0181159				0.0779727
227		0.0208812		0.0172712	0.101971	0.0181159				0.0779727
228		0.0208812		0.0135172	0.101971	0.0181159				0.0779727
229		0.0208812		0.0135172	0.101971	0.0181159				0.0779727
230		0.0208812		0.0135172	0.101971	0.0181159				0.0779727
231		0.0208812		0.0135172	0.101971	0.0181159				0.0779727
232		0.0208812		0.0135172	0.101971	0.0181159				0.0779727
233		0.0208812		0.0135172	0.101971	0.0181159				0.0779727
234		0.0208812		0.0135172	0.101971	0.0181159				0.0779727
235		0.0208812		0.0135172	0.101971	0.0181159				0.0779727
236		0.0208812		0.0135172	0.101971	0.0181159				0.0779727
237		0.0208812		0.0135172	0.101971	0.0181159				0.0779727
238		0.0208812		0.0135172	0.101971	0.0181159				0.0779727
239		0.0208812		0.0135172	0.101971	0.0181159				0.0779727
240		0.0208812		0.0135172	0.101971	0.0181159				0.0779727
241		0.0208812		0.0135172	0.101971	0.0181159				0.0779727
242		0.0208812		0.0135172	0.101971	0.0181159				0.0779727
243		0.0208812		0.0135172	0.101971	0.0181159				0.0779727
244		0.0208812		0.0135172	0.101971	0.0181159				0.0779727
245		0.0208812		0.0135172	0.101971	0.0181159				0.0779727
246		0.0208812		0.0135172	0.101971	0.0181159				0.0779727
247		0.0208812		0.0135172	0.101971	0.0181159				0.0779727
248		0.0208812		0.0135172	0.101971	0.0181159				0.0779727
249		0.0208812		0.0135172	0.101971	0.0181159				0.0779727
250		0.0208812		0.0135172	0.101971	0.0181159				0.0779727
251		0.0208812		0.0135172	0.101971	0.0181159				0.0779727
252		0.0208812		0.0135172	0.101971	0.0181159				0.0779727
253		0.0208812		0.0135172	0.101971	0.0181159				0.0779727
254		0.0208812		0.0135172	0.101971	0.0181159				0.0779727
255		0.0208812		0.0135172	0.101971	0.0181159				0.0779727
256		0.0208812		0.0135172	0.101971	0.0181159				0.0779727
257		0.0208812		0.0135172	0.101971	0.0181159				0.0779727
258		0.0208812		0.0135172	0.101971	0.0181159				0.0779727
259		0.0208812		0.0135172	0.101971	0.0181159				0.0779727
260		0.0208812		0.0135172	0.101971	0.0181159				0.0779727
261		0.0208812		0.0135172	0.101971	0.0181159				0.0779727
262		0.0208812		0.0135172	0.101971	0.0181159				0.0779727
263		0.0208812		0.0135172	0.101971	0.0181159				0.0779727
264		0.0208812		0.0135172	0.101971	0.0181159				0.0779727
265		0.0208812		0.0135172	0.101971	0.0181159				0.0779727
266		0.0208812		0.0135172	0.101971	0.0181159				0.0779727
267		0.0208812		0.0135172	0.101971	0.0181159				0.0779727
268		0.0208812		0.0135172	0.101971	0.0181159				0.0779727
269		0.0208812		0.0135172	0.101971	0.0181159				0.0779727
270		0.0208812		0.0135172	0.101971	0.0181159				0.0779727
271		0.0208812		0.0135172	0.101971	0.0181159				0.0779727
272		0.0208812		0.0135172	0.101971	0.0181159				0.0779727
273		0.0208812		0.0135172	0.101971	0.0181159				0.0719407
274		0.0208812		0.0135172	0.101971	0.0181159				0.0719407
275		0.0208812		0.0135172	0.101971	0.0181159				0.0659087
276		0.0208812		0.0135172	0.101971	0.0181159				0.0659087
277		0.0208812		0.0135172	0.101971	0.0181159				0.0659087
278		0.0208812		0.0135172	0.101971	0.0181159				0.0659087
279		0.0208812		0.0135172	0.101971	0.0181159				0.0659087
280		0.0208812		0.0135172	0.101971	0.0181159				0.0659087
281		0.0208812		0.0135172	0.101971	0.0181159				0.0659087
282		0.0208812		0.0135172	0.101971	0.0181159				0.0659087
283		0.0208812		0.0135172	0.101971	0.0181159				0.0659087
284		0.0208812		0.0135172	0.101971	0.0181159				0.0659087
285		0.0208812		0.0135172	0.101971	0.0181159				0.0659087
286		0.0208812		0.0135172	0.101971	0.0181159				0.0659087
287		0.0208812		0.0135172	0.067981	0.0181159				0.0659087
288		0.0208812		0.0135172	0.067981	0.0181159				0.0659087
289		0.0208812		0.0135172	0.067981	0.0181159				0.0584795
290		0.0208812		0.0135172	0.067981	0.0181159				0.0584795
291		0.0208812		0.0135172	0.067981	0.0181159				0.0584795
292		0.0208812		0.0135172	0.067981	0.0181159				0.0584795
293		0.0208812		0.0135172	0.067981	0.0181159				0.0584795
294		0.0208812		0.0135172	0.067981	0.0181159				0.0584795
295		0.0208812		0.0135172	0.067981	0.0181159				0.0584795
296		0.0208812		0.0135172	0.067981	0.0181159				0.0584795
297		0.0208812		0.0135172	0.067981	0.0181159				0.0584795
298		0.0208812		0.0135172	0.067981					0.0584795
299		0.0208812		0.0135172	0.067981					0.0584795
300		0.0208812		0.0135172	0.067981					0.0584795
301		0.0208812		0.0135172	0.067981					0.0584795
302		0.0208812		0.0135172	0.067981					0.0584795
303		0.0208812		0.0135172	0.067981					0.0584795
304		0.0208812		0.0135172	0.067981					0.0584795
305		0.0208812		0.0135172	0.067981					0.0584795
306		0.0208812		0.0135172	0.067981					0.0584795
307		0.0208812		0.0135172	0.067981					0.0584795
308		0.0208812		0.0135172	0.067981					0.0584795
309		0.0208812		0.0135172	0.067981					0.0584795
310		0.0208812		0.0135172	0.067981					0.0584795
311		0.0208812		0.0135172	0.067981					0.0584795
312		0.0208812		0.0135172	0.067981					0.0584795
313		0.0208812		0.0135172	0.067981					0.0584795
314		0.0208812		0.0135172	0.067981					0.0584795
315		0.0208812		0.0135172	0.067981					0.0584795
316		0.0208812		0.0135172	0.067981					0.0584795
317		0.0208812		0.0135172	0.067981					0.0584795
318		0.0208812		0.0135172	0.067981					0.0584795
319		0.0208812		0.0135172	0.067981					0.0584795
320		0.0208812		0.0135172	0.067981					0.0584795
321		0.0208812		0.0135172	0.067981					0.0584795
322		0.0208812		0.0135172	0.067981					0.0584795
323		0.0208812		0.0135172	0.067981					0.0584795
324		0.0208812		0.0135172	0.067981					0.0584795
325		0.0208812		0.0135172	0.067981					0.0584795
326		0.0208812		0.0135172	0.067981					0.0584795
327		0.0208812		0.0135172	0.067981					0.0584795
328		0.0208812		0.0135172	0.067981					0.0584795
329		0.0208812		0.0135172	0.067981					0.0584795
330		0.0208812		0.0135172	0.067981					0.0584795
331		0.0208812		0.0135172	0.067981					0.0584795
332		0.0208812		0.0135172	0.067981					0.0584795
333		0.0208812		0.0135172	0.067981					0.0584795
334		0.0208812		0.0135172	0.067981					0.0584795
335		0.0208812		0.0135172	0.067981					0.0584795
336		0.0208812		0.0135172	0.067981					0.0584795
337		0.0208812		0.0135172	0.067981					0.0584795
338		0.0208812		0.0135172	0.067981					0.0584795
339		0.0208812		0.0135172	0.067981					0.0584795
340		0.0208812		0.0135172	0.067981					0.0584795
341		0.0208812		0.0135172	0.067981					0.0584795
342		0.0208812		0.0135172	0.067981					0.0584795
343		0.0208812		0.0135172	0.067981					0.0584795
344		0.0208812		0.0135172	0.067981					0.0584795
345		0.0208812		0.0135172	0.067981					0.0584795
346		0.0208812		0.0135172	0.067981					0.0584795
347		0.0208812		0.0135172	0.067981					0.0584795
348		0.0208812			0.067981					0.0584795
349		0.0208812			0.067981					0.0584795
350		0.0208812			0.067981					0.0584795
351		0.0208812			0.067981					0.0584795
352		0.0208812			0.067981					0.0584795
353		0.0208812			0.067981					0.0584795
354		0.0208812			0.067981					0.0584795
355		0.0208812			0.067981					0.0584795
356		0.0208812			0.067981					0.0584795
357		0.0208812			0.067981					0.0584795
358		0.0208812			0.067981					0.0584795
359		0.0208812			0.067981					0.0584795
360		0.0208812			0.067981					0.0584795
361		0.0208812			0.067981					0.0584795
362		0.0208812			0.067981					0.0584795
363		0.0208812			0.067981					0.0584795
364		0.0208812			0.067981					0.0584795
365		0.0208812			0.067981					0.0584795
366		0.0208812			0.067981					0.0584795
367		0.0208812			0.067981					0.0584795
368		0.0208812			0.067981					0.0584795
369		0.0208812			0.067981					0.0584795
370		0.0208812			0.067981					0.0584795
371		0.0208812			0.067981					0.0584795
372		0.0208812			0.067981					0.0584795
373		0.0208812			0.067981					0.0584795
374		0.0208812			0.067981					0.0584795
375		0.0208812			0.067981					0.0584795
376		0.0208812			0.067981					0.0584795
377		0.0208812			0.067981					0.0584795
378		0.0208812			0.067981					0.0584795
379		0.0208812			0.067981					0.0584795
380		0.0208812			0.067981					0.0584795
381		0.0208812			0.067981					0.0584795
382		0.0208812			0.067981					0.0584795
383		0.0208812			0.067981					0.0584795
384		0.0208812			0.067981					0.0584795
385		0.0208812			0.067981					0.0584795
386		0.0208812			0.067981					0.0584795
387		0.0208812			0.067981					0.0584795
388		0.0208812			0.067981					0.0584795
389		0.0208812			0.067981					0.0584795
390		0.0208812			0.067981					0.0584795
391		0.0208812			0.067981					0.0584795
392		0.0208812			0.067981					0.0584795
393		0.0208812			0.067981					0.0584795
394		0.0208812			0.067981					0.0584795
395		0.0208812			0.067981					0.0584795
396		0.0208812			0.067981					0.0584795
397		0.0208812			0.067981					0.0584795
398		0.0208812			0.067981					0.0584795
399		0.0208812			0.067981					0.0584795
400		0.0208812			0.067981					0.0584795
401		0.0208812			0.067981					0.0584795
402		0.0208812			0.067981					0.0584795
403		0.0208812			0.067981					0.0584795
404		0.0208812			0.067981					0.0584795
405		0.0208812			0.067981					0.0584795
406		0.0208812			0.067981					0.0584795
407		0.0208812			0.067981					0.0584795
408		0.0208812			0.067981					0.0584795
409		0.0208812			0.067981					0.0584795
410		0.0208812			0.067981					0.0584795
411		0.0208812			0.067981					0.0584795
412		0.0208812			0.067981					0.0584795
413		0.0208812			0.067981					0.0584795
414		0.0208812			0.067981					0.0584795
415		0.0208812			0.067981					0.0584795
416		0.0208812			0.067981					0.0584795
417		0.0208812			0.067981					0.0584795
418		0.0208812			0.067981					0.0584795
419		0.0208812			0.067981					0.0584795
420		0.0208812			0.067981					0.0584795
421		0.0208812			0.067981					0.0584795
422		0.0208812			0.067981					0.0584795
423		0.0208812			0.067981					0.0584795
424		0.0208812			0.067981					0.0584795
425		0.0208812			0.067981					0.0584795
426		0.0208812			0.067981					0.0584795
427		0.0208812			0.067981					0.0584795
428		0.0208812			0.067981					0.0584795
429		0.0208812			0.0339905					0.0584795
430		0.0208812			0.0339905					0.0584795
431		0.0208812			0.0339905					0.0584795
432		0.0208812			0.0339905					0.0584795
433		0.0208812			0.0339905					0.0584795
434		0.0208812			0.0339905					0.0554635
435		0.0208812			0.0339905					0.0494315
436		0.0208812			0.0339905					0.0494315
437		0.0208812			0.0339905					0.0494315
438		0.0208812			0.0339905					0.0494315
439		0.0208812			0.0339905					0.0494315
440		0.0208812			0.0339905					0.0494315
441		0.0208812			0.0339905					0.0494315
442		0.0208812			0.0339905					0.0494315
443		0.0208812			0.0339905					0.0494315
444		0.0208812			0.0339905					0.0494315
445		0.0208812			0.0339905					0.0494315
446		0.0208812			0.0339905					0.0494315
447		0.0208812			0.0339905					0.0389864
448		0.0208812			0.0339905					0.0389864
449		0.0208812			0.0339905					0.0389864
450		0.0208812			0.0339905					0.0389864
451		0.0208812			0.0339905					0.0389864
452		0.0208812			0.0339905					0.0389864
453		0.0208812			0.0339905					0.0389864
454		0.0208812			0.0339905					0.0389864
455		0.0208812			0.0339905					0.0389864
456		0.0208812			0.0339905					0.0389864
457		0.0208812			0.0339905					0.0389864
458		0.0208812			0.0339905					0.0389864
459		0.0208812			0.0339905					0.0389864
460		0.0208812			0.0339905					0.0389864
461		0.0208812			0.0339905					0.0389864
462		0.0208812			0.0339905					0.0389864
463		0.0208812			0.0339905					0.0389864
464		0.0208812			0.0339905					0.0389864
465		0.0208812			0.0339905					0.0389864
466		0.0208812			0.0339905					0.0389864
467		0.0208812			0.0339905					0.0389864
468		0.0208812			0.0339905					0.0389864
469		0.0208812			0.0339905					0.0389864
470		0.0208812			0.0339905					0.0389864
471		0.0208812			0.0339905					0.0389864
472		0.0208812			0.0339905					0.0389864
473		0.0208812			0.0339905					0.0389864
474		0.0208812			0.0339905					0.0389864
475		0.0208812			0.0339905					0.0389864
476		0.0208812			0.0339905					0.0389864
477		0.0208812			0.0339905					0.0389864
478		0.0208812			0.0339905					0.0389864
479		0.0208812			0.0339905					0.0389864
480		0.0208812			0.0339905					0.0389864
481		0.0208812			0.0339905					0.0389864
482		0.0208812			0.0339905					0.0389864
483		0.0208812			0.0339905					0.0389864
484		0.0208812			0.0339905					0.0389864
485		0.0208812			0.0339905					0.0389864
486		0.0208812			0.0339905					0.0389864
487		0.0208812			0.0339905					0.0389864
488		0.0208812			0.0339905					0.0389864
489		0.0208812			0.0339905					0.0389864
490		0.0208812			0.0339905					0.0389864
491		0.0208812			0.0339905					0.0389864
492		0.0208812			0.0339905					0.0389864
493		0.0208812			0.0339905					0.0389864
494		0.0208812			0.0339905					0.0389864
495		0.0208812			0.0339905					0.0389864
496		0.0208812			0.0339905					0.0389864
497		0.0208812			0.0339905					0.0389864
498		0.0208812			0.0339905					0.0389864
499		0.0208812			0.0339905					0.0389864
500		0.0208812			0.0339905					0.0389864
501		0.0208812			0.0339905					0.0389864
502		0.0208812			0.0339905					0.0389864
503		0.0208812			0.0339905					0.0389864
504		0.0208812			0.0339905					0.0389864
505		0.0208812			0.0339905					0.0389864
506		0.0208812			0.0339905					0.0389864
507		0.0208812			0.0339905					0.0389864
508		0.0208812			0.0339905					0.0389864
509		0.0208812			0.0339905					0.0389864
510		0.0208812			0.0339905					0.0389864
511		0.0208812			0.0339905					0.0389864
512		0.0208812			0.0339905					0.0389864
513		0.0208812			0.0339905					0.0389864
514		0.0208812			0.0339905					0.0389864
515		0.0208812			0.0339905					0.0389864
516		0.0208812			0.0339905					0.0389864
517		0.0208812			0.0339905					0.0389864
518		0.0208812			0.0339905					0.0389864
519		0.0208812			0.0339905					0.0389864
520		0.0208812			0.0339905					0.0389864
521		0.0208812			0.0339905					0.0389864
522					0.0339905					0.0389864
523					0.0339905					0.0389864
524					0.0339905					0.0389864
525					0.0339905					0.0389864
526					0.0339905					0.0389864
527					0.0339905					0.0389864
528					0.0339905					0.0389864
529					0.0339905					0.0389864
530					0.0339905					0.0389864
531					0.0339905					0.0389864
532					0.0339905					0.0389864
533					0.0339905					0.0389864
534					0.0339905					0.0389864
535					0.0339905					0.0389864
536					0.0339905					0.0389864
537					0.0339905					0.0389864
538					0.0339905					0.0389864
539					0.0339905					0.0389864
540					0.0339905					0.0389864
541					0.0339905					0.0389864
542					0.0339905					0.0389864
543					0.0339905					0.0389864
544					0.0339905					0.0389864
545					0.0339905					0.0389864
546					0.0339905					0.0389864
547					0.0339905					0.0389864
548					0.0339905					0.0389864
549					0.0339905					0.0389864
550					0.0339905					0.0389864
551					0.0339905					0.0389864
552					0.0339905					0.0389864
553					0.0339905					0.0389864
554					0.0339905					0.0389864
555					0.0339905					0.0389864
556					0.0339905					0.0389864
557					0.0339905					0.0389864
558					0.0339905					0.0389864
559					0.0339905					0.0389864
560					0.0339905					0.0389864
561					0.0339905					0.0389864
562					0.0339905					0.0389864
563					0.0339905					0.0389864
564					0.0339905					0.0389864
565					0.0339905					0.0389864
566					0.0339905					0.0389864
567					0.0339905					0.0389864
568					0.0339905					0.0389864
569					0.0339905					0.0389864
570					0.0339905					0.0389864
571					0.0339905					0.0389864
572					0.0339905					0.0389864
573					0.0339905					0.0389864
574					0.0339905					0.0389864
575					0.0339905					0.0389864
576					0.0339905					0.0389864
577					0.0339905					0.0389864
578					0.0339905					0.0389864
579					0.0339905					0.0389864
580					0.0339905					0.0389864
581					0.0339905					0.0389864
582					0.0339905					0.0389864
583					0.0339905					0.0389864
584					0.0339905					0.0389864
585					0.0339905					0.0389864
586					0.0339905					0.0389864
587					0.0339905					0.0389864
588					0.0339905					0.0389864
589					0.0339905					0.0389864
590					0.0339905					0.0389864
591					0.0339905					0.0389864
592					0.0339905					0.0389864
593					0.0339905					0.0389864
594					0.0339905					0.0389864
595					0.0339905					0.0389864
596					0.0339905					0.0389864
597					0.0339905					0.0389864
598					0.0339905					0.0389864
599					0.0339905					0.0389864
600					0.0339905					0.0389864
601					0.0339905					0.0389864
602					0.0339905					0.0389864
603					0.0339905					0.0389864
604					0.0339905					0.0389864
605					0.0339905					0.0389864
606					0.0339905					0.0389864
607					0.0339905					0.0389864
608					0.0339905					0.0389864
609					0.0339905					0.0389864
610					0.0339905					0.0389864
611					0.0339905					0.0389864
612					0.0339905					0.0389864
613					0.0339905					0.0389864
614					0.0339905					0.0389864
615					0.0339905					0.0389864
616					0.0339905					0.0389864
617					0.0339905					0.0389864
618					0.0339905					0.0389864
619					0.0339905					0.0389864
620					0.0339905					0.0389864
621					0.0339905					0.0389864
622					0.0339905					0.0389864
623					0.0339905					0.0389864
624					0.0339905					0.0389864
625					0.0339905					0.0389864
626					0.0339905					0.0389864
627					0.0339905					0.0389864
628					0.0339905					0.0389864
629					0.0339905					0.0389864
630					0.0339905					0.0389864
631					0.0339905					0.0389864
632					0.0339905					0.0389864
633					0.0339905					0.0389864
634					0.0339905					0.0389864
635					0.0339905					0.0389864
636					0.0339905					0.0389864
637					0.0339905					0.0389864
638					0.0339905					0.0389864
639					0.0339905					0.0389864
640					0.0339905					0.0389864
641					0.0339905					0.0389864
642					0.0339905					0.0389864
643					0.0339905					0.0389864
644					0.0339905					0.0389864
645					0.0339905					0.0389864
646					0.0339905					0.0389864
647					0.0339905					0.0389864
648					0.0339905					0.0389864
649					0.0339905					0.0389864
650					0.0339905					0.0389864
651					0.0339905					0.0389864
652					0.0339905					0.0389864
653					0.0339905					0.0389864
654					0.0339905					0.0389864
655					0.0339905					0.0389864
656					0.0339905					0.0389864
657					0.0339905					0.0389864
658					0.0339905					0.0389864
659					0.0339905					0.0389864
660					0.0339905					0.0389864
661					0.0339905					0.0389864
662					0.0339905					0.0389864
663					0.0339905					0.0389864
664					0.0339905					0.0389864
665					0.0339905					0.0389864
666					0.0339905					0.0389864
667					0.0339905					0.0389864
668					0.0339905					0.0389864
669					0.0339905					0.0389864
670					0.0339905					0.0389864
671					0.0339905					0.0389864
672					0.0339905					0.0389864
673					0.0339905					0.0389864
674					0.0339905					0.0389864
675					0.0339905					0.0389864
676					0.0339905					0.0389864
677					0.0339905					0.0389864
678					0.0339905					0.0389864
679					0.0339905					0.0389864
680					0.0339905					0.0389864
681					0.0339905					0.0389864
682					0.0339905					0.0389864
683					0.0339905					0.0389864
684					0.0339905					0.0389864
685					0.0339905					0.0389864
686					0.0339905					0.0389864
687					0.0339905					0.0389864
688					0.0339905					0.0389864
689					0.0339905					0.0389864
690					0.0339905					0.0389864
691					0.0339905					0.0389864
692					0.0339905					0.0389864
693					0.0339905					0.0389864
694					0.0339905					0.0389864
695					0.0339905					0.0389864
696					0.0339905					0.0389864
697					0.0339905					0.0389864
698					0.0339905					0.0389864
699					0.0339905					0.0389864
700					0.0339905					0.0389864
701					0.0339905					0.0389864
702					0.0339905					0.0389864
703					0.0339905					0.0389864
704					0.0339905					0.0389864
705					0.0339905					0.0389864
706					0.0339905					0.0389864
707					0.0339905					0.0389864
708					0.0339905					0.0389864
709					0.0339905					0.0389864
710					0.0339905					0.0389864
711					0.0339905					0.0389864
712					0.0339905					0.0389864
713					0.0339905					0.0389864
714					0.0339905					0.0359704
715					0.0339905					0.0329544
716					0.0339905					0.0329544
717					0.0339905					0.0329544
718					0.0339905					0.0329544
719					0.0339905					0.0329544
720					0.0339905					0.0329544
721					0.0339905					0.0329544
722					0.0339905					0.0329544
723					0.0339905					0.0329544
724					0.0339905					0.0329544
725					0.0339905					0.0329544
726					0.0339905					0.0329544
727					0.0339905					0.0329544
728					0.0339905					0.0329544
729					0.0339905					0.0329544
730					0.0339905					0.0329544
731					0.0339905					0.0329544
732					0.0339905					0.0329544
733					0.0339905					0.0329544
734					0.0339905					0.0329544
735					0.0339905					0.0329544
736					0.0339905					0.0329544
737					0.0339905					0.0329544
738					0.0339905					0.0329544
739					0.0339905					0.0329544
740					0.0339905					0.0329544
741					0.0339905					0.0329544
742					0.0339905					0.0329544
743					0.0339905					0.0329544
744					0.0339905					0.0329544
745					0.0339905					0.0329544
746					0.0339905					0.0329544
747					0.0339905					0.0329544
748					0.0339905					0.0329544
749					0.0339905					0.0329544
750					0.0339905					0.0329544
751					0.0339905					0.0194932
752					0.0339905					0.0194932
753					0.0339905					0.0194932
754					0.0339905					0.0194932
755					0.0339905					0.0194932
756					0.0339905					0.0194932
757					0.0339905					0.0194932
758					0.0339905					0.0194932
759					0.0339905					0.0194932
760					0.0339905					0.0194932
761					0.0339905					0.0194932
762					0.0339905					0.0194932
763					0.0339905					0.0194932
764					0.0339905					0.0194932
765					0.0339905					0.0194932
766					0.0339905					0.0194932
767					0.0339905					0.0194932
768					0.0339905					0.0194932
769					0.0339905					0.0194932
770					0.0339905					0.0194932
771					0.0339905					0.0194932
772					0.0339905					0.0194932
773					0.0339905					0.0194932
774					0.0339905					0.0194932
775					0.0339905					0.0194932
776					0.0339905					0.0194932
777					0.0339905					0.0194932
778					0.0339905					0.0194932
779					0.0339905					0.0194932
780					0.0339905					0.0194932
781					0.0339905					0.0194932
782					0.0339905					0.0194932
783					0.0339905					0.0194932
784					0.0339905					0.0194932
785					0.0339905					0.0194932
786					0.0339905					0.0194932
787					0.0339905					0.0194932
788					0.0339905					0.0194932
789					0.0339905					0.0194932
790					0.0339905					0.0194932
791					0.0339905					0.0194932
792					0.0339905					0.0194932
793					0.0339905					0.0194932
794					0.0339905					0.0194932
795					0.0339905					0.0194932
796					0.0339905					0.0194932
797					0.0339905					0.0194932
798					0.0339905					0.0194932
799					0.0339905					0.0194932
800					0.0339905					0.0194932
801					0.0339905					0.0194932
802					0.0339905					0.0194932
803					0.0339905					0.0194932
804					0.0339905					0.0194932
805					0.0339905					0.0194932
806					0.0339905					0.0194932
807					0.0339905					0.0194932
808					0.0339905					0.0194932
809					0.0339905					0.0194932
810					0.0339905					0.0194932
811					0.0339905					0.0194932
812					0.0339905					0.0194932
813					0.0339905					0.0194932
814					0.0339905					0.0194932
815					0.0339905					0.0194932
816					0.0339905					0.0194932
817					0.0339905					0.0194932
818					0.0339905					0.0194932
819					0.0339905					0.0194932
820					0.0339905					0.0194932
821					0.0339905					0.0194932
822					0.0339905					0.0194932
823					0.0339905					0.0194932
824					0.0339905					0.0194932
825					0.0339905					0.0194932
826					0.0339905					0.0194932
827					0.0339905					0.0194932
828					0.0339905					0.0194932
829					0.0339905					0.0194932
830					0.0339905					0.0194932
831					0.0339905					0.0194932
832					0.0339905					0.0194932
833					0.0339905					0.0194932
834					0.0339905					0.0194932
835					0.0339905					0.0194932
836					0.0339905					0.0194932
837					0.0339905					0.0194932
838					0.0339905					0.0194932
839					0.0339905					0.0194932
840					0.0339905					0.0194932
841					0.0339905					0.0194932
842					0.0339905					0.0194932
843					0.0339905					0.0194932
844					0.0339905					0.0194932
845					0.0339905					0.0194932
846					0.0339905					0.0194932
847					0.0339905					0.0194932
848					0.0339905					0.0194932
849					0.0339905					0.0194932
850					0.0339905					0.0194932
851					0.0339905					0.0194932
852					0.0339905					0.0194932
853					0.0339905					0.0194932
854					0.0339905					0.0194932
855					0.0339905					0.0194932
856					0.0339905					0.0194932
857					0.0339905					0.0194932
858					0.0339905					0.0194932
859					0.0339905					0.0194932
860					0.0339905					0.0194932
861					0.0339905					0.0194932
862					0.0339905					0.0194932
863					0.0339905					0.0194932
864					0.0339905					0.0194932
865					0.0339905					0.0194932
866					0.0339905					0.0194932
867					0.0339905					0.0194932
868					0.0339905					0.0194932
869					0.0339905					0.0194932
870					0.0339905					0.0194932
871					0.0339905					0.0194932
872					0.0339905					0.0194932
873					0.0339905					0.0194932
874					0.0339905					0.0194932
875					0.0339905					0.0194932
876					0.0339905					0.0194932
877					0.0339905					0.0194932
878					0.0339905					0.0194932
879					0.0339905					0.0194932
880					0.0339905					0.0194932
881					0.0339905					0.0194932
882					0.0339905					0.0194932
883					0.0339905					0.0194932
884					0.0339905					0.0194932
885					0.0339905					0.0194932
886					0.0339905					0.0194932
887					0.0339905					0.0194932
888					0.0339905					0.0194932
889					0.0339905					0.0194932
890					0.0339905					0.0194932
891					0.0339905					0.0194932
892					0.0339905					0.0194932
893					0.0339905					0.0194932
894					0.0339905					0.0194932
895					0.0339905					0.0194932
896					0.0339905					0.0194932
897					0.0339905					0.0194932
898					0.0339905					0.0194932
899					0.0339905					0.0194932
900					0.0339905					0.0194932
901					0.0339905					0.0194932
902					0.0339905					0.0194932
903					0.0339905					0.0194932
904					0.0339905					0.0194932
905					0.0339905					0.0194932
906					0.0339905					0.0194932
907					0.0339905					0.0194932
908					0.0339905					0.0194932
909					0.0339905					0.0194932
910					0.0339905					0.0194932
911					0.0339905					0.0194932
912					0.0339905					0.0194932
913					0.0339905					0.0194932
914					0.0339905					0.0194932
915					0.0339905					0.0194932
916					0.0339905					0.0194932
917					0.0339905					0.0194932
918					0.0339905					0.0194932
919					0.0339905					0.0194932
920					0.0339905					0.0194932
921					0.0339905					0.0194932
922					0.0339905					0.0194932
923					0.0339905					0.0194932
924					0.0339905					0.0194932
925					0.0339905					0.0194932
926					0.0339905					0.0194932
927					0.0339905					0.0194932
928					0.0339905					0.0194932
929					0.0339905					0.0194932
930					0.0339905					0.0194932
931					0.0339905					0.0194932
932					0.0339905					0.0194932
933					0.0339905					0.0194932
934										0.0194932
935										0.0194932
936										0.0194932
937										0.0194932
938										0.0194932
939										0.0194932
940										0.0194932
941										0.0194932
942										0.0194932
943										0.0194932
944										0.0194932
945										0.0194932
946										0.0194932
947										0.0194932
948										0.0194932
949										0.0194932
950										0.0194932
951										0.0194932
952										0.0194932
953										0.0194932
954										0.0194932
955										0.0194932
956										0.0194932
957										0.0194932
958										0.0194932
959										0.0194932
960										0.0194932
961										0.0194932
962										0.0194932
963										0.0194932
964										0.0194932
965										0.0194932
966										0.0194932
967										0.0194932
968										0.0194932
969										0.0194932
970										0.0194932
971										0.0194932
972										0.0194932
973										0.0194932
974										0.0194932
975										0.0194932
976										0.0194932
977										0.0194932
978										0.0194932
979										0.0194932
980										0.0194932
981										0.0194932
982										0.0194932
983										0.0194932
984										0.0194932
985										0.0194932
986										0.0194932
987										0.0194932
988										0.0194932
989										0.0194932
990										0.0194932
991										0.0194932
992										0.0194932
993										0.0194932
994										0.0194932
995										0.0194932
996										0.0194932
997										0.0194932
998										0.0194932
999										0.0194932
1000										0.0194932
1001										0.0194932
1002										0.0194932
1003										0.0194932
1004										0.0194932
1005										0.0194932
1006										0.0194932
1007										0.0194932
1008										0.0194932
1009										0.0194932
1010										0.0194932
1011										0.0194932
1012										0.0194932
1013										0.0194932
1014										0.0194932
1015										0.0194932
1016										0.0194932
1017										0.0194932
1018										0.0194932
1019										0.0194932
1020										0.0194932
1021										0.0194932
1022										0.0194932
1023										0.0194932
1024										0.0194932
1025										0.0194932
1026										0.0194932
1027										0.0194932
1028										0.0194932
1029										0.0194932
1030										0.0194932
1031										0.0194932
1032										0.0194932
1033										0.0194932
1034										0.0194932
1035										0.0194932
1036										0.0194932
1037										0.0194932
1038										0.0194932
1039										0.0194932
1040										0.0194932
1041										0.0194932
1042										0.0194932
1043										0.0194932
1044										0.0194932
1045										0.0194932
1046										0.0194932
1047										0.0194932
1048										0.0194932
1049										0.0194932
1050										0.0194932
1051										0.0194932
1052										0.0194932
1053										0.0194932
1054										0.0194932
1055										0.0194932
1056										0.0194932
1057										0.0194932
1058										0.0194932
1059										0.0194932
1060										0.0194932
1061										0.0194932
1062										0.0194932
1063										0.0194932
1064										0.0194932
1065										0.0194932
1066										0.0194932
1067										0.0194932
1068										0.0194932
1069										0.0194932
1070										0.0194932
1071										0.0194932
1072										0.0194932
1073										0.0194932
1074										0.0194932
1075										0.0194932
1076										0.0194932
1077										0.0194932
1078										0.0194932
1079										0.0194932
1080										0.0194932
1081										0.0194932
1082										0.0194932
1083										0.0194932
1084										0.0194932
1085										0.0194932
1086										0.0194932
1087										0.0194932
1088										0.0194932
1089										0.0194932
1090										0.0194932
1091										0.0194932
1092										0.0194932
1093										0.0194932
1094										0.0194932
1095										0.0194932
1096										0.0194932
1097										0.0194932
1098										0.0194932
1099										0.0194932
1100										0.0194932
1101										0.0194932
1102										0.0194932
1103										0.0194932
1104										0.0194932
1105										0.0194932
1106										0.0194932
1107										0.0194932
1108										0.0194932
1109										0.0194932
1110										0.0194932
1111										0.0194932
1112										0.0194932
1113										0.0194932
1114										0.0194932
1115										0.0194932
1116										0.0194932
1117										0.0194932
1118										0.0194932
1119										0.0194932
1120										0.0194932
1121										0.0194932
1122										0.0194932
1123										0.0194932
1124										0.0194932
1125										0.0194932
1126										0.0194932
1127										0.0194932
1128										0.0194932
1129										0.0194932
1130										0.0194932
1131										0.0194932
1132										0.0194932
1133										0.0194932
1134										0.0194932
1135										0.0194932
1136										0.0194932
1137										0.0194932
1138										0.0194932
1139										0.0194932
1140										0.0194932
1141										0.0194932
1142										0.0194932
1143										0.0194932
1144										0.0194932
1145										0.0194932
1146										0.0194932
1147										0.0194932
1148										0.0194932
1149										0.0194932
1150										0.0194932
1151										0.0194932
1152										0.0194932
1153										0.0194932
1154										0.0194932
1155										0.0194932
1156										0.0194932
1157										0.0194932
1158										0.0194932
1159										0.0194932
1160										0.0194932
1161										0.0194932
1162										0.0194932
1163										0.0194932
1164										0.0194932
1165										0.0194932
1166										0.0194932
1167										0.0194932
1168										0.0194932
1169										0.0194932
1170										0.0194932
1171										0.0194932
1172										0.0194932
1173										0.0194932
1174										0.0194932
1175										0.0194932
1176										0.0194932
1177										0.0194932
1178										0.0194932
1179										0.0194932
1180										0.0194932
1181										0.0194932
1182										0.0194932
1183										0.0194932
1184										0.0194932
1185										0.0194932
1186										0.0194932
1187										0.0194932
1188										0.0194932
1189										0.0194932
1190										0.0194932
1191										0.0194932
1192										0.0194932
1193										0.0194932
1194										0.0194932
1195										0.0194932
1196										0.0194932
1197										0.0194932
1198										0.0194932
1199										0.0194932
1200										0.0194932
1201										0.0194932
1202										0.0194932
1203										0.0194932
1204										0.0194932
1205										0.0194932
1206										0.0194932
1207										0.0194932
1208										0.0194932
1209										0.0194932
1210										0.0194932
1211										0.0194932
1212										0.0194932
1213										0.0194932
1214										0.0194932
1215										0.0194932
1216										0.0194932
1217										0.0194932
1218										0.0194932
1219										0.0194932
1220										0.0194932
1221										0.0194932
1222										0.0194932
1223										0.0194932
1224										0.0194932
1225										0.0194932
1226										0.0194932
1227										0.0194932
1228										0.0194932
1229										0.0194932
1230										0.0194932
1231										0.0194932
1232										0.0194932
1233										0.0194932
1234										0.0194932
1235										0.0194932
1236										0.0194932
1237										0.0194932
1238										0.0194932
1239										0.0194932
1240										0.0194932
1241										0.0194932
1242										0.0194932
1243										0.0194932
1244										0.0194932
1245										0.0194932
1246										0.0194932
1247										0.0194932
1248										0.0194932
1249										0.0194932
1250										0.0194932
1251										0.0194932
1252										0.0194932
1253										0.0194932
1254										0.0194932
1255										0.0194932
1256										0.0194932
1257										0.0194932
1258										0.0194932
1259										0.0194932
1260										0.0194932
1261										0.0194932
1262										0.0194932
1263										0.0194932
1264										0.0194932
1265										0.0194932
1266										0.0194932
1267										0.0194932
1268										0.0194932
1269										0.0194932
1270										0.0194932
1271										0.0194932
1272										0.0194932
1273										0.0194932
1274										0.0194932
1275										0.0194932
1276										0.0194932
1277										0.0194932
1278										0.0194932
1279										0.0194932
1280										0.0194932
1281										0.0194932
1282										0.0194932
1283										0.0194932
1284										0.0194932
1285										0.0194932
1286										0.0194932
1287										0.0194932
1288										0.0194932
1289										0.0194932
1290										0.0194932
1291										0.0194932
1292										0.0194932
1293										0.0194932
1294										0.0194932
1295										0.0194932
1296										0.0194932
1297										0.0194932
1298										0.0194932
1299										0.0194932
1300										0.0194932
1301										0.0194932
1302										0.0194932
1303										0.0194932
1304										0.0194932
1305										0.0194932
1306										0.0194932
1307										0.0194932
1308										0.0194932
1309										0.0194932
1310										0.0194932
1311										0.0194932
1312										0.0194932
1313										0.0194932
1314										0.0194932
1315										0.0194932
1316										0.0194932
1317										0.0194932
1318										0.0194932
1319										0.0194932
1320										0.0194932
1321										0.0194932
1322										0.0194932
1323										0.0194932
1324										0.0194932
1325										0.0194932
1326										0.0194932
1327										0.0194932
1328										0.0194932
1329										0.0194932
1330										0.0194932
1331										0.0194932
1332										0.0194932
1333										0.0194932
1334										0.0194932
1335										0.0194932
1336										0.0194932
1337										0.0194932
1338										0.0194932
1339										0.0194932
1340										0.0194932
1341										0.0194932
1342										0.0194932
1343										0.0194932
1344										0.0194932
1345										0.0194932
1346										0.0194932
1347										0.0194932
1348										0.0194932
1349										0.0194932
1350										0.0194932
1351										0.0194932
1352										0.0194932
1353										0.0194932
1354										0.0194932
1355										0.0194932
1356										0.0194932
1357										0.0194932
1358										0.0194932
1359										0.0194932
1360										0.0194932
1361										0.0194932
1362										0.0194932
1363										0.0194932
1364										0.0194932
1365										0.0194932
1366										0.0194932
1367										0.0194932
1368										0.0194932
1369										0.0194932
1370										0.0194932
1371										0.0194932
1372										0.0194932
1373										0.0194932
1374										0.0194932
1375										0.0194932
1376										0.0194932
1377										0.0194932
1378										0.0194932
1379										0.0194932
1380										0.0194932
1381										0.0194932
1382										0.0194932
1383										0.0194932
1384										0.0194932
1385										0.0194932
1386										0.0194932
1387										0.0194932
1388										0.0194932
1389										0.0194932
1390										0.0194932
1391										0.0194932
1392										0.0194932
1393										0.0194932
1394										0.0194932
1395										0.0194932
1396										0.0194932
1397										0.0194932
1398										0.0194932
1399										0.0194932
1400										0.0194932
1401										0.0194932
1402										0.0194932
1403										0.0194932
1404										0.0194932
1405										0.0194932
1406										0.0194932
1407										0.0194932
1408										0.0194932
1409										0.0194932
1410										0.0194932
1411										0.0194932
1412										0.0194932
1413										0.0194932
1414										0.0194932
1415										0.0194932
1416										0.0194932
1417										0.0194932
1418										0.0194932
1419										0.0194932
1420										0.0194932
1421										0.0194932
1422										0.0194932
1423										0.0194932
1424										0.0194932
1425										0.0194932
1426										0.0194932
1427										0.0194932
1428										0.0194932
1429										0.0194932
1430										0.0194932
1431										0.0194932
1432										0.0194932
1433										0.0194932
1434										0.0194932
1435										0.0194932
1436										0.0194932
1437										0.0194932
1438										0.0194932
1439										0.0194932
1440										0.0194932
1441										0.0194932
1442										0.0194932
1443										0.0194932
1444										0.0194932
1445										0.0194932
1446										0.0194932
1447										0.0194932
1448										0.0194932
1449										0.0194932
1450										0.0194932
1451										0.0194932
1452										0.0194932
1453										0.0194932
1454										0.0194932
1455										0.0194932
1456										0.0194932
1457										0.0194932
1458										0.0194932
1459										0.0194932
1460										0.0194932
1461										0.0194932
1462										0.0194932
1463										0.0194932
1464										0.0194932
1465										0.0194932
1466										0.0194932
1467										0.0194932
1468										0.0194932
1469										0.0194932
1470										0.0194932
1471										0.0194932
1472										0.0194932
1473										0.0194932
1474										0.0194932
1475										0.0194932
1476										0.0194932
1477										0.0194932
1478										0.0194932
1479										0.0164772
1480										0.0164772
1481										0.0164772
1482										0.0164772
1483										0.0164772
1484										0.0164772
1485										0.0164772
1486										0.0164772
1487										0.0164772
1488										0.0164772
1489										0.0164772
1490										0.0164772
1491										0.0164772
1492										0.0164772
1493										0.0164772
1494										0.0164772
1495										0.0164772
1496										0.0164772
1497										0.0164772
1498										0.0164772
1499										0.0164772
1500										0.0164772
1501										0.0164772
1502										0.0164772
1503										0.0164772
1504										0.0164772
1505										0.0164772
1506										0.0164772
1507										0.0164772
1508										0.0164772
1509										0.0164772
1510										0.0164772
1511										0.0164772
1512										0.0164772
1513										0.0164772
1514										0.0164772
1515										0.0164772
1516										0.0164772
1517										0.0164772
1518										0.0164772
1519										0.0164772
1520										0.0164772
1521										0.0164772
1522										0.0164772
1523										0.0164772
1524										0.0164772
1525										0.0164772
1526										0.0164772
1527										0.0164772
1528										0.0164772
1529										0.0164772
1530										0.0164772
1531										0.0164772
1532										0.0164772
1533										0.0164772
1534										0.0164772
1535										0.0164772
1536										0.0164772
1537										0.0164772
1538										0.0164772
1539										0.0164772
1540										0.0164772
1541										0.0164772
1542										0.0164772
1543										0.0164772
1544										0.0164772
1545										0.0164772
1546										0.0164772
1547										0.0164772
1548										0.0164772
1549										0.0164772
1550										0.0164772
1551										0.0164772
1552										0.0164772
1553										0.0164772
1554										0.0164772
1555										0.0164772
1556										0.0164772
1557										0.0164772
1558										0.0164772
1559										0.0164772
1560										0.0164772
1561										0.0164772
1562										0.0164772
1563										0.0164772
1564										0.0164772
1565										0.0164772
1566										0.0164772
1567										0.0164772
1568										0.0164772
1569										0.0164772
1570										0.0164772
1571										0.0164772
1572										0.0164772
1573										0.0164772
1574										0.0164772
1575										0.0164772
1576										0.0164772
1577										0.0164772
1578										0.0164772
1579										0.0164772
1580										0.0164772
1581										0.0164772
1582										0.0164772
1583										0.0164772
1584										0.0164772
1585										0.0164772
1586										0.0164772
1587										0.0164772
1588										0.0164772
1589										0.0164772
1590										0.0164772
1591										0.0164772
1592										0.0164772
1593										0.0164772
1594										0.0164772
1595										0.0164772
1596										0.0164772
1597										0.0164772
1598										0.0164772
1599										0.0164772
1600										0.0164772
1601										0.0164772
1602										0.0164772
1603										0.0164772
1604										0.0164772
1605										0.0164772
1606										0.0164772
1607										0.0164772
1608										0.0164772
1609										0.0164772
1610										0.0164772
1611										0.0164772
1612										0.0164772
1613										0.0164772
1614										0.0164772
1615										0.0164772
1616										0.0164772
1617										0.0164772
1618										0.0164772
1619										0.0164772
1620										0.0164772
1621										0.0164772
1622										0.0164772
1623										0.0164772
1624										0.0164772
1625										0.0164772
1626										0.0164772
1627										0.0164772
1628										0.0164772
1629										0.0164772
1630										0.0164772
1631										0.0164772
1632										0.0164772
1633										0.0164772
1634										0.0164772
1635										0.0164772
1636										0.0164772
1637										0.0164772
1638										0.0164772
1639										0.0164772
1640										0.0164772
1641										0.0164772
1642										0.0164772
1643										0.0164772
1644										0.0164772
1645										0.0164772
1646										0.0164772

## Sheet: Sup Fig. 3
Sup Fig. 3b								Sup Fig. 3c
	MaCa 4573 clonal frequency (%)			MaCa 4578 clonal frequency (%)				MaCa 4573 clonal frequency (%)				MaCa 4578 clonal frequency (%)
clonal group, overlapping clones highlighted in yellow	IgG-IFNγ+Teff	MAMI-IFNγ+Teff		clonal group, overlapping clones highlighted in yellow	IgG-IFNγ+Teff	MAMI-IFNγ+Teff		clonal group, overlapping clones highlighted in yellow	Treg	IgG-IFNγ+Teff		clonal group, overlapping clones highlighted in yellow	Treg	IgG-IFNγ+Teff
1	33.809			1	30.2536	0.639033		1	7.68919	0.00562398		1	2.71924
2	16.2393	0.0438596		2	14.1667	0.413009		2	6.55305			2	1.46159
3	7.41938			3	12.1377	0.393483		3	5.05173			3	1.29164
4	7.08863			4	10.7065	0.120898		4	4.58511			4	1.22366
5	6.54159			5	6.72101	0.241796		5	3.4084			5	1.12169
6	3.37073			6	6.64855	0.0863558		6	3.26638			6	1.0877
7	2.5641	0.0877193		7	5.01812	0.172712		7	2.94177			7	1.0537
8	1.7094			8	1.95652	0.120898		8	2.88091			8	0.985724
9	1.25718			9	1.44928	0.0172712		9	2.77947			9	0.951734
10	1.03785			10	0.706522	0.0518135		10	2.41428			10	0.917743
11	0.854701			11	0.57971	0.0345423		11	2.35342			11	0.883753
12	0.666667			12	0.398551			12	2.31284			12	0.849762
13	0.535797			13	0.362319	0.0172712		13	1.54189	0.00562398		13	0.747791
14	0.350205			14	0.307971			14	1.54189			14	0.7138
15	0.344581			15	0.181159	0.0135172		15	1.42017			15	0.67981
16	0.333333			16	0.144928			16	1.29844			16	0.645819
17	0.286823			17	0.126812			17	1.27815			17	0.611829
18	0.129352			18	0.108696			18	1.23757			18	0.577838
19	0.0843597			19	0.108696	0.0135172		19	1.197			19	0.543848
20	0.0731117			20	0.0905797			20	1.17671			20	0.509857
21	0.0674878			21	0.0905797	0.0345423		21	1.03469			21	0.475867
22	0.0562398			22	0.0724638			22	0.994116			22	0.441876
23	0.0506158			23	0.0724638	0.0172712		23	0.933252			23	0.407886
24	0.0449918			24	0.0543478			24	0.872388			24	0.373895
25	0.0393679			25	0.0362319			25	0.791236			25	0.339905
26	0.0337439			26	0.0181159			26	0.750659			26	0.305914
27	0.0281199			27	0.0181159	0.0172712		27	0.710083			27	0.271924
28	0.0224959			28	0.0181159	0.0172712		28	0.669507			28	0.237933
29	0.0168719			29	0.0181159	0.0172712		29	0.628931			29	0.203943
30	0.011248			30		0.0135172		30	0.608643			30	0.169952
31	0.00562398			31		0.0172712		31	0.588355			31	0.135962
32		0.0137627		32		0.0270343		32	0.52749			32	0.101971
33		0.0275255		33		0.0307883		33	0.507202			33	0.067981
34		0.0412882		34		0.0345423		34	0.486914			34	0.067981	0.0543478
35		0.0438596		35		0.0405515		35	0.466626			35	0.067981	0.0724638
36		0.0550509		36		0.0518135		36	0.446338			36	0.0339905
37		0.0576224		37		0.0540687		37	0.42605			37	0.0339905	0.0362319
38		0.0688137		38		0.0675858		38	0.405762			38	0.0339905	0.0362319
39		0.0825764		39		0.0690846		39	0.385474			39	0.0339905	0.0362319
40		0.0877193		40		0.081103		40	0.365186			40		0.0181159
41		0.0963391		41		0.0863558		41	0.344898			41		0.0362319
42		0.110102		42		0.103627		42	0.324609			42		0.0543478
43		0.131579		43		0.120898		43	0.304321			43		0.0724638
44		0.219298		44		0.121655		44	0.284033			44		0.0905797
45		0.570175		45		0.172712		45	0.263745			45		0.108696
46		1.12854		46		0.18924		46	0.243457			46		0.126812
47		1.18421		47		0.216275		47	0.223169			47		0.144928
48		1.59014		48		0.241796		48	0.202881			48		0.181159
49		1.59271		49		0.393483		49	0.182593			49		0.307971
50		3.64035		50		0.413009		50	0.162305			50		0.362319
51		4.59675		51		0.419032		51	0.142017			51		0.398551
52		5.53494		52		0.513652		52	0.121729			52		0.57971
53		6.49123		53		0.535406		53	0.10144			53		0.706522
54		6.634		54		0.639033		54	0.0811524			54		1.44928
55		8.78055		55		0.783996		55	0.0608643			55		1.95652
56		9.93466		56		0.790719		56	0.0405762			56		5.01812
57		14.4672		57		1.05434		57	0.0202881			57		6.64855
58		26.6859		58		2.08606		58		0.00562398		58		6.72101
				59		4.74453		59		0.011248		59		10.7065
				60		4.86618		60		0.0168719		60		12.1377
				61		6.45266		61		0.0224959		61		14.1667
				62		7.78254		62		0.0281199		62		30.2536
				63		12.5839		63		0.0337439
				64		13.9632		64		0.0393679
				65		14.676		65		0.0449918
				66		18.8294		66		0.0506158
								67		0.0562398
								68		0.0674878
								69		0.0731117
								70		0.0843597
								71		0.129352
								72		0.286823
								73		0.333333
								74		0.344581
								75		0.350205
								76		0.535797
								77		0.666667
								78		0.854701
								79		1.03785
								80		1.25718
								81		1.7094
								82		2.5641
								83		3.37073
								84		6.54159
								85		7.08863
								86		7.41938
								87		16.2393
								88		33.809

## Sheet: Sup Fig. 4
Sup Fig. 4a										Sup Fig. 4b
clonal frequency (%)										HD1 clonal frequency (%)				HD2 clonal frequency (%)				HD3 clonal frequency (%)
clone	HD1 Tconv	HD2 Tconv	MaCa 4557 Tconv	MaCa 4550 Tconv	HD1 Treg	HD2 Treg	MaCa 4557 Treg	MaCa 4550 Treg		clonal group, overlapping clones highlighted in yellow	HD1 Tconv	HD1 Treg		clonal group, overlapping clones highlighted in yellow	HD2 Tconv	HD2 Treg		clonal group, overlapping clones highlighted in yellow	HD3 Tconv	HD3 Treg
1	1.53283	2.36484	4.32431	2.00218	1.34499	0.572246	12.6361	28.1362		1		1.34499		1		0.572246		1		0.697579
2	0.801114	0.615938	3.36586	1.41973	0.605245	0.429185	12.4765	14.5699		2		0.605245		2		0.429185		2		0.369307
3	0.766416	0.278926	2.69295	1.31052	0.537996	0.381497	10.3762	13.853		3		0.537996		3		0.381497		3		0.328272
4	0.757232	0.224866	2.43641	1.23771	0.537996	0.33381	10.3359	9.12186		4		0.470746		4		0.33381		4		0.287238
5	0.731208	0.215665	2.24176	1.20131	0.470746	0.286123	8.58797	4.92832		5		0.336247		5		0.286123		5		0.246204
6	0.681713	0.203012	2.06064	1.1285	0.470746	0.286123	6.85938	3.63799		6		0.268998		6		0.238436		6		0.20517
7	0.67661	0.192085	1.92335	1.0921	0.470746	0.238436	5.9521	3.63799		7		0.201748		7		0.190749		7		0.164136
8	0.649566	0.185184	1.89306	0.98289	0.336247	0.238436	4.67889	2.29391		8		0.134499		8		0.143062		8	0.000464829	0.123102
9	0.613337	0.179433	1.70678	0.98289	0.336247	0.238436	4.16697	1.72043		9	0.00510264	0.0672495		9		0.0953743		9		0.123102
10	0.607724	0.152978	1.49794	0.910084	0.336247	0.238436	2.89957	1.63082		10	0.00102053	0.0672495		10	0.05406	0.0953743		10	0.000929657	0.0820681
11	0.57915	0.152403	1.44638	0.800874	0.336247	0.238436	1.24301	1.23656		11	0.000510264	0.0672495		11		0.0476872		11	0.00604277	0.0820681
12	0.575067	0.151828	1.30329	0.800874	0.336247	0.238436	1.02383	1.00358		12		0.0672495		12	0.00115021	0.0476872		12		0.0820681
13	0.562311	0.147802	1.27106	0.800874	0.336247	0.190749	0.856551	0.824373		13	0			13	0.000575106	0.0476872		13	0.000464829	0.0410341
14	0.550065	0.145502	1.08607	0.800874	0.336247	0.190749	0.678426	0.716846		14	0.01			14	0.01			14	0.000929657	0.0410341
15	0.544962	0.145502	1.07898	0.76447	0.268998	0.190749	0.630022	0.609319		15	0.02			15	0.02			15		0.0410341
16	0.542411	0.143201	1.02742	0.76447	0.268998	0.190749	0.443377	0.591398		16	0.03			16	0.03			16	0.001
17	0.533226	0.141476	0.96812	0.76447	0.268998	0.190749	0.413561	0.519713		17	0.04			17	0.04			17	0.002
18	0.527103	0.141476	0.91011	0.728067	0.268998	0.190749	0.374063	0.483871		18	0.05			18	0.05			18	0.003
19	0.526082	0.139751	0.850811	0.728067	0.268998	0.190749	0.365157	0.412186		19	0.06			19	0.06			19	0.004
20	0.523021	0.138025	0.832119	0.691664	0.268998	0.190749	0.363221	0.304659		20	0.07			20	0.07			20	0.005
21	0.520469	0.13745	0.796669	0.65526	0.268998	0.190749	0.35083	0.232975		21	0.08			21	0.08			21	0.006
22	0.514856	0.13745	0.794735	0.65526	0.268998	0.190749	0.339213	0.215054		22	0.09			22	0.09			22	0.007
23	0.512815	0.136875	0.7812	0.65526	0.268998	0.190749	0.279967	0.215054		23	0.1			23	0.1			23	0.008
24	0.491894	0.1363	0.774754	0.65526	0.268998	0.143062	0.257895	0.215054		24	0.11			24	0.11			24	0.009
25	0.486792	0.131699	0.731569	0.65526	0.268998	0.143062	0.246665	0.197133		25	0.12			25	0.12			25	0.01
26	0.48271	0.129974	0.714811	0.618857	0.268998	0.143062	0.22227	0.197133		26	0.13			26	0.13			26	0.011
27	0.477097	0.129974	0.703209	0.618857	0.268998	0.143062	0.207555	0.179211		27	0.14			27	0.14			27	0.012
28	0.477097	0.128824	0.691607	0.618857	0.268998	0.143062	0.202908	0.179211		28	0.15			28	0.15			28	0.013
29	0.476587	0.127674	0.685161	0.582454	0.268998	0.143062	0.200585	0.179211		29	0.16			29	0.18			29	0.014
30	0.475566	0.127098	0.683227	0.54605	0.201748	0.143062	0.199423	0.16129		30	0.17			30	0.19			30	0.015
31	0.469443	0.125948	0.664535	0.54605	0.201748	0.143062	0.17464	0.16129		31	0.18			31	0.2			31	0.016
32	0.467912	0.119047	0.660023	0.509647	0.201748	0.143062	0.163411	0.143369		32	0.19			32	0.22			32	0.017
33	0.452604	0.119047	0.652289	0.509647	0.201748	0.143062	0.162249	0.125448		33	0.2			33	0.28			33	0.018
34	0.440868	0.118472	0.640042	0.509647	0.201748	0.143062	0.148696	0.125448		34	0.21			34	0.62			34	0.019
35	0.428111	0.117322	0.640042	0.509647	0.201748	0.143062	0.13282	0.125448		35	0.22			35	2.36			35	0.02
36	0.424029	0.116747	0.626507	0.509647	0.201748	0.143062	0.127398	0.125448		36	0.23							36	0.021
37	0.419947	0.116747	0.626507	0.43684	0.201748	0.143062	0.125462	0.107527		37	0.24							37	0.022
38	0.411273	0.116747	0.620706	0.43684	0.201748	0.143062	0.122752	0.107527		38	0.25							38	0.023
39	0.409742	0.115021	0.589123	0.43684	0.201748	0.143062	0.121977	0.107527		39	0.26							39	0.024
40	0.399026	0.113871	0.567208	0.400437	0.201748	0.143062	0.118492	0.107527		40	0.27							40	0.025
41	0.392903	0.113296	0.562051	0.400437	0.201748	0.143062	0.118105	0.0896057		41	0.28							41	0.026
42	0.388311	0.113296	0.562051	0.400437	0.201748	0.143062	0.115394	0.0896057		42	0.29							42	0.027
43	0.380147	0.112146	0.525956	0.400437	0.201748	0.143062	0.109973	0.0896057		43	0.3							43	0.028
44	0.373513	0.111571	0.525956	0.364033	0.201748	0.143062	0.0909989	0.0896057		44	0.31							44	0.029
45	0.36739	0.109845	0.525312	0.364033	0.201748	0.143062	0.0906116	0.0896057		45	0.32							45	0.03
46	0.359226	0.109845	0.522089	0.364033	0.201748	0.143062	0.0902244	0.0896057		46	0.33							46	0.031
47	0.351062	0.108695	0.511131	0.364033	0.201748	0.143062	0.0851904	0.0896057		47	0.34							47	0.032
48	0.349021	0.10812	0.50533	0.364033	0.201748	0.143062	0.0836415	0.0716846		48	0.35							48	0.033
49	0.34851	0.10697	0.492439	0.364033	0.201748	0.143062	0.0820926	0.0716846		49	0.36							49	0.034
50	0.345449	0.106395	0.49115	0.364033	0.201748	0.143062	0.0801564	0.0716846		50	0.37							50	0.035
51	0.345449	0.105819	0.490506	0.364033	0.201748	0.143062	0.0782203	0.0716846		51	0.38							51	0.036
52	0.341367	0.105244	0.485994	0.364033	0.201748	0.143062	0.0700885	0.0537634		52	0.39							52	0.037
53	0.339836	0.104094	0.484705	0.32763	0.201748	0.143062	0.0673779	0.0537634		53	0.4							53	0.038
54	0.336774	0.104094	0.478259	0.32763	0.201748	0.143062	0.0654417	0.0537634		54	0.41							54	0.039
55	0.330651	0.103519	0.471814	0.32763	0.201748	0.143062	0.0638928	0.0537634		55	0.42							55	0.04
56	0.330141	0.103519	0.446676	0.32763	0.201748	0.143062	0.0611822	0.0537634		56	0.43							56	0.041
57	0.329631	0.103519	0.443453	0.32763	0.201748	0.143062	0.0600205	0.0537634		57	0.44							57	0.042
58	0.326059	0.102944	0.424117	0.32763	0.201748	0.143062	0.0588588	0.0537634		58	0.45							58	0.043
59	0.324528	0.101794	0.422183	0.32763	0.201748	0.143062	0.0561482	0.0537634		59	0.47							59	0.044
60	0.324018	0.101219	0.421538	0.32763	0.201748	0.143062	0.0538249	0.0537634		60	0.48							60	0.045
61	0.316874	0.100068	0.408003	0.32763	0.201748	0.143062	0.0538249	0.0537634		61	0.49							61	0.046
62	0.313302	0.0989182	0.403491	0.32763	0.201748	0.143062	0.0534376	0.0537634		62	0.51							62	0.047
63	0.312792	0.0983431	0.388666	0.291227	0.201748	0.143062	0.0522759	0.0537634		63	0.52							63	0.048
64	0.311261	0.0983431	0.367396	0.291227	0.201748	0.143062	0.0518887	0.0358423		64	0.53							64	0.049
65	0.308199	0.0971929	0.348704	0.291227	0.201748	0.143062	0.0515015	0.0358423		65	0.54							65	0.05
66	0.305138	0.0971929	0.337746	0.291227	0.201748	0.143062	0.0515015	0.0358423		66	0.55							66	0.051
67	0.298504	0.0966178	0.334524	0.291227	0.201748	0.143062	0.0499526	0.0358423		67	0.56							67	0.052
68	0.298504	0.0966178	0.324211	0.291227	0.201748	0.143062	0.0468547	0.0358423		68	0.58							68	0.053
69	0.296974	0.0948925	0.315832	0.291227	0.201748	0.143062	0.0453058	0.0358423		69	0.61							69	0.054
70	0.295443	0.0943174	0.304874	0.291227	0.201748	0.143062	0.0449186	0.0358423		70	0.65							70	0.055
71	0.294933	0.0943174	0.302296	0.291227	0.201748	0.143062	0.0449186	0.0358423		71	0.68							71	0.056
72	0.292892	0.0943174	0.291983	0.291227	0.201748	0.143062	0.0437569	0.0358423		72	0.73							72	0.057
73	0.291871	0.0943174	0.28876	0.291227	0.134499	0.0953743	0.0437569	0.0358423		73	0.76							73	0.058
74	0.291361	0.0943174	0.286182	0.291227	0.134499	0.0953743	0.0437569	0.0358423		74	0.77							74	0.059
75	0.29085	0.0937423	0.277803	0.254823	0.134499	0.0953743	0.0437569	0.0358423		75	0.8							75	0.06
76	0.288299	0.0937423	0.277158	0.254823	0.134499	0.0953743	0.0410463	0.0358423		76	1.53							76	0.061
77	0.285238	0.0937423	0.268135	0.254823	0.134499	0.0953743	0.0406591	0.0358423										77	0.062
78	0.284727	0.0937423	0.259111	0.254823	0.134499	0.0953743	0.0402718	0.0358423										78	0.063
79	0.284217	0.0931672	0.253954	0.254823	0.134499	0.0953743	0.0387229	0.0358423										79	0.064
80	0.283707	0.0931672	0.252665	0.254823	0.134499	0.0953743	0.0387229	0.0358423										80	0.065
81	0.282686	0.0925921	0.252665	0.254823	0.134499	0.0953743	0.0383357	0.0358423										81	0.066
82	0.282176	0.0914418	0.252665	0.254823	0.134499	0.0953743	0.0383357	0.0358423										82	0.067
83	0.279625	0.0914418	0.250087	0.254823	0.134499	0.0953743	0.0379485	0.0358423										83	0.068
84	0.279114	0.0908667	0.248153	0.254823	0.134499	0.0953743	0.0360123	0.0358423										84	0.069
85	0.277584	0.0902916	0.242352	0.254823	0.134499	0.0953743	0.0356251	0.0358423										85	0.07
86	0.27044	0.0902916	0.241063	0.254823	0.134499	0.0953743	0.0352379	0.0358423										86	0.071
87	0.266868	0.0902916	0.231395	0.254823	0.134499	0.0953743	0.0348506	0.0358423										87	0.072
88	0.265848	0.0897165	0.230106	0.254823	0.134499	0.0953743	0.0348506	0.0358423										88	0.073
89	0.263806	0.0891414	0.228817	0.254823	0.134499	0.0953743	0.0348506	0.0358423										89	0.075
90	0.261765	0.0891414	0.227528	0.21842	0.134499	0.0953743	0.0344634	0.0358423										90	0.076
91	0.258704	0.0885663	0.219793	0.21842	0.134499	0.0953743	0.0344634	0.0358423										91	0.077
92	0.256663	0.0879912	0.215281	0.21842	0.134499	0.0953743	0.0340762	0.0358423										92	0.078
93	0.25105	0.0879912	0.213992	0.21842	0.134499	0.0953743	0.0333017	0.0358423										93	0.079
94	0.25054	0.0874161	0.213347	0.21842	0.134499	0.0953743	0.0325273	0.0358423										94	0.08
95	0.250029	0.0874161	0.206257	0.21842	0.134499	0.0953743	0.03214	0.0358423										95	0.081
96	0.250029	0.086841	0.203679	0.21842	0.134499	0.0953743	0.0317528	0.0358423										96	0.082
97	0.249009	0.0862659	0.199812	0.21842	0.134499	0.0953743	0.0313656	0.0358423										97	0.084
98	0.242886	0.0856908	0.199167	0.21842	0.134499	0.0953743	0.0313656	0.0358423										98	0.085
99	0.240334	0.0856908	0.197878	0.21842	0.134499	0.0953743	0.0302039	0.0358423										99	0.086
100	0.240334	0.0851157	0.195944	0.21842	0.134499	0.0953743	0.0302039	0.0358423										100	0.088
101	0.239824	0.0851157	0.183698	0.21842	0.134499	0.0953743	0.0298166	0.0358423										101	0.089
102	0.237783	0.0839655	0.183698	0.21842	0.134499	0.0953743	0.0298166	0.0358423										102	0.09
103	0.236762	0.0839655	0.183053	0.21842	0.134499	0.0953743	0.0290422	0.0179211										103	0.091
104	0.236252	0.0839655	0.182409	0.21842	0.134499	0.0953743	0.028655	0.0179211										104	0.092
105	0.236252	0.0833904	0.178542	0.21842	0.134499	0.0953743	0.0282677	0.0179211										105	0.093
106	0.234721	0.0828153	0.177897	0.21842	0.134499	0.0953743	0.0278805	0.0179211										106	0.094
107	0.23268	0.0828153	0.172096	0.182017	0.134499	0.0953743	0.0278805	0.0179211										107	0.095
108	0.23217	0.081665	0.172096	0.182017	0.134499	0.0953743	0.0274933	0.0179211										108	0.098
109	0.23166	0.081665	0.168873	0.182017	0.134499	0.0953743	0.0274933	0.0179211										109	0.099
110	0.227578	0.0810899	0.168873	0.182017	0.134499	0.0953743	0.0274933	0.0179211										110	0.104
111	0.226047	0.0810899	0.167584	0.182017	0.134499	0.0953743	0.027106	0.0179211										111	0.115
112	0.226047	0.0810899	0.164361	0.182017	0.134499	0.0953743	0.027106	0.0179211										112	0.126
113	0.224006	0.0805148	0.161139	0.182017	0.134499	0.0953743	0.027106	0.0179211										113	0.127
114	0.221965	0.0787895	0.155982	0.182017	0.134499	0.0953743	0.0267188	0.0179211										114	0.138
115	0.220434	0.0782144	0.154048	0.182017	0.134499	0.0953743	0.0267188	0.0179211
116	0.219924	0.0776393	0.154048	0.182017	0.134499	0.0953743	0.0263316	0.0179211
117	0.219924	0.0764891	0.152759	0.182017	0.134499	0.0953743	0.0259444	0.0179211
118	0.217372	0.0764891	0.15147	0.182017	0.134499	0.0953743	0.0255571	0.0179211
119	0.217372	0.075914	0.14438	0.182017	0.134499	0.0953743	0.0255571	0.0179211
120	0.217372	0.075914	0.141802	0.182017	0.134499	0.0953743	0.0255571	0.0179211
121	0.217372	0.0753389	0.136645	0.182017	0.134499	0.0953743	0.0255571	0.0179211
122	0.216862	0.0753389	0.128911	0.182017	0.134499	0.0953743	0.0255571	0.0179211
123	0.215331	0.0753389	0.127622	0.182017	0.134499	0.0953743	0.0251699	0.0179211
124	0.21278	0.0747638	0.123754	0.182017	0.134499	0.0953743	0.0251699	0.0179211
125	0.208698	0.0747638	0.123754	0.182017	0.134499	0.0953743	0.0247827	0.0179211
126	0.208188	0.0747638	0.12311	0.182017	0.134499	0.0953743	0.0247827	0.0179211
127	0.207167	0.0741887	0.121176	0.182017	0.134499	0.0953743	0.0247827	0.0179211
128	0.206147	0.0741887	0.11602	0.182017	0.134499	0.0953743	0.0243954	0.0179211
129	0.205126	0.0736136	0.11602	0.182017	0.134499	0.0953743	0.0243954	0.0179211
130	0.199513	0.0730385	0.11602	0.182017	0.134499	0.0953743	0.0240082	0.0179211
131	0.199003	0.0730385	0.115375	0.182017	0.134499	0.0953743	0.0240082	0.0179211
132	0.199003	0.0730385	0.112152	0.182017	0.134499	0.0953743	0.0240082	0.0179211
133	0.197982	0.0730385	0.111508	0.182017	0.134499	0.0953743	0.0232338	0.0179211
134	0.196962	0.0730385	0.110863	0.182017	0.134499	0.0953743	0.0232338	0.0179211
135	0.196452	0.0730385	0.107641	0.145613	0.134499	0.0953743	0.0232338	0.0179211
136	0.195431	0.0730385	0.105707	0.145613	0.134499	0.0953743	0.0228465	0.0179211
137	0.194411	0.0724634	0.105707	0.145613	0.134499	0.0953743	0.0224593	0.0179211
138	0.194411	0.0718882	0.105062	0.145613	0.134499	0.0953743	0.0224593	0.0179211
139	0.191859	0.0718882	0.105062	0.145613	0.134499	0.0953743	0.0224593	0.0179211
140	0.191859	0.0718882	0.104418	0.145613	0.134499	0.0953743	0.0224593	0.0179211
141	0.191349	0.0718882	0.104418	0.145613	0.134499	0.0953743	0.0220721	0.0179211
142	0.190328	0.0713131	0.102484	0.145613	0.134499	0.0953743	0.0220721	0.0179211
143	0.189818	0.0713131	0.10184	0.145613	0.134499	0.0953743	0.0220721	0.0179211
144	0.188798	0.0713131	0.0992613	0.145613	0.134499	0.0953743	0.0216848	0.0179211
145	0.187777	0.070738	0.0934604	0.145613	0.134499	0.0953743	0.0216848	0.0179211
146	0.185736	0.070738	0.0921712	0.145613	0.134499	0.0953743	0.0216848	0.0179211
147	0.184205	0.070738	0.0915267	0.145613	0.134499	0.0953743	0.0212976	0.0179211
148	0.182164	0.0701629	0.0908821	0.145613	0.134499	0.0953743	0.0212976	0.0179211
149	0.181144	0.0701629	0.0902376	0.145613	0.134499	0.0953743	0.0209104	0.0179211
150	0.181144	0.0695878	0.0876594	0.145613	0.134499	0.0953743	0.0209104	0.0179211
151	0.180633	0.0695878	0.0844366	0.145613	0.134499	0.0953743	0.0209104	0.0179211
152	0.179613	0.0695878	0.0844366	0.145613	0.134499	0.0953743	0.0205231	0.0179211
153	0.179103	0.0695878	0.0818584	0.145613	0.134499	0.0953743	0.0205231	0.0179211
154	0.175021	0.0690127	0.0734792	0.145613	0.134499	0.0953743	0.0205231	0.0179211
155	0.17349	0.0690127	0.0734792	0.145613	0.134499	0.0953743	0.0201359	0.0179211
156	0.172979	0.0690127	0.0734792	0.145613	0.134499	0.0953743	0.0201359	0.0179211
157	0.171959	0.0678625	0.0721901	0.145613	0.134499	0.0953743	0.0201359	0.0179211
158	0.170938	0.0678625	0.0715455	0.145613	0.134499	0.0953743	0.0197487	0.0179211
159	0.170938	0.0678625	0.0715455	0.145613	0.134499	0.0953743	0.0197487	0.0179211
160	0.170938	0.0678625	0.0696118	0.145613	0.134499	0.0953743	0.0193615	0.0179211
161	0.167877	0.0678625	0.0670336	0.145613	0.134499	0.0953743	0.0193615	0.0179211
162	0.166346	0.0678625	0.0657445	0.145613	0.134499	0.0953743	0.0189742	0.0179211
163	0.165836	0.0672874	0.0651	0.145613	0.134499	0.0953743	0.0189742	0.0179211
164	0.165326	0.0672874	0.0644554	0.145613	0.134499	0.0953743	0.0189742	0.0179211
165	0.165326	0.0672874	0.0644554	0.145613	0.134499	0.0953743	0.0189742	0.0179211
166	0.163284	0.0672874	0.0625218	0.145613	0.134499	0.0953743	0.018587	0.0179211
167	0.161754	0.0672874	0.0625218	0.145613	0.134499	0.0953743	0.018587	0.0179211
168	0.161243	0.0667123	0.0618772	0.145613	0.134499	0.0953743	0.018587	0.0179211
169	0.159713	0.0661372	0.0618772	0.145613	0.134499	0.0953743	0.018587	0.0179211
170	0.157672	0.0661372	0.0618772	0.145613	0.134499	0.0953743	0.018587	0.0179211
171	0.156141	0.0661372	0.0605881	0.145613	0.134499	0.0953743	0.0181998	0.0179211
172	0.156141	0.0655621	0.0605881	0.145613	0.134499	0.0953743	0.0181998	0.0179211
173	0.15512	0.0655621	0.0599435	0.145613	0.134499	0.0953743	0.0181998	0.0179211
174	0.1541	0.0655621	0.0586544	0.145613	0.134499	0.0953743	0.0181998	0.0179211
175	0.153589	0.0655621	0.0586544	0.145613	0.134499	0.0953743	0.0181998	0.0179211
176	0.150528	0.0655621	0.0560762	0.145613	0.134499	0.0953743	0.0178125	0.0179211
177	0.148487	0.0655621	0.0560762	0.145613	0.134499	0.0953743	0.0178125	0.0179211
178	0.148487	0.064987	0.0554317	0.145613	0.134499	0.0953743	0.0174253	0.0179211
179	0.146956	0.064987	0.0554317	0.145613	0.134499	0.0953743	0.0174253	0.0179211
180	0.146446	0.064987	0.0541425	0.145613	0.134499	0.0953743	0.0174253	0.0179211
181	0.146446	0.064987	0.0528534	0.145613	0.134499	0.0953743	0.0174253	0.0179211
182	0.143894	0.064987	0.0515643	0.145613	0.134499	0.0953743	0.0174253	0.0179211
183	0.141853	0.0644119	0.0502752	0.10921	0.134499	0.0953743	0.0174253	0.0179211
184	0.140833	0.0644119	0.0496307	0.10921	0.134499	0.0953743	0.0170381	0.0179211
185	0.139812	0.0644119	0.0483416	0.10921	0.134499	0.0953743	0.0170381	0.0179211
186	0.139812	0.0644119	0.0483416	0.10921	0.134499	0.0953743	0.0166509	0.0179211
187	0.139812	0.0644119	0.0483416	0.10921	0.134499	0.0953743	0.0166509	0.0179211
188	0.139302	0.0638368	0.0483416	0.10921	0.134499	0.0953743	0.0166509	0.0179211
189	0.138792	0.0638368	0.0470525	0.10921	0.134499	0.0953743	0.0162636	0.0179211
190	0.138282	0.0638368	0.0470525	0.10921	0.134499	0.0953743	0.0162636	0.0179211
191	0.138282	0.0638368	0.0464079	0.10921	0.134499	0.0953743	0.0158764	0.0179211
192	0.137261	0.0632617	0.0464079	0.10921	0.134499	0.0953743	0.0158764	0.0179211
193	0.137261	0.0632617	0.0444742	0.10921	0.134499	0.0953743	0.0154892	0.0179211
194	0.13471	0.0632617	0.0431851	0.10921	0.134499	0.0953743	0.0154892	0.0179211
195	0.132158	0.0632617	0.0425406	0.10921	0.134499	0.0953743	0.0154892	0.0179211
196	0.132158	0.0632617	0.0425406	0.10921	0.134499	0.0953743	0.0154892	0.0179211
197	0.131138	0.0632617	0.0425406	0.10921	0.134499	0.0953743	0.0154892	0.0179211
198	0.130117	0.0632617	0.041896	0.10921	0.134499	0.0953743	0.0154892	0.0179211
199	0.128076	0.0626865	0.041896	0.10921	0.134499	0.0953743	0.0151019	0.0179211
200	0.128076	0.0626865	0.041896	0.10921	0.134499	0.0953743	0.0151019	0.0179211
201	0.127056	0.0626865	0.041896	0.10921	0.134499	0.0953743	0.0151019	0.0179211
202	0.126035	0.0626865	0.0412515	0.10921	0.134499	0.0953743	0.0151019	0.0179211
203	0.125015	0.0621114	0.0412515	0.10921	0.134499	0.0953743	0.0151019	0.0179211
204	0.122974	0.0621114	0.0412515	0.10921	0.134499	0.0953743	0.0147147	0.0179211
205	0.122463	0.0621114	0.0412515	0.10921	0.134499	0.0953743	0.0147147	0.0179211
206	0.121443	0.0621114	0.0406069	0.10921	0.134499	0.0953743	0.0143275	0.0179211
207	0.120933	0.0621114	0.0406069	0.10921	0.134499	0.0953743	0.0143275	0.0179211
208	0.120422	0.0615363	0.0406069	0.10921	0.134499	0.0953743	0.0143275	0.0179211
209	0.119402	0.0615363	0.0393178	0.10921	0.134499	0.0953743	0.0143275	0.0179211
210	0.118892	0.0615363	0.0386732	0.10921	0.134499	0.0953743	0.0143275	0.0179211
211	0.117871	0.0615363	0.0386732	0.10921	0.134499	0.0953743	0.0143275	0.0179211
212	0.11634	0.0615363	0.0386732	0.10921	0.134499	0.0953743	0.0139403	0.0179211
213	0.114299	0.0609612	0.0386732	0.10921	0.134499	0.0953743	0.0139403	0.0179211
214	0.113789	0.0609612	0.0373841	0.10921	0.134499	0.0953743	0.0139403	0.0179211
215	0.113789	0.0609612	0.0367396	0.10921	0.134499	0.0953743	0.013553	0.0179211
216	0.113279	0.0609612	0.0367396	0.10921	0.134499	0.0953743	0.013553	0.0179211
217	0.113279	0.0609612	0.0367396	0.10921	0.134499	0.0953743	0.013553	0.0179211
218	0.112768	0.0603861	0.0367396	0.10921	0.134499	0.0953743	0.013553	0.0179211
219	0.111238	0.0603861	0.0367396	0.10921	0.134499	0.0953743	0.013553	0.0179211
220	0.111238	0.0603861	0.0367396	0.10921	0.134499	0.0953743	0.013553	0.0179211
221	0.110217	0.0603861	0.0354505	0.10921	0.134499	0.0953743	0.013553	0.0179211
222	0.109707	0.0603861	0.0354505	0.10921	0.134499	0.0953743	0.0131658	0.0179211
223	0.107155	0.0603861	0.0354505	0.10921	0.134499	0.0953743	0.0131658	0.0179211
224	0.106645	0.0603861	0.0348059	0.10921	0.134499	0.0953743	0.0131658	0.0179211
225	0.106645	0.059811	0.0348059	0.10921	0.134499	0.0953743	0.0131658	0.0179211
226	0.106645	0.059811	0.0341614	0.10921	0.134499	0.0953743	0.0131658	0.0179211
227	0.105625	0.059811	0.0341614	0.10921	0.134499	0.0953743	0.0127786	0.0179211
228	0.105625	0.059811	0.0341614	0.10921	0.134499	0.0953743	0.0127786	0.0179211
229	0.105114	0.059811	0.0341614	0.10921	0.134499	0.0953743	0.0127786	0.0179211
230	0.103584	0.059811	0.0341614	0.10921	0.134499	0.0953743	0.0127786	0.0179211
231	0.103073	0.0592359	0.0335168	0.10921	0.134499	0.0953743	0.0127786	0.0179211
232	0.102563	0.0586608	0.0335168	0.10921	0.134499	0.0953743	0.0127786	0.0179211
233	0.101543	0.0586608	0.0335168	0.10921	0.134499	0.0953743	0.0123913	0.0179211
234	0.101032	0.0580857	0.0328723	0.10921	0.134499	0.0953743	0.0123913	0.0179211
235	0.0995015	0.0580857	0.0328723	0.10921	0.0672495	0.0953743	0.0123913	0.0179211
236	0.0989912	0.0580857	0.0328723	0.10921	0.0672495	0.0953743	0.0123913	0.0179211
237	0.0989912	0.0580857	0.0328723	0.10921	0.0672495	0.0953743	0.0123913	0.0179211
238	0.0984809	0.0580857	0.0328723	0.10921	0.0672495	0.0953743	0.0123913	0.0179211
239	0.0984809	0.0580857	0.0322277	0.10921	0.0672495	0.0953743	0.0120041	0.0179211
240	0.0969502	0.0575106	0.0322277	0.10921	0.0672495	0.0953743	0.0120041	0.0179211
241	0.0969502	0.0575106	0.0322277	0.10921	0.0672495	0.0953743	0.0120041	0.0179211
242	0.0964399	0.0575106	0.0315832	0.10921	0.0672495	0.0953743	0.0120041	0.0179211
243	0.0959296	0.0575106	0.0315832	0.10921	0.0672495	0.0953743	0.0120041	0.0179211
244	0.0959296	0.0575106	0.0309386	0.10921	0.0672495	0.0953743	0.0120041	0.0179211
245	0.0949091	0.0569355	0.0309386	0.10921	0.0672495	0.0953743	0.0116169	0.0179211
246	0.0949091	0.0569355	0.0309386	0.10921	0.0672495	0.0953743	0.0116169	0.0179211
247	0.0943988	0.0569355	0.030294	0.10921	0.0672495	0.0953743	0.0116169	0.0179211
248	0.0938886	0.0569355	0.030294	0.10921	0.0672495	0.0953743	0.0116169	0.0179211
249	0.0938886	0.0569355	0.030294	0.10921	0.0672495	0.0953743	0.0116169	0.0179211
250	0.0933783	0.0569355	0.0296495	0.10921	0.0672495	0.0953743	0.0116169	0.0179211
251	0.092868	0.0569355	0.0296495	0.10921	0.0672495	0.0953743	0.0116169	0.0179211
252	0.0923578	0.0563604	0.0296495	0.10921	0.0672495	0.0953743	0.0116169	0.0179211
253	0.0923578	0.0563604	0.0296495	0.10921	0.0672495	0.0953743	0.0116169	0.0179211
254	0.0923578	0.0563604	0.0296495	0.10921	0.0672495	0.0953743	0.0116169	0.0179211
255	0.0918475	0.0563604	0.0296495	0.10921	0.0672495	0.0953743	0.0116169	0.0179211
256	0.0913372	0.0563604	0.0290049	0.10921	0.0672495	0.0953743	0.0112296	0.0179211
257	0.0903167	0.0563604	0.0290049	0.10921	0.0672495	0.0953743	0.0112296	0.0179211
258	0.0898065	0.0563604	0.0283604	0.0728067	0.0672495	0.0953743	0.0112296	0.0179211
259	0.0898065	0.0557853	0.0283604	0.0728067	0.0672495	0.0953743	0.0112296	0.0179211
260	0.0892962	0.0557853	0.0277158	0.0728067	0.0672495	0.0953743	0.0112296	0.0179211
261	0.0887859	0.0557853	0.0277158	0.0728067	0.0672495	0.0953743	0.0112296	0.0179211
262	0.0887859	0.0557853	0.0277158	0.0728067	0.0672495	0.0953743	0.0108424	0.0179211
263	0.0872551	0.0557853	0.0277158	0.0728067	0.0672495	0.0476872	0.0108424	0.0179211
264	0.0867449	0.0557853	0.0277158	0.0728067	0.0672495	0.0476872	0.0108424	0.0179211
265	0.0862346	0.0552102	0.0277158	0.0728067	0.0672495	0.0476872	0.0108424	0.0179211
266	0.0857243	0.0552102	0.0277158	0.0728067	0.0672495	0.0476872	0.0108424	0.0179211
267	0.0857243	0.0552102	0.0277158	0.0728067	0.0672495	0.0476872	0.0108424	0.0179211
268	0.0847038	0.0552102	0.0270713	0.0728067	0.0672495	0.0476872	0.0108424	0.0179211
269	0.0836833	0.0552102	0.0270713	0.0728067	0.0672495	0.0476872	0.0108424	0.0179211
270	0.083173	0.0552102	0.0270713	0.0728067	0.0672495	0.0476872	0.0108424	0.0179211
271	0.0826628	0.0552102	0.0270713	0.0728067	0.0672495	0.0476872	0.0108424	0.0179211
272	0.0826628	0.0552102	0.0270713	0.0728067	0.0672495	0.0476872	0.0108424	0.0179211
273	0.0826628	0.0552102	0.0270713	0.0728067	0.0672495	0.0476872	0.0108424	0.0179211
274	0.0821525	0.0552102	0.0264267	0.0728067	0.0672495	0.0476872	0.0104552	0.0179211
275	0.0821525	0.0552102	0.0264267	0.0728067	0.0672495	0.0476872	0.0104552	0.0179211
276	0.0816422	0.0546351	0.0264267	0.0728067	0.0672495	0.0476872	0.0104552	0.0179211
277	0.0816422	0.0546351	0.0264267	0.0728067	0.0672495	0.0476872	0.0104552	0.0179211
278	0.081132	0.0546351	0.0264267	0.0728067	0.0672495	0.0476872	0.0104552	0.0179211
279	0.081132	0.0546351	0.0264267	0.0728067	0.0672495	0.0476872	0.0104552	0.0179211
280	0.0806217	0.0546351	0.0264267	0.0728067	0.0672495	0.0476872	0.0104552	0.0179211
281	0.0806217	0.0546351	0.0264267	0.0728067	0.0672495	0.0476872	0.0104552	0.0179211
282	0.0801114	0.0546351	0.0264267	0.0728067	0.0672495	0.0476872	0.0104552	0.0179211
283	0.0790909	0.05406	0.0264267	0.0728067	0.0672495	0.0476872	0.010068	0.0179211
284	0.0785806	0.05406	0.0264267	0.0728067	0.0672495	0.0476872	0.010068	0.0179211
285	0.0775601	0.05406	0.0257822	0.0728067	0.0672495	0.0476872	0.010068	0.0179211
286	0.0770499	0.05406	0.0257822	0.0728067	0.0672495	0.0476872	0.010068	0.0179211
287	0.0765396	0.05406	0.0257822	0.0728067	0.0672495	0.0476872	0.010068	0.0179211
288	0.0760293	0.05406	0.0257822	0.0728067	0.0672495	0.0476872	0.010068	0.0179211
289	0.0755191	0.0534849	0.0251376	0.0728067	0.0672495	0.0476872	0.010068	0.0179211
290	0.0755191	0.0534849	0.0251376	0.0728067	0.0672495	0.0476872	0.010068	0.0179211
291	0.0755191	0.0534849	0.0251376	0.0728067	0.0672495	0.0476872	0.010068	0.0179211
292	0.0744985	0.0534849	0.0251376	0.0728067	0.0672495	0.0476872	0.010068	0.0179211
293	0.0744985	0.0534849	0.0251376	0.0728067	0.0672495	0.0476872	0.010068	0.0179211
294	0.0744985	0.0534849	0.0251376	0.0728067	0.0672495	0.0476872	0.00968073	0.0179211
295	0.0729677	0.0534849	0.0251376	0.0728067	0.0672495	0.0476872	0.00968073	0.0179211
296	0.0729677	0.0529097	0.0251376	0.0728067	0.0672495	0.0476872	0.00968073	0.0179211
297	0.0729677	0.0529097	0.0251376	0.0728067	0.0672495	0.0476872	0.00968073	0.0179211
298	0.0724575	0.0529097	0.0251376	0.0728067	0.0672495	0.0476872	0.00968073	0.0179211
299	0.0724575	0.0529097	0.0251376	0.0728067	0.0672495	0.0476872	0.00968073	0.0179211
300	0.0724575	0.0523346	0.0251376	0.0728067	0.0672495	0.0476872	0.00968073	0.0179211
301	0.0719472	0.0523346	0.0251376	0.0728067	0.0672495	0.0476872	0.00968073	0.0179211
302	0.0719472	0.0523346	0.0244931	0.0728067	0.0672495	0.0476872	0.00968073	0.0179211
303	0.071437	0.0523346	0.0244931	0.0728067	0.0672495	0.0476872	0.0092935	0.0179211
304	0.071437	0.0523346	0.0244931	0.0728067	0.0672495	0.0476872	0.0092935
305	0.071437	0.0523346	0.0244931	0.0728067	0.0672495	0.0476872	0.0092935
306	0.0709267	0.0523346	0.0244931	0.0728067	0.0672495	0.0476872	0.0092935
307	0.0704164	0.0523346	0.0244931	0.0728067	0.0672495	0.0476872	0.0092935
308	0.0704164	0.0523346	0.0244931	0.0728067	0.0672495	0.0476872	0.0092935
309	0.0693959	0.0517595	0.0244931	0.0728067	0.0672495	0.0476872	0.0092935
310	0.0693959	0.0517595	0.0244931	0.0728067	0.0672495	0.0476872	0.0092935
311	0.0693959	0.0517595	0.0238485	0.0728067	0.0672495	0.0476872	0.0092935
312	0.0683754	0.0517595	0.0238485	0.0728067	0.0672495	0.0476872	0.0092935
313	0.0683754	0.0517595	0.0238485	0.0728067	0.0672495	0.0476872	0.0092935
314	0.0683754	0.0517595	0.0238485	0.0728067	0.0672495	0.0476872	0.0092935
315	0.0678651	0.0517595	0.0238485	0.0728067	0.0672495	0.0476872	0.0092935
316	0.0678651	0.0517595	0.0238485	0.0728067	0.0672495	0.0476872	0.0092935
317	0.0673548	0.0517595	0.0238485	0.0728067	0.0672495	0.0476872	0.00890627
318	0.0673548	0.0517595	0.0232039	0.0728067	0.0672495	0.0476872	0.00890627
319	0.0668446	0.0511844	0.0232039	0.0728067	0.0672495	0.0476872	0.00890627
320	0.0668446	0.0511844	0.0232039	0.0728067	0.0672495	0.0476872	0.00890627
321	0.0668446	0.0511844	0.0232039	0.0728067	0.0672495	0.0476872	0.00890627
322	0.0658241	0.0506093	0.0232039	0.0728067	0.0672495	0.0476872	0.00890627
323	0.0653138	0.0506093	0.0225594	0.0728067	0.0672495	0.0476872	0.00890627
324	0.0648035	0.0506093	0.0225594	0.0728067	0.0672495	0.0476872	0.00890627
325	0.0642933	0.0506093	0.0225594	0.0728067	0.0672495	0.0476872	0.00890627
326	0.0622522	0.0506093	0.0225594	0.0728067	0.0672495	0.0476872	0.00890627
327	0.0617419	0.0506093	0.0225594	0.0728067	0.0672495	0.0476872	0.00851904
328	0.0612317	0.0506093	0.0225594	0.0728067	0.0672495	0.0476872	0.00851904
329	0.0612317	0.0506093	0.0219148	0.0728067	0.0672495	0.0476872	0.00851904
330	0.0612317	0.0506093	0.0219148	0.0728067	0.0672495	0.0476872	0.00851904
331	0.0607214	0.0500342	0.0219148	0.0728067	0.0672495	0.0476872	0.00851904
332	0.0602111	0.0500342	0.0219148	0.0728067	0.0672495	0.0476872	0.00851904
333	0.0602111	0.0500342	0.0219148	0.0728067	0.0672495	0.0476872	0.00851904
334	0.0602111	0.0500342	0.0219148	0.0728067	0.0672495	0.0476872	0.00851904
335	0.0602111	0.0494591	0.0219148	0.0728067	0.0672495	0.0476872	0.00851904
336	0.0591906	0.0494591	0.0219148	0.0728067	0.0672495	0.0476872	0.00813181
337	0.0591906	0.0494591	0.0219148	0.0728067	0.0672495	0.0476872	0.00813181
338	0.0576598	0.0494591	0.0219148	0.0728067	0.0672495	0.0476872	0.00813181
339	0.0571496	0.0494591	0.0212703	0.0728067	0.0672495	0.0476872	0.00813181
340	0.0571496	0.0494591	0.0212703	0.0728067	0.0672495	0.0476872	0.00813181
341	0.0571496	0.0494591	0.0212703	0.0728067	0.0672495	0.0476872	0.00813181
342	0.056129	0.048884	0.0212703	0.0728067	0.0672495	0.0476872	0.00813181
343	0.056129	0.048884	0.0212703	0.0728067	0.0672495	0.0476872	0.00813181
344	0.0556188	0.048884	0.0212703	0.0728067	0.0672495	0.0476872	0.00813181
345	0.0556188	0.048884	0.0212703	0.0728067	0.0672495	0.0476872	0.00813181
346	0.0556188	0.048884	0.0212703	0.0728067	0.0672495	0.0476872	0.00813181
347	0.0545982	0.048884	0.0212703	0.0728067	0.0672495	0.0476872	0.00813181
348	0.0545982	0.048884	0.0212703	0.0728067	0.0672495	0.0476872	0.00813181
349	0.054088	0.0483089	0.0212703	0.0728067	0.0672495	0.0476872	0.00813181
350	0.054088	0.0483089	0.0212703	0.0728067	0.0672495	0.0476872	0.00774458
351	0.0530675	0.0483089	0.0206257	0.0728067	0.0672495	0.0476872	0.00774458
352	0.0530675	0.0483089	0.0206257	0.0728067	0.0672495	0.0476872	0.00774458
353	0.0525572	0.0483089	0.0206257	0.0728067	0.0672495	0.0476872	0.00774458
354	0.0525572	0.0483089	0.0206257	0.0728067	0.0672495	0.0476872	0.00774458
355	0.0525572	0.0483089	0.0206257	0.0728067	0.0672495	0.0476872	0.00774458
356	0.0525572	0.0483089	0.0206257	0.0728067	0.0672495	0.0476872	0.00774458
357	0.0520469	0.0483089	0.0199812	0.0728067	0.0672495	0.0476872	0.00774458
358	0.0520469	0.0483089	0.0199812	0.0728067	0.0672495	0.0476872	0.00774458
359	0.0520469	0.0483089	0.0199812	0.0728067	0.0672495	0.0476872	0.00774458
360	0.0515367	0.0483089	0.0199812	0.0728067	0.0672495	0.0476872	0.00774458
361	0.0515367	0.0483089	0.0199812	0.0728067	0.0672495	0.0476872	0.00774458
362	0.0510264	0.0477338	0.0199812	0.0728067	0.0672495	0.0476872	0.00774458
363	0.0510264	0.0477338	0.0199812	0.0728067	0.0672495	0.0476872	0.00735735
364	0.0505161	0.0477338	0.0199812	0.0728067	0.0672495	0.0476872	0.00735735
365	0.0505161	0.0477338	0.0199812	0.0728067	0.0672495	0.0476872	0.00735735
366	0.0505161	0.0477338	0.0199812	0.0728067	0.0672495	0.0476872	0.00735735
367	0.0494956	0.0477338	0.0199812	0.0728067	0.0672495	0.0476872	0.00735735
368	0.0494956	0.0477338	0.0199812	0.0728067	0.0672495	0.0476872	0.00735735
369	0.0494956	0.0477338	0.0199812	0.0728067	0.0672495	0.0476872	0.00735735
370	0.0489853	0.0477338	0.0199812	0.0728067	0.0672495	0.0476872	0.00735735
371	0.0489853	0.0471587	0.0199812	0.0728067	0.0672495	0.0476872	0.00735735
372	0.0484751	0.0471587	0.0199812	0.0728067	0.0672495	0.0476872	0.00697013
373	0.0479648	0.0471587	0.0199812	0.0728067	0.0672495	0.0476872	0.00697013
374	0.0479648	0.0471587	0.0199812	0.0728067	0.0672495	0.0476872	0.00697013
375	0.0479648	0.0471587	0.0199812	0.0728067	0.0672495	0.0476872	0.00697013
376	0.0479648	0.0471587	0.0193366	0.0728067	0.0672495	0.0476872	0.00697013
377	0.0474545	0.0471587	0.0193366	0.0728067	0.0672495	0.0476872	0.00697013
378	0.0469443	0.0471587	0.0193366	0.0728067	0.0672495	0.0476872	0.00697013
379	0.0469443	0.0471587	0.0193366	0.0728067	0.0672495	0.0476872	0.00697013
380	0.0469443	0.0471587	0.0193366	0.0728067	0.0672495	0.0476872	0.0065829
381	0.0469443	0.0465836	0.0193366	0.0728067	0.0672495	0.0476872	0.0065829
382	0.0469443	0.0465836	0.0186921	0.0728067	0.0672495	0.0476872	0.0065829
383	0.046434	0.0465836	0.0186921	0.0728067	0.0672495	0.0476872	0.0065829
384	0.0459238	0.0465836	0.0186921	0.0728067	0.0672495	0.0476872	0.0065829
385	0.0454135	0.0465836	0.0186921	0.0728067	0.0672495	0.0476872	0.0065829
386	0.0454135	0.0465836	0.0186921	0.0728067	0.0672495	0.0476872	0.0065829
387	0.0454135	0.0460085	0.0186921	0.0728067	0.0672495	0.0476872	0.0065829
388	0.0454135	0.0460085	0.0186921	0.0728067	0.0672495	0.0476872	0.0065829
389	0.0449032	0.0460085	0.0186921	0.0728067	0.0672495	0.0476872	0.0065829
390	0.0449032	0.0460085	0.0186921	0.0728067	0.0672495	0.0476872	0.0065829
391	0.044393	0.0460085	0.0186921	0.0728067	0.0672495	0.0476872	0.0065829
392	0.044393	0.0460085	0.0186921	0.0728067	0.0672495	0.0476872	0.0065829
393	0.044393	0.0460085	0.0186921	0.0728067	0.0672495	0.0476872	0.0065829
394	0.044393	0.0460085	0.0180475	0.0728067	0.0672495	0.0476872	0.00619567
395	0.044393	0.0460085	0.0180475	0.0728067	0.0672495	0.0476872	0.00619567
396	0.0433724	0.0460085	0.0180475	0.0728067	0.0672495	0.0476872	0.00619567
397	0.0428622	0.0460085	0.0180475	0.0728067	0.0672495	0.0476872	0.00619567
398	0.0423519	0.0460085	0.0180475	0.0728067	0.0672495	0.0476872	0.00619567
399	0.0423519	0.0454334	0.0180475	0.0728067	0.0672495	0.0476872	0.00619567
400	0.0423519	0.0454334	0.0180475	0.0728067	0.0672495	0.0476872	0.00619567
401	0.0423519	0.0454334	0.0180475	0.0728067	0.0672495	0.0476872	0.00619567
402	0.0423519	0.0454334	0.0180475	0.0728067	0.0672495	0.0476872	0.00619567
403	0.0423519	0.0454334	0.0180475	0.0728067	0.0672495	0.0476872	0.00619567
404	0.0423519	0.0454334	0.0180475	0.0728067	0.0672495	0.0476872	0.00619567
405	0.0423519	0.0454334	0.0180475	0.0728067	0.0672495	0.0476872	0.00619567
406	0.0423519	0.0454334	0.0180475	0.0728067	0.0672495	0.0476872	0.00619567
407	0.0423519	0.0454334	0.0180475	0.0364033	0.0672495	0.0476872	0.00619567
408	0.0418416	0.0454334	0.0180475	0.0364033	0.0672495	0.0476872	0.00619567
409	0.0413314	0.0454334	0.0180475	0.0364033	0.0672495	0.0476872	0.00619567
410	0.0413314	0.0454334	0.017403	0.0364033	0.0672495	0.0476872	0.00619567
411	0.0413314	0.0454334	0.017403	0.0364033	0.0672495	0.0476872	0.00619567
412	0.0408211	0.0454334	0.017403	0.0364033	0.0672495	0.0476872	0.00619567
413	0.0408211	0.0448583	0.017403	0.0364033	0.0672495	0.0476872	0.00619567
414	0.0403109	0.0448583	0.017403	0.0364033	0.0672495	0.0476872	0.00580844
415	0.0403109	0.0448583	0.017403	0.0364033	0.0672495	0.0476872	0.00580844
416	0.0403109	0.0448583	0.017403	0.0364033	0.0672495	0.0476872	0.00580844
417	0.0403109	0.0448583	0.0167584	0.0364033	0.0672495	0.0476872	0.00580844
418	0.0403109	0.0448583	0.0167584	0.0364033	0.0672495	0.0476872	0.00580844
419	0.0398006	0.0448583	0.0167584	0.0364033	0.0672495	0.0476872	0.00580844
420	0.0398006	0.0442832	0.0167584	0.0364033	0.0672495	0.0476872	0.00580844
421	0.0392903	0.0442832	0.0167584	0.0364033	0.0672495	0.0476872	0.00580844
422	0.0392903	0.0442832	0.0167584	0.0364033	0.0672495	0.0476872	0.00580844
423	0.0392903	0.0442832	0.0167584	0.0364033	0.0672495	0.0476872	0.00580844
424	0.0392903	0.0437081	0.0167584	0.0364033	0.0672495	0.0476872	0.00580844
425	0.0387801	0.0437081	0.0161139	0.0364033	0.0672495	0.0476872	0.00580844
426	0.0387801	0.0437081	0.0161139	0.0364033	0.0672495	0.0476872	0.00580844
427	0.0382698	0.0437081	0.0161139	0.0364033	0.0672495	0.0476872	0.00580844
428	0.0382698	0.0437081	0.0161139	0.0364033	0.0672495	0.0476872	0.00580844
429	0.0382698	0.0437081	0.0161139	0.0364033	0.0672495	0.0476872	0.00580844
430	0.0382698	0.0437081	0.0161139	0.0364033	0.0672495	0.0476872	0.00580844
431	0.0377595	0.0437081	0.0154693	0.0364033	0.0672495	0.0476872	0.00580844
432	0.0377595	0.0437081	0.0154693	0.0364033	0.0672495	0.0476872	0.00580844
433	0.0377595	0.0437081	0.0154693	0.0364033	0.0672495	0.0476872	0.00580844
434	0.0372493	0.0437081	0.0154693	0.0364033	0.0672495	0.0476872	0.00580844
435	0.0372493	0.0437081	0.0154693	0.0364033	0.0672495	0.0476872	0.00542121
436	0.0372493	0.0431329	0.0154693	0.0364033	0.0672495	0.0476872	0.00542121
437	0.0372493	0.0431329	0.0154693	0.0364033	0.0672495	0.0476872	0.00542121
438	0.0372493	0.0431329	0.0154693	0.0364033	0.0672495	0.0476872	0.00542121
439	0.036739	0.0431329	0.0154693	0.0364033	0.0672495	0.0476872	0.00542121
440	0.0362287	0.0431329	0.0154693	0.0364033	0.0672495	0.0476872	0.00542121
441	0.0362287	0.0431329	0.0154693	0.0364033	0.0672495	0.0476872	0.00542121
442	0.0362287	0.0431329	0.0154693	0.0364033	0.0672495	0.0476872	0.00542121
443	0.0357185	0.0431329	0.0154693	0.0364033	0.0672495	0.0476872	0.00542121
444	0.0357185	0.0431329	0.0154693	0.0364033	0.0672495	0.0476872	0.00542121
445	0.0352082	0.0431329	0.0148247	0.0364033	0.0672495	0.0476872	0.00542121
446	0.0352082	0.0431329	0.0148247	0.0364033	0.0672495	0.0476872	0.00542121
447	0.0352082	0.0431329	0.0148247	0.0364033	0.0672495	0.0476872	0.00542121
448	0.0352082	0.0431329	0.0148247	0.0364033	0.0672495	0.0476872	0.00542121
449	0.0352082	0.0425578	0.0148247	0.0364033	0.0672495	0.0476872	0.00542121
450	0.0346979	0.0425578	0.0148247	0.0364033	0.0672495	0.0476872	0.00542121
451	0.0346979	0.0425578	0.0148247	0.0364033	0.0672495	0.0476872	0.00542121
452	0.0346979	0.0425578	0.0148247	0.0364033	0.0672495	0.0476872	0.00542121
453	0.0346979	0.0425578	0.0148247	0.0364033	0.0672495	0.0476872	0.00542121
454	0.0346979	0.0419827	0.0148247	0.0364033	0.0672495	0.0476872	0.00542121
455	0.0346979	0.0419827	0.0148247	0.0364033	0.0672495	0.0476872	0.00542121
456	0.0341877	0.0419827	0.0148247	0.0364033	0.0672495	0.0476872	0.00542121
457	0.0336774	0.0419827	0.0148247	0.0364033	0.0672495	0.0476872	0.00503398
458	0.0336774	0.0419827	0.0141802	0.0364033	0.0672495	0.0476872	0.00503398
459	0.0331672	0.0419827	0.0141802	0.0364033	0.0672495	0.0476872	0.00503398
460	0.0331672	0.0419827	0.0141802	0.0364033	0.0672495	0.0476872	0.00503398
461	0.0331672	0.0419827	0.0141802	0.0364033	0.0672495	0.0476872	0.00503398
462	0.0331672	0.0419827	0.0141802	0.0364033	0.0672495	0.0476872	0.00503398
463	0.0331672	0.0419827	0.0141802	0.0364033	0.0672495	0.0476872	0.00503398
464	0.0331672	0.0414076	0.0141802	0.0364033	0.0672495	0.0476872	0.00503398
465	0.0331672	0.0414076	0.0141802	0.0364033	0.0672495	0.0476872	0.00503398
466	0.0321466	0.0414076	0.0141802	0.0364033	0.0672495	0.0476872	0.00503398
467	0.0321466	0.0414076	0.0141802	0.0364033	0.0672495	0.0476872	0.00503398
468	0.0321466	0.0414076	0.0141802	0.0364033	0.0672495	0.0476872	0.00503398
469	0.0321466	0.0414076	0.0141802	0.0364033	0.0672495	0.0476872	0.00503398
470	0.0321466	0.0414076	0.0141802	0.0364033	0.0672495	0.0476872	0.00503398
471	0.0321466	0.0414076	0.0141802	0.0364033	0.0672495	0.0476872	0.00503398
472	0.0316364	0.0414076	0.0141802	0.0364033	0.0672495	0.0476872	0.00503398
473	0.0316364	0.0414076	0.0141802	0.0364033	0.0672495	0.0476872	0.00503398
474	0.0311261	0.0414076	0.0141802	0.0364033	0.0672495	0.0476872	0.00503398
475	0.0306158	0.0408325	0.0141802	0.0364033	0.0672495	0.0476872	0.00503398
476	0.0306158	0.0408325	0.0141802	0.0364033	0.0672495	0.0476872	0.00503398
477	0.0306158	0.0408325	0.0141802	0.0364033	0.0672495	0.0476872	0.00503398
478	0.0306158	0.0408325	0.0141802	0.0364033	0.0672495	0.0476872	0.00503398
479	0.0306158	0.0408325	0.0135356	0.0364033	0.0672495	0.0476872	0.00503398
480	0.0306158	0.0408325	0.0135356	0.0364033	0.0672495	0.0476872	0.00503398
481	0.0306158	0.0408325	0.0135356	0.0364033	0.0672495	0.0476872	0.00464675
482	0.0301056	0.0408325	0.0135356	0.0364033	0.0672495	0.0476872	0.00464675
483	0.0295953	0.0408325	0.0135356	0.0364033	0.0672495	0.0476872	0.00464675
484	0.0295953	0.0408325	0.0135356	0.0364033	0.0672495	0.0476872	0.00464675
485	0.0295953	0.0402574	0.0135356	0.0364033	0.0672495	0.0476872	0.00464675
486	0.0295953	0.0402574	0.0135356	0.0364033	0.0672495	0.0476872	0.00464675
487	0.0295953	0.0402574	0.0135356	0.0364033	0.0672495	0.0476872	0.00464675
488	0.029085	0.0402574	0.0135356	0.0364033	0.0672495	0.0476872	0.00464675
489	0.029085	0.0402574	0.0135356	0.0364033	0.0672495	0.0476872	0.00464675
490	0.0285748	0.0402574	0.0135356	0.0364033	0.0672495	0.0476872	0.00464675
491	0.0285748	0.0402574	0.0135356	0.0364033	0.0672495	0.0476872	0.00464675
492	0.0285748	0.0402574	0.0135356	0.0364033	0.0672495	0.0476872	0.00464675
493	0.0285748	0.0402574	0.0135356	0.0364033	0.0672495	0.0476872	0.00464675
494	0.0285748	0.0402574	0.0135356	0.0364033	0.0672495	0.0476872	0.00464675
495	0.0280645	0.0402574	0.0135356	0.0364033	0.0672495	0.0476872	0.00464675
496	0.0280645	0.0396823	0.0135356	0.0364033	0.0672495	0.0476872	0.00464675
497	0.0280645	0.0396823	0.0135356	0.0364033	0.0672495	0.0476872	0.00464675
498	0.0275543	0.0396823	0.0135356	0.0364033	0.0672495	0.0476872	0.00464675
499	0.0275543	0.0396823	0.0135356	0.0364033	0.0672495	0.0476872	0.00464675
500	0.0275543	0.0396823	0.0128911	0.0364033	0.0672495	0.0476872	0.00464675
501	0.0275543	0.0396823	0.0128911	0.0364033	0.0672495	0.0476872	0.00464675
502	0.0275543	0.0396823	0.0128911	0.0364033	0.0672495	0.0476872	0.00464675
503	0.027044	0.0396823	0.0128911	0.0364033	0.0672495	0.0476872	0.00425952
504	0.027044	0.0396823	0.0128911	0.0364033	0.0672495	0.0476872	0.00425952
505	0.027044	0.0396823	0.0128911	0.0364033	0.0672495	0.0476872	0.00425952
506	0.027044	0.0396823	0.0128911	0.0364033	0.0672495	0.0476872	0.00425952
507	0.0265337	0.0396823	0.0128911	0.0364033	0.0672495	0.0476872	0.00425952
508	0.0265337	0.0396823	0.0128911	0.0364033	0.0672495	0.0476872	0.00425952
509	0.0265337	0.0396823	0.0128911	0.0364033	0.0672495	0.0476872	0.00425952
510	0.0265337	0.0396823	0.0128911	0.0364033	0.0672495	0.0476872	0.00425952
511	0.0260235	0.0396823	0.0128911	0.0364033	0.0672495	0.0476872	0.00425952
512	0.0260235	0.0396823	0.0128911	0.0364033	0.0672495	0.0476872	0.00425952
513	0.0260235	0.0396823	0.0128911	0.0364033	0.0672495	0.0476872	0.00425952
514	0.0260235	0.0391072	0.0128911	0.0364033	0.0672495	0.0476872	0.00425952
515	0.0255132	0.0391072	0.0128911	0.0364033	0.0672495	0.0476872	0.00425952
516	0.0255132	0.0391072	0.0128911	0.0364033	0.0672495	0.0476872	0.00425952
517	0.0255132	0.0391072	0.0128911	0.0364033	0.0672495	0.0476872	0.00425952
518	0.0255132	0.0391072	0.0128911	0.0364033	0.0672495	0.0476872	0.00425952
519	0.0255132	0.0391072	0.0128911	0.0364033	0.0672495	0.0476872	0.00425952
520	0.0250029	0.0391072	0.0128911	0.0364033	0.0672495	0.0476872	0.00425952
521	0.0250029	0.0391072	0.0128911	0.0364033	0.0672495	0.0476872	0.00425952
522	0.0250029	0.0391072	0.0128911	0.0364033	0.0672495	0.0476872	0.00425952
523	0.0250029	0.0391072	0.0128911	0.0364033	0.0672495	0.0476872	0.00425952
524	0.0250029	0.0391072	0.0128911	0.0364033	0.0672495	0.0476872	0.00425952
525	0.0250029	0.0391072	0.0122465	0.0364033	0.0672495	0.0476872	0.00425952
526	0.0250029	0.0391072	0.0122465	0.0364033	0.0672495	0.0476872	0.00425952
527	0.0250029	0.0391072	0.0122465	0.0364033	0.0672495	0.0476872	0.00425952
528	0.0244927	0.0391072	0.0122465	0.0364033	0.0672495	0.0476872	0.00425952
529	0.0244927	0.0385321	0.0122465	0.0364033	0.0672495	0.0476872	0.00425952
530	0.0244927	0.0385321	0.0122465	0.0364033	0.0672495	0.0476872	0.00387229
531	0.0244927	0.0385321	0.0122465	0.0364033	0.0672495	0.0476872	0.00387229
532	0.0244927	0.0385321	0.0122465	0.0364033	0.0672495	0.0476872	0.00387229
533	0.0239824	0.0385321	0.0122465	0.0364033	0.0672495	0.0476872	0.00387229
534	0.0239824	0.0385321	0.0122465	0.0364033	0.0672495	0.0476872	0.00387229
535	0.0239824	0.0385321	0.0122465	0.0364033	0.0672495	0.0476872	0.00387229
536	0.0239824	0.0385321	0.0122465	0.0364033	0.0672495	0.0476872	0.00387229
537	0.0239824	0.0385321	0.0122465	0.0364033	0.0672495	0.0476872	0.00387229
538	0.0239824	0.0385321	0.0122465	0.0364033	0.0672495	0.0476872	0.00387229
539	0.0239824	0.0385321	0.0122465	0.0364033	0.0672495	0.0476872	0.00387229
540	0.0239824	0.0385321	0.0122465	0.0364033	0.0672495	0.0476872	0.00387229
541	0.0239824	0.0385321	0.0122465	0.0364033	0.0672495	0.0476872	0.00387229
542	0.0234721	0.0385321	0.0122465	0.0364033	0.0672495	0.0476872	0.00387229
543	0.0234721	0.037957	0.0122465	0.0364033	0.0672495	0.0476872	0.00387229
544	0.0229619	0.037957	0.0122465	0.0364033	0.0672495	0.0476872	0.00387229
545	0.0229619	0.037957	0.0122465	0.0364033	0.0672495	0.0476872	0.00387229
546	0.0229619	0.037957	0.0122465	0.0364033	0.0672495	0.0476872	0.00387229
547	0.0229619	0.037957	0.0122465	0.0364033	0.0672495	0.0476872	0.00387229
548	0.0229619	0.037957	0.0122465	0.0364033	0.0672495	0.0476872	0.00387229
549	0.0224516	0.037957	0.0122465	0.0364033	0.0672495	0.0476872	0.00387229
550	0.0224516	0.037957	0.0122465	0.0364033	0.0672495	0.0476872	0.00387229
551	0.0224516	0.037957	0.011602	0.0364033	0.0672495	0.0476872	0.00387229
552	0.0224516	0.037957	0.011602	0.0364033	0.0672495	0.0476872	0.00387229
553	0.0219414	0.037957	0.011602	0.0364033	0.0672495	0.0476872	0.00387229
554	0.0219414	0.037957	0.011602	0.0364033	0.0672495	0.0476872	0.00387229
555	0.0219414	0.037957	0.011602	0.0364033	0.0672495	0.0476872	0.00387229
556	0.0219414	0.0373819	0.011602	0.0364033	0.0672495	0.0476872	0.00387229
557	0.0219414	0.0373819	0.011602	0.0364033	0.0672495	0.0476872	0.00387229
558	0.0219414	0.0373819	0.011602	0.0364033	0.0672495	0.0476872	0.00387229
559	0.0219414	0.0373819	0.011602	0.0364033	0.0672495	0.0476872	0.00387229
560	0.0214311	0.0373819	0.011602	0.0364033	0.0672495	0.0476872	0.00387229
561	0.0214311	0.0373819	0.011602	0.0364033	0.0672495	0.0476872	0.00348506
562	0.0214311	0.0373819	0.011602	0.0364033	0.0672495	0.0476872	0.00348506
563	0.0214311	0.0373819	0.011602	0.0364033	0.0672495	0.0476872	0.00348506
564	0.0214311	0.0373819	0.011602	0.0364033	0.0672495	0.0476872	0.00348506
565	0.0214311	0.0373819	0.011602	0.0364033	0.0672495	0.0476872	0.00348506
566	0.0214311	0.0373819	0.011602	0.0364033	0.0672495	0.0476872	0.00348506
567	0.0209208	0.0373819	0.011602	0.0364033	0.0672495	0.0476872	0.00348506
568	0.0209208	0.0373819	0.011602	0.0364033	0.0672495	0.0476872	0.00348506
569	0.0209208	0.0373819	0.011602	0.0364033	0.0672495	0.0476872	0.00348506
570	0.0209208	0.0373819	0.011602	0.0364033	0.0672495	0.0476872	0.00348506
571	0.0209208	0.0373819	0.011602	0.0364033	0.0672495	0.0476872	0.00348506
572	0.0204106	0.0368068	0.011602	0.0364033	0.0672495	0.0476872	0.00348506
573	0.0204106	0.0368068	0.011602	0.0364033	0.0672495	0.0476872	0.00348506
574	0.0204106	0.0368068	0.011602	0.0364033	0.0672495	0.0476872	0.00348506
575	0.0204106	0.0368068	0.011602	0.0364033	0.0672495	0.0476872	0.00348506
576	0.0204106	0.0368068	0.011602	0.0364033	0.0672495	0.0476872	0.00348506
577	0.0204106	0.0368068	0.011602	0.0364033	0.0672495	0.0476872	0.00348506
578	0.0199003	0.0368068	0.011602	0.0364033	0.0672495	0.0476872	0.00348506
579	0.0199003	0.0368068	0.0109574	0.0364033	0.0672495	0.0476872	0.00348506
580	0.0199003	0.0368068	0.0109574	0.0364033	0.0672495	0.0476872	0.00348506
581	0.0199003	0.0368068	0.0109574	0.0364033	0.0672495	0.0476872	0.00348506
582	0.0199003	0.0368068	0.0109574	0.0364033	0.0672495	0.0476872	0.00348506
583	0.0199003	0.0362317	0.0109574	0.0364033	0.0672495	0.0476872	0.00348506
584	0.0199003	0.0362317	0.0109574	0.0364033	0.0672495	0.0476872	0.00348506
585	0.0199003	0.0362317	0.0109574	0.0364033	0.0672495	0.0476872	0.00348506
586	0.0199003	0.0362317	0.0109574	0.0364033	0.0672495	0.0476872	0.00348506
587	0.0199003	0.0362317	0.0109574	0.0364033	0.0672495	0.0476872	0.00348506
588	0.01939	0.0362317	0.0109574	0.0364033	0.0672495	0.0476872	0.00348506
589	0.01939	0.0362317	0.0109574	0.0364033	0.0672495	0.0476872	0.00348506
590	0.01939	0.0362317	0.0109574	0.0364033	0.0672495	0.0476872	0.00348506
591	0.01939	0.0362317	0.0109574	0.0364033	0.0672495	0.0476872	0.00348506
592	0.01939	0.0356566	0.0109574	0.0364033	0.0672495	0.0476872	0.00348506
593	0.01939	0.0356566	0.0109574	0.0364033	0.0672495	0.0476872	0.00348506
594	0.01939	0.0356566	0.0109574	0.0364033	0.0672495	0.0476872	0.00348506
595	0.01939	0.0356566	0.0109574	0.0364033	0.0672495	0.0476872	0.00348506
596	0.01939	0.0356566	0.0109574	0.0364033	0.0672495	0.0476872	0.00348506
597	0.01939	0.0356566	0.0109574	0.0364033	0.0672495	0.0476872	0.00348506
598	0.0188798	0.0356566	0.0109574	0.0364033	0.0672495	0.0476872	0.00348506
599	0.0188798	0.0356566	0.0109574	0.0364033	0.0672495	0.0476872	0.00348506
600	0.0188798	0.0356566	0.0109574	0.0364033	0.0672495	0.0476872	0.00348506
601	0.0188798	0.0356566	0.0109574	0.0364033	0.0672495	0.0476872	0.00348506
602	0.0188798	0.0356566	0.0109574	0.0364033	0.0672495	0.0476872	0.00348506
603	0.0188798	0.0356566	0.0109574	0.0364033	0.0672495	0.0476872	0.00348506
604	0.0188798	0.0350815	0.0109574	0.0364033	0.0672495	0.0476872	0.00348506
605	0.0188798	0.0350815	0.0109574	0.0364033	0.0672495	0.0476872	0.00348506
606	0.0188798	0.0350815	0.0109574	0.0364033	0.0672495	0.0476872	0.00348506
607	0.0188798	0.0350815	0.0109574	0.0364033	0.0672495	0.0476872	0.00348506
608	0.0188798	0.0350815	0.0109574	0.0364033	0.0672495	0.0476872	0.00348506
609	0.0188798	0.0350815	0.0103129	0.0364033	0.0672495	0.0476872	0.00348506
610	0.0188798	0.0350815	0.0103129	0.0364033	0.0672495	0.0476872	0.00309783
611	0.0183695	0.0350815	0.0103129	0.0364033	0.0672495	0.0476872	0.00309783
612	0.0183695	0.0350815	0.0103129	0.0364033	0.0672495	0.0476872	0.00309783
613	0.0183695	0.0350815	0.0103129	0.0364033	0.0672495	0.0476872	0.00309783
614	0.0183695	0.0350815	0.0103129	0.0364033	0.0672495	0.0476872	0.00309783
615	0.0183695	0.0345064	0.0103129	0.0364033	0.0672495	0.0476872	0.00309783
616	0.0183695	0.0345064	0.0103129	0.0364033	0.0672495	0.0476872	0.00309783
617	0.0183695	0.0345064	0.0103129	0.0364033	0.0672495	0.0476872	0.00309783
618	0.0183695	0.0345064	0.0103129	0.0364033	0.0672495	0.0476872	0.00309783
619	0.0183695	0.0345064	0.0103129	0.0364033	0.0672495	0.0476872	0.00309783
620	0.0183695	0.0345064	0.0103129	0.0364033	0.0672495	0.0476872	0.00309783
621	0.0178592	0.0345064	0.0103129	0.0364033	0.0672495	0.0476872	0.00309783
622	0.0178592	0.0345064	0.0103129	0.0364033	0.0672495	0.0476872	0.00309783
623	0.0178592	0.0345064	0.0103129	0.0364033	0.0672495	0.0476872	0.00309783
624	0.0178592	0.0345064	0.0103129	0.0364033	0.0672495	0.0476872	0.00309783
625	0.0178592	0.0345064	0.0103129	0.0364033	0.0672495	0.0476872	0.00309783
626	0.0178592	0.0345064	0.0103129	0.0364033	0.0672495	0.0476872	0.00309783
627	0.0178592	0.0339313	0.0103129	0.0364033	0.0672495	0.0476872	0.00309783
628	0.0178592	0.0339313	0.0103129	0.0364033	0.0672495	0.0476872	0.00309783
629	0.0178592	0.0339313	0.0103129	0.0364033	0.0672495	0.0476872	0.00309783
630	0.0178592	0.0339313	0.0103129	0.0364033	0.0672495	0.0476872	0.00309783
631	0.017349	0.0339313	0.0103129	0.0364033	0.0672495	0.0476872	0.00309783
632	0.017349	0.0339313	0.0103129	0.0364033	0.0672495	0.0476872	0.00309783
633	0.017349	0.0339313	0.0103129	0.0364033	0.0672495	0.0476872	0.00309783
634	0.017349	0.0339313	0.0103129	0.0364033	0.0672495	0.0476872	0.00309783
635	0.017349	0.0339313	0.0103129	0.0364033	0.0672495	0.0476872	0.00309783
636	0.017349	0.0339313	0.0103129	0.0364033	0.0672495	0.0476872	0.00309783
637	0.017349	0.0339313	0.0103129	0.0364033	0.0672495	0.0476872	0.00309783
638	0.017349	0.0339313	0.0103129	0.0364033	0.0672495	0.0476872	0.00309783
639	0.017349	0.0333561	0.0103129	0.0364033	0.0672495	0.0476872	0.00309783
640	0.017349	0.0333561	0.0103129	0.0364033	0.0672495	0.0476872	0.00309783
641	0.017349	0.0333561	0.0103129	0.0364033	0.0672495	0.0476872	0.00309783
642	0.017349	0.0333561	0.0103129	0.0364033	0.0672495	0.0476872	0.00309783
643	0.017349	0.0333561	0.0103129	0.0364033	0.0672495	0.0476872	0.00309783
644	0.017349	0.0333561	0.0103129	0.0364033	0.0672495	0.0476872	0.00309783
645	0.017349	0.0333561	0.0103129	0.0364033	0.0672495	0.0476872	0.00309783
646	0.0168387	0.0333561	0.0103129	0.0364033	0.0672495	0.0476872	0.00309783
647	0.0168387	0.0333561	0.00966831	0.0364033	0.0672495	0.0476872	0.00309783
648	0.0168387	0.0333561	0.00966831	0.0364033	0.0672495	0.0476872	0.00309783
649	0.0168387	0.0333561	0.00966831	0.0364033	0.0672495	0.0476872	0.00309783
650	0.0168387	0.0333561	0.00966831	0.0364033	0.0672495	0.0476872	0.00309783
651	0.0168387	0.0333561	0.00966831	0.0364033	0.0672495	0.0476872	0.00309783
652	0.0168387	0.032781	0.00966831	0.0364033	0.0672495	0.0476872	0.00309783
653	0.0168387	0.032781	0.00966831	0.0364033	0.0672495	0.0476872	0.00309783
654	0.0163284	0.032781	0.00966831	0.0364033	0.0672495	0.0476872	0.0027106
655	0.0163284	0.032781	0.00966831	0.0364033	0.0672495	0.0476872	0.0027106
656	0.0163284	0.032781	0.00966831	0.0364033	0.0672495	0.0476872	0.0027106
657	0.0163284	0.032781	0.00966831	0.0364033	0.0672495	0.0476872	0.0027106
658	0.0163284	0.032781	0.00966831	0.0364033	0.0672495	0.0476872	0.0027106
659	0.0163284	0.032781	0.00966831	0.0364033	0.0672495	0.0476872	0.0027106
660	0.0163284	0.032781	0.00966831	0.0364033	0.0672495	0.0476872	0.0027106
661	0.0163284	0.032781	0.00966831	0.0364033	0.0672495	0.0476872	0.0027106
662	0.0163284	0.032781	0.00966831	0.0364033	0.0672495	0.0476872	0.0027106
663	0.0163284	0.032781	0.00966831	0.0364033	0.0672495	0.0476872	0.0027106
664	0.0163284	0.032781	0.00966831	0.0364033	0.0672495	0.0476872	0.0027106
665	0.0158182	0.032781	0.00966831	0.0364033	0.0672495	0.0476872	0.0027106
666	0.0158182	0.032781	0.00966831	0.0364033	0.0672495	0.0476872	0.0027106
667	0.0158182	0.032781	0.00966831	0.0364033	0.0672495	0.0476872	0.0027106
668	0.0158182	0.032781	0.00966831	0.0364033	0.0672495	0.0476872	0.0027106
669	0.0158182	0.0322059	0.00966831	0.0364033	0.0672495	0.0476872	0.0027106
670	0.0158182	0.0322059	0.00966831	0.0364033	0.0672495	0.0476872	0.0027106
671	0.0158182	0.0322059	0.00966831	0.0364033	0.0672495	0.0476872	0.0027106
672	0.0158182	0.0322059	0.00966831	0.0364033	0.0672495	0.0476872	0.0027106
673	0.0158182	0.0322059	0.00902376	0.0364033	0.0672495	0.0476872	0.0027106
674	0.0153079	0.0322059	0.00902376	0.0364033	0.0672495	0.0476872	0.0027106
675	0.0153079	0.0322059	0.00902376	0.0364033	0.0672495	0.0476872	0.0027106
676	0.0153079	0.0322059	0.00902376	0.0364033	0.0672495	0.0476872	0.0027106
677	0.0153079	0.0322059	0.00902376	0.0364033	0.0672495	0.0476872	0.0027106
678	0.0153079	0.0322059	0.00902376	0.0364033	0.0672495	0.0476872	0.0027106
679	0.0153079	0.0322059	0.00902376	0.0364033	0.0672495	0.0476872	0.0027106
680	0.0153079	0.0322059	0.00902376	0.0364033	0.0672495	0.0476872	0.0027106
681	0.0153079	0.0322059	0.00902376	0.0364033	0.0672495	0.0476872	0.0027106
682	0.0153079	0.0322059	0.00902376	0.0364033	0.0672495	0.0476872	0.0027106
683	0.0153079	0.0322059	0.00902376	0.0364033	0.0672495	0.0476872	0.0027106
684	0.0153079	0.0322059	0.00902376	0.0364033	0.0672495	0.0476872	0.0027106
685	0.0153079	0.0322059	0.00902376	0.0364033	0.0672495	0.0476872	0.0027106
686	0.0153079	0.0322059	0.00902376	0.0364033	0.0672495	0.0476872	0.0027106
687	0.0153079	0.0316308	0.00902376	0.0364033	0.0672495	0.0476872	0.0027106
688	0.0153079	0.0316308	0.00902376	0.0364033	0.0672495	0.0476872	0.0027106
689	0.0147977	0.0316308	0.00902376	0.0364033	0.0672495	0.0476872	0.0027106
690	0.0147977	0.0316308	0.00902376	0.0364033	0.0672495	0.0476872	0.0027106
691	0.0147977	0.0316308	0.00902376	0.0364033	0.0672495	0.0476872	0.0027106
692	0.0147977	0.0316308	0.00902376	0.0364033	0.0672495	0.0476872	0.0027106
693	0.0147977	0.0316308	0.00902376	0.0364033	0.0672495	0.0476872	0.0027106
694	0.0147977	0.0316308	0.00902376	0.0364033	0.0672495	0.0476872	0.0027106
695	0.0147977	0.0316308	0.00902376	0.0364033	0.0672495	0.0476872	0.0027106
696	0.0147977	0.0316308	0.00902376	0.0364033	0.0672495	0.0476872	0.0027106
697	0.0147977	0.0316308	0.00902376	0.0364033	0.0672495	0.0476872	0.0027106
698	0.0147977	0.0316308	0.00902376	0.0364033	0.0672495	0.0476872	0.0027106
699	0.0147977	0.0316308	0.00902376	0.0364033	0.0672495	0.0476872	0.0027106
700	0.0147977	0.0316308	0.00902376	0.0364033	0.0672495	0.0476872	0.0027106
701	0.0142874	0.0316308	0.00902376	0.0364033	0.0672495	0.0476872	0.0027106
702	0.0142874	0.0316308	0.00902376	0.0364033	0.0672495	0.0476872	0.0027106
703	0.0142874	0.0316308	0.00902376	0.0364033	0.0672495	0.0476872	0.0027106
704	0.0142874	0.0316308	0.00902376	0.0364033	0.0672495	0.0476872	0.00232338
705	0.0142874	0.0316308	0.00902376	0.0364033	0.0672495	0.0476872	0.00232338
706	0.0142874	0.0316308	0.00902376	0.0364033	0.0672495	0.0476872	0.00232338
707	0.0142874	0.0316308	0.00902376	0.0364033	0.0672495	0.0476872	0.00232338
708	0.0142874	0.0316308	0.00902376	0.0364033	0.0672495	0.0476872	0.00232338
709	0.0142874	0.0310557	0.00902376	0.0364033	0.0672495	0.0476872	0.00232338
710	0.0142874	0.0310557	0.00902376	0.0364033	0.0672495	0.0476872	0.00232338
711	0.0142874	0.0310557	0.00902376	0.0364033	0.0672495	0.0476872	0.00232338
712	0.0142874	0.0310557	0.00902376	0.0364033	0.0672495	0.0476872	0.00232338
713	0.0142874	0.0310557	0.00902376	0.0364033	0.0672495	0.0476872	0.00232338
714	0.0137771	0.0310557	0.00902376	0.0364033	0.0672495	0.0476872	0.00232338
715	0.0137771	0.0310557	0.00902376	0.0364033	0.0672495	0.0476872	0.00232338
716	0.0137771	0.0310557	0.00902376	0.0364033	0.0672495	0.0476872	0.00232338
717	0.0137771	0.0310557	0.00902376	0.0364033	0.0672495	0.0476872	0.00232338
718	0.0137771	0.0310557	0.00902376	0.0364033	0.0672495	0.0476872	0.00232338
719	0.0137771	0.0310557	0.00902376	0.0364033	0.0672495	0.0476872	0.00232338
720	0.0137771	0.0310557	0.00902376	0.0364033	0.0672495	0.0476872	0.00232338
721	0.0137771	0.0310557	0.00902376	0.0364033	0.0672495	0.0476872	0.00232338
722	0.0137771	0.0310557	0.0083792	0.0364033	0.0672495	0.0476872	0.00232338
723	0.0137771	0.0304806	0.0083792	0.0364033	0.0672495	0.0476872	0.00232338
724	0.0137771	0.0304806	0.0083792	0.0364033	0.0672495	0.0476872	0.00232338
725	0.0132669	0.0304806	0.0083792	0.0364033	0.0672495	0.0476872	0.00232338
726	0.0132669	0.0304806	0.0083792	0.0364033	0.0672495	0.0476872	0.00232338
727	0.0132669	0.0304806	0.0083792	0.0364033	0.0672495	0.0476872	0.00232338
728	0.0132669	0.0304806	0.0083792	0.0364033	0.0672495	0.0476872	0.00232338
729	0.0132669	0.0304806	0.0083792	0.0364033	0.0672495	0.0476872	0.00232338
730	0.0132669	0.0304806	0.0083792	0.0364033	0.0672495	0.0476872	0.00232338
731	0.0132669	0.0304806	0.0083792	0.0364033	0.0672495	0.0476872	0.00232338
732	0.0132669	0.0304806	0.0083792	0.0364033	0.0672495	0.0476872	0.00232338
733	0.0132669	0.0304806	0.0083792	0.0364033	0.0672495	0.0476872	0.00232338
734	0.0132669	0.0304806	0.0083792	0.0364033	0.0672495	0.0476872	0.00232338
735	0.0132669	0.0304806	0.0083792	0.0364033	0.0672495	0.0476872	0.00232338
736	0.0132669	0.0304806	0.0083792	0.0364033	0.0672495	0.0476872	0.00232338
737	0.0132669	0.0299055	0.0083792	0.0364033	0.0672495	0.0476872	0.00232338
738	0.0132669	0.0299055	0.0083792	0.0364033	0.0672495	0.0476872	0.00232338
739	0.0132669	0.0299055	0.0083792	0.0364033	0.0672495	0.0476872	0.00232338
740	0.0132669	0.0299055	0.0083792	0.0364033	0.0672495	0.0476872	0.00232338
741	0.0132669	0.0299055	0.0083792	0.0364033	0.0672495	0.0476872	0.00232338
742	0.0132669	0.0299055	0.0083792	0.0364033	0.0672495	0.0476872	0.00232338
743	0.0132669	0.0299055	0.0083792	0.0364033	0.0672495	0.0476872	0.00232338
744	0.0127566	0.0299055	0.0083792	0.0364033	0.0672495	0.0476872	0.00232338
745	0.0127566	0.0299055	0.0083792	0.0364033	0.0672495	0.0476872	0.00232338
746	0.0127566	0.0299055	0.0083792	0.0364033	0.0672495	0.0476872	0.00232338
747	0.0127566	0.0299055	0.0083792	0.0364033	0.0672495	0.0476872	0.00232338
748	0.0127566	0.0299055	0.0083792	0.0364033	0.0672495	0.0476872	0.00232338
749	0.0127566	0.0299055	0.0083792	0.0364033	0.0672495	0.0476872	0.00232338
750	0.0127566	0.0299055	0.0083792	0.0364033	0.0672495	0.0476872	0.00232338
751	0.0127566	0.0299055	0.0083792	0.0364033	0.0672495	0.0476872	0.00232338
752	0.0127566	0.0299055	0.0083792	0.0364033	0.0672495	0.0476872	0.00232338
753	0.0127566	0.0299055	0.0083792	0.0364033	0.0672495	0.0476872	0.00232338
754	0.0127566	0.0299055	0.0083792	0.0364033	0.0672495	0.0476872	0.00232338
755	0.0127566	0.0299055	0.0083792	0.0364033	0.0672495	0.0476872	0.00193615
756	0.0127566	0.0299055	0.0083792	0.0364033	0.0672495	0.0476872	0.00193615
757	0.0127566	0.0299055	0.00773465	0.0364033	0.0672495	0.0476872	0.00193615
758	0.0127566	0.0299055	0.00773465	0.0364033	0.0672495	0.0476872	0.00193615
759	0.0122463	0.0299055	0.00773465	0.0364033	0.0672495	0.0476872	0.00193615
760	0.0122463	0.0293304	0.00773465	0.0364033	0.0672495	0.0476872	0.00193615
761	0.0122463	0.0293304	0.00773465	0.0364033	0.0672495	0.0476872	0.00193615
762	0.0122463	0.0293304	0.00773465	0.0364033	0.0672495	0.0476872	0.00193615
763	0.0122463	0.0293304	0.00773465	0.0364033	0.0672495	0.0476872	0.00193615
764	0.0122463	0.0293304	0.00773465	0.0364033	0.0672495	0.0476872	0.00193615
765	0.0122463	0.0293304	0.00773465	0.0364033	0.0672495	0.0476872	0.00193615
766	0.0122463	0.0293304	0.00773465	0.0364033	0.0672495	0.0476872	0.00193615
767	0.0122463	0.0293304	0.00773465	0.0364033	0.0672495	0.0476872	0.00193615
768	0.0122463	0.0293304	0.00773465	0.0364033	0.0672495	0.0476872	0.00193615
769	0.0122463	0.0293304	0.00773465	0.0364033	0.0672495	0.0476872	0.00193615
770	0.0122463	0.0293304	0.00773465	0.0364033	0.0672495	0.0476872	0.00193615
771	0.0122463	0.0293304	0.00773465	0.0364033	0.0672495	0.0476872	0.00193615
772	0.0122463	0.0293304	0.00773465	0.0364033	0.0672495	0.0476872	0.00193615
773	0.0122463	0.0293304	0.00773465	0.0364033	0.0672495	0.0476872	0.00193615
774	0.0122463	0.0293304	0.00773465	0.0364033	0.0672495	0.0476872	0.00193615
775	0.0122463	0.0287553	0.00773465	0.0364033	0.0672495	0.0476872	0.00193615
776	0.0122463	0.0287553	0.00773465	0.0364033	0.0672495	0.0476872	0.00193615
777	0.0122463	0.0287553	0.00773465	0.0364033	0.0672495	0.0476872	0.00193615
778	0.0122463	0.0287553	0.00773465	0.0364033	0.0672495	0.0476872	0.00193615
779	0.0122463	0.0287553	0.00773465	0.0364033	0.0672495	0.0476872	0.00193615
780	0.0122463	0.0287553	0.00773465	0.0364033	0.0672495	0.0476872	0.00193615
781	0.0122463	0.0287553	0.00773465	0.0364033	0.0672495	0.0476872	0.00193615
782	0.0122463	0.0287553	0.00773465	0.0364033	0.0672495	0.0476872	0.00193615
783	0.0122463	0.0287553	0.00773465	0.0364033	0.0672495	0.0476872	0.00193615
784	0.0122463	0.0287553	0.00773465	0.0364033	0.0672495	0.0476872	0.00193615
785	0.0122463	0.0287553	0.00773465	0.0364033	0.0672495	0.0476872	0.00193615
786	0.0122463	0.0287553	0.00773465	0.0364033	0.0672495	0.0476872	0.00193615
787	0.0122463	0.0287553	0.00773465	0.0364033	0.0672495	0.0476872	0.00193615
788	0.0117361	0.0287553	0.00773465	0.0364033	0.0672495	0.0476872	0.00193615
789	0.0117361	0.0287553	0.00773465	0.0364033	0.0672495	0.0476872	0.00193615
790	0.0117361	0.0287553	0.00773465	0.0364033	0.0672495	0.0476872	0.00193615
791	0.0117361	0.0287553	0.00773465	0.0364033	0.0672495	0.0476872	0.00193615
792	0.0117361	0.0287553	0.00773465	0.0364033	0.0672495	0.0476872	0.00193615
793	0.0117361	0.0287553	0.00773465	0.0364033	0.0672495	0.0476872	0.00193615
794	0.0117361	0.0287553	0.00773465	0.0364033	0.0672495	0.0476872	0.00193615
795	0.0117361	0.0287553	0.00773465	0.0364033	0.0672495	0.0476872	0.00193615
796	0.0117361	0.0287553	0.00773465	0.0364033	0.0672495	0.0476872	0.00193615
797	0.0117361	0.0281802	0.00773465	0.0364033	0.0672495	0.0476872	0.00193615
798	0.0117361	0.0281802	0.00773465	0.0364033	0.0672495	0.0476872	0.00193615
799	0.0117361	0.0281802	0.00773465	0.0364033	0.0672495	0.0476872	0.00193615
800	0.0117361	0.0281802	0.00773465	0.0364033	0.0672495	0.0476872	0.00193615
801	0.0117361	0.0281802	0.00773465	0.0364033	0.0672495	0.0476872	0.00193615
802	0.0117361	0.0281802	0.00773465	0.0364033	0.0672495	0.0476872	0.00193615
803	0.0117361	0.0281802	0.00773465	0.0364033	0.0672495	0.0476872	0.00193615
804	0.0117361	0.0281802	0.00773465	0.0364033	0.0672495	0.0476872	0.00193615
805	0.0117361	0.0281802	0.00773465	0.0364033	0.0672495	0.0476872	0.00193615
806	0.0117361	0.0281802	0.00773465	0.0364033	0.0672495	0.0476872	0.00193615
807	0.0117361	0.0281802	0.00773465	0.0364033	0.0672495	0.0476872	0.00193615
808	0.0117361	0.0281802	0.00773465	0.0364033	0.0672495	0.0476872	0.00193615
809	0.0117361	0.0281802	0.00773465	0.0364033	0.0672495	0.0476872	0.00193615
810	0.0117361	0.0281802	0.00773465	0.0364033	0.0672495	0.0476872	0.00193615
811	0.0117361	0.0281802	0.00773465	0.0364033	0.0672495	0.0476872	0.00193615
812	0.0117361	0.0281802	0.00773465	0.0364033	0.0672495	0.0476872	0.00193615
813	0.0117361	0.0281802	0.00773465	0.0364033	0.0672495	0.0476872	0.00193615
814	0.0112258	0.0281802	0.00773465	0.0364033	0.0672495	0.0476872	0.00193615
815	0.0112258	0.0276051	0.00773465	0.0364033	0.0672495	0.0476872	0.00193615
816	0.0112258	0.0276051	0.00773465	0.0364033	0.0672495	0.0476872	0.00193615
817	0.0112258	0.0276051	0.0070901	0.0364033	0.0672495	0.0476872	0.00193615
818	0.0112258	0.0276051	0.0070901	0.0364033	0.0672495	0.0476872	0.00193615
819	0.0112258	0.0276051	0.0070901	0.0364033	0.0672495	0.0476872	0.00193615
820	0.0112258	0.0276051	0.0070901	0.0364033	0.0672495	0.0476872	0.00193615
821	0.0112258	0.0276051	0.0070901	0.0364033	0.0672495	0.0476872	0.00193615
822	0.0112258	0.0276051	0.0070901	0.0364033	0.0672495	0.0476872	0.00193615
823	0.0112258	0.0276051	0.0070901	0.0364033	0.0672495	0.0476872	0.00193615
824	0.0112258	0.0276051	0.0070901	0.0364033	0.0672495	0.0476872	0.00193615
825	0.0112258	0.0276051	0.0070901	0.0364033	0.0672495	0.0476872	0.00193615
826	0.0112258	0.0276051	0.0070901	0.0364033	0.0672495	0.0476872	0.00193615
827	0.0112258	0.0276051	0.0070901	0.0364033	0.0672495	0.0476872	0.00193615
828	0.0112258	0.0276051	0.0070901	0.0364033	0.0672495	0.0476872	0.00193615
829	0.0112258	0.0276051	0.0070901	0.0364033	0.0672495	0.0476872	0.00193615
830	0.0112258	0.0276051	0.0070901	0.0364033	0.0672495	0.0476872	0.00193615
831	0.0112258	0.0276051	0.0070901	0.0364033	0.0672495	0.0476872	0.00193615
832	0.0112258	0.02703	0.0070901	0.0364033	0.0672495	0.0476872	0.00193615
833	0.0112258	0.02703	0.0070901	0.0364033	0.0672495	0.0476872	0.00193615
834	0.0112258	0.02703	0.0070901	0.0364033	0.0672495	0.0476872	0.00193615
835	0.0112258	0.02703	0.0070901	0.0364033	0.0672495	0.0476872	0.00193615
836	0.0112258	0.02703	0.0070901	0.0364033	0.0672495	0.0476872	0.00193615
837	0.0112258	0.02703	0.0070901	0.0364033	0.0672495	0.0476872	0.00193615
838	0.0112258	0.02703	0.0070901	0.0364033	0.0672495	0.0476872	0.00193615
839	0.0112258	0.02703	0.0070901	0.0364033	0.0672495	0.0476872	0.00193615
840	0.0112258	0.02703	0.0070901	0.0364033	0.0672495	0.0476872	0.00193615
841	0.0112258	0.02703	0.0070901	0.0364033	0.0672495	0.0476872	0.00193615
842	0.0107155	0.02703	0.0070901	0.0364033	0.0672495	0.0476872	0.00193615
843	0.0107155	0.02703	0.0070901	0.0364033	0.0672495	0.0476872	0.00193615
844	0.0107155	0.02703	0.0070901	0.0364033	0.0672495	0.0476872	0.00193615
845	0.0107155	0.02703	0.0070901	0.0364033	0.0672495	0.0476872	0.00193615
846	0.0107155	0.02703	0.0070901	0.0364033	0.0672495	0.0476872	0.00193615
847	0.0107155	0.02703	0.0070901	0.0364033	0.0672495	0.0476872	0.00193615
848	0.0107155	0.02703	0.0070901	0.0364033	0.0672495	0.0476872	0.00193615
849	0.0107155	0.02703	0.0070901	0.0364033	0.0672495	0.0476872	0.00193615
850	0.0107155	0.0264549	0.0070901	0.0364033	0.0672495	0.0476872	0.00193615
851	0.0107155	0.0264549	0.0070901	0.0364033	0.0672495	0.0476872	0.00193615
852	0.0107155	0.0264549	0.0070901	0.0364033	0.0672495	0.0476872	0.00193615
853	0.0107155	0.0264549	0.0070901	0.0364033	0.0672495	0.0476872	0.00193615
854	0.0107155	0.0264549	0.0070901	0.0364033	0.0672495	0.0476872	0.00193615
855	0.0107155	0.0264549	0.0070901	0.0364033	0.0672495	0.0476872	0.00193615
856	0.0107155	0.0264549	0.0070901	0.0364033	0.0672495	0.0476872	0.00193615
857	0.0107155	0.0264549	0.0070901	0.0364033	0.0672495	0.0476872	0.00193615
858	0.0107155	0.0264549	0.0070901	0.0364033	0.0672495	0.0476872	0.00193615
859	0.0107155	0.0264549	0.0070901	0.0364033	0.0672495	0.0476872	0.00193615
860	0.0107155	0.0264549	0.0070901	0.0364033	0.0672495	0.0476872	0.00154892
861	0.0107155	0.0264549	0.0070901	0.0364033	0.0672495	0.0476872	0.00154892
862	0.0107155	0.0264549	0.0070901	0.0364033	0.0672495	0.0476872	0.00154892
863	0.0107155	0.0264549	0.0070901	0.0364033	0.0672495	0.0476872	0.00154892
864	0.0107155	0.0264549	0.0070901	0.0364033	0.0672495	0.0476872	0.00154892
865	0.0107155	0.0258798	0.0070901	0.0364033	0.0672495	0.0476872	0.00154892
866	0.0107155	0.0258798	0.0070901	0.0364033	0.0672495	0.0476872	0.00154892
867	0.0107155	0.0258798	0.0070901	0.0364033	0.0672495	0.0476872	0.00154892
868	0.0107155	0.0258798	0.00644554	0.0364033	0.0672495	0.0476872	0.00154892
869	0.0107155	0.0258798	0.00644554	0.0364033	0.0672495	0.0476872	0.00154892
870	0.0102053	0.0258798	0.00644554	0.0364033	0.0672495	0.0476872	0.00154892
871	0.0102053	0.0258798	0.00644554	0.0364033	0.0672495	0.0476872	0.00154892
872	0.0102053	0.0258798	0.00644554	0.0364033	0.0672495	0.0476872	0.00154892
873	0.0102053	0.0253047	0.00644554	0.0364033	0.0672495	0.0476872	0.00154892
874	0.0102053	0.0253047	0.00644554	0.0364033	0.0672495	0.0476872	0.00154892
875	0.0102053	0.0253047	0.00644554	0.0364033	0.0672495	0.0476872	0.00154892
876	0.0102053	0.0253047	0.00644554	0.0364033	0.0672495	0.0476872	0.00154892
877	0.0102053	0.0253047	0.00644554	0.0364033	0.0672495	0.0476872	0.00154892
878	0.0102053	0.0253047	0.00644554	0.0364033	0.0672495	0.0476872	0.00154892
879	0.0102053	0.0253047	0.00644554	0.0364033	0.0672495	0.0476872	0.00154892
880	0.0102053	0.0253047	0.00644554	0.0364033	0.0672495	0.0476872	0.00154892
881	0.0102053	0.0253047	0.00644554	0.0364033	0.0672495	0.0476872	0.00154892
882	0.0102053	0.0253047	0.00644554	0.0364033	0.0672495	0.0476872	0.00154892
883	0.0102053	0.0253047	0.00644554	0.0364033	0.0672495	0.0476872	0.00154892
884	0.0102053	0.0253047	0.00644554	0.0364033	0.0672495	0.0476872	0.00154892
885	0.0102053	0.0253047	0.00644554	0.0364033	0.0672495	0.0476872	0.00154892
886	0.0102053	0.0253047	0.00644554	0.0364033	0.0672495	0.0476872	0.00154892
887	0.0102053	0.0253047	0.00644554	0.0364033	0.0672495	0.0476872	0.00154892
888	0.0102053	0.0253047	0.00644554	0.0364033	0.0672495	0.0476872	0.00154892
889	0.0102053	0.0247296	0.00644554	0.0364033	0.0672495	0.0476872	0.00154892
890	0.0102053	0.0247296	0.00644554	0.0364033	0.0672495	0.0476872	0.00154892
891	0.0102053	0.0247296	0.00644554	0.0364033	0.0672495	0.0476872	0.00154892
892	0.0102053	0.0247296	0.00644554	0.0364033	0.0672495	0.0476872	0.00154892
893	0.0102053	0.0247296	0.00644554	0.0364033	0.0672495	0.0476872	0.00154892
894	0.0102053	0.0247296	0.00644554	0.0364033	0.0672495	0.0476872	0.00154892
895	0.0102053	0.0247296	0.00644554	0.0364033	0.0672495	0.0476872	0.00154892
896	0.0102053	0.0247296	0.00644554	0.0364033	0.0672495	0.0476872	0.00154892
897	0.0102053	0.0247296	0.00644554	0.0364033	0.0672495	0.0476872	0.00154892
898	0.0102053	0.0247296	0.00644554	0.0364033	0.0672495	0.0476872	0.00154892
899	0.0102053	0.0247296	0.00644554	0.0364033	0.0672495	0.0476872	0.00154892
900	0.0102053	0.0247296	0.00644554	0.0364033	0.0672495	0.0476872	0.00154892
901	0.0102053	0.0247296	0.00644554	0.0364033	0.0672495	0.0476872	0.00154892
902	0.0102053	0.0247296	0.00644554	0.0364033	0.0672495	0.0476872	0.00154892
903	0.0102053	0.0247296	0.00644554	0.0364033	0.0672495	0.0476872	0.00154892
904	0.0102053	0.0247296	0.00644554	0.0364033	0.0672495	0.0476872	0.00154892
905	0.0102053	0.0247296	0.00644554	0.0364033	0.0672495	0.0476872	0.00154892
906	0.0102053	0.0247296	0.00644554	0.0364033	0.0672495	0.0476872	0.00154892
907	0.0102053	0.0247296	0.00644554	0.0364033	0.0672495	0.0476872	0.00154892
908	0.00969502	0.0247296	0.00644554	0.0364033	0.0672495	0.0476872	0.00154892
909	0.00969502	0.0247296	0.00644554	0.0364033	0.0672495	0.0476872	0.00154892
910	0.00969502	0.0247296	0.00644554	0.0364033	0.0672495	0.0476872	0.00154892
911	0.00969502	0.0247296	0.00644554	0.0364033	0.0672495	0.0476872	0.00154892
912	0.00969502	0.0247296	0.00644554	0.0364033	0.0672495	0.0476872	0.00154892
913	0.00969502	0.0247296	0.00644554	0.0364033	0.0672495	0.0476872	0.00154892
914	0.00969502	0.0247296	0.00644554	0.0364033	0.0672495	0.0476872	0.00154892
915	0.00969502	0.0247296	0.00644554	0.0364033	0.0672495	0.0476872	0.00154892
916	0.00969502	0.0247296	0.00644554	0.0364033	0.0672495	0.0476872	0.00154892
917	0.00969502	0.0241545	0.00644554	0.0364033	0.0672495	0.0476872	0.00154892
918	0.00969502	0.0241545	0.00644554	0.0364033	0.0672495	0.0476872	0.00154892
919	0.00969502	0.0241545	0.00644554	0.0364033	0.0672495	0.0476872	0.00154892
920	0.00969502	0.0241545	0.00644554	0.0364033	0.0672495	0.0476872	0.00154892
921	0.00969502	0.0241545	0.00644554	0.0364033	0.0672495	0.0476872	0.00154892
922	0.00969502	0.0241545	0.00644554	0.0364033	0.0672495	0.0476872	0.00154892
923	0.00969502	0.0241545	0.00644554	0.0364033	0.0672495	0.0476872	0.00154892
924	0.00969502	0.0241545	0.00644554	0.0364033	0.0672495	0.0476872	0.00154892
925	0.00969502	0.0241545	0.00644554	0.0364033	0.0672495	0.0476872	0.00154892
926	0.00969502	0.0241545	0.00644554	0.0364033	0.0672495	0.0476872	0.00154892
927	0.00969502	0.0241545	0.00644554	0.0364033	0.0672495	0.0476872	0.00154892
928	0.00969502	0.0241545	0.00644554	0.0364033	0.0672495	0.0476872	0.00154892
929	0.00969502	0.0241545	0.00644554	0.0364033	0.0672495	0.0476872	0.00154892
930	0.00969502	0.0241545	0.00644554	0.0364033	0.0672495	0.0476872	0.00154892
931	0.00969502	0.0241545	0.00644554	0.0364033	0.0672495	0.0476872	0.00154892
932	0.00969502	0.0241545	0.00644554		0.0672495	0.0476872	0.00154892
933	0.00969502	0.0241545	0.00644554		0.0672495	0.0476872	0.00154892
934	0.00969502	0.0241545	0.00644554		0.0672495	0.0476872	0.00154892
935	0.00969502	0.0241545	0.00644554		0.0672495	0.0476872	0.00154892
936	0.00969502	0.0241545	0.00644554		0.0672495	0.0476872	0.00154892
937	0.00969502	0.0241545	0.00644554		0.0672495	0.0476872	0.00154892
938	0.00969502	0.0241545	0.00644554		0.0672495	0.0476872	0.00154892
939	0.00969502	0.0241545	0.00644554		0.0672495	0.0476872	0.00154892
940	0.00969502	0.0241545	0.00580099		0.0672495	0.0476872	0.00154892
941	0.00969502	0.0241545	0.00580099		0.0672495	0.0476872	0.00154892
942	0.00969502	0.0241545	0.00580099		0.0672495	0.0476872	0.00154892
943	0.00918475	0.0235793	0.00580099		0.0672495	0.0476872	0.00154892
944	0.00918475	0.0235793	0.00580099		0.0672495	0.0476872	0.00154892
945	0.00918475	0.0235793	0.00580099		0.0672495	0.0476872	0.00154892
946	0.00918475	0.0235793	0.00580099		0.0672495	0.0476872	0.00154892
947	0.00918475	0.0235793	0.00580099		0.0672495	0.0476872	0.00154892
948	0.00918475	0.0235793	0.00580099		0.0672495	0.0476872	0.00154892
949	0.00918475	0.0235793	0.00580099		0.0672495	0.0476872	0.00154892
950	0.00918475	0.0235793	0.00580099		0.0672495	0.0476872	0.00154892
951	0.00918475	0.0235793	0.00580099		0.0672495	0.0476872	0.00154892
952	0.00918475	0.0235793	0.00580099		0.0672495	0.0476872	0.00154892
953	0.00918475	0.0235793	0.00580099		0.0672495	0.0476872	0.00154892
954	0.00918475	0.0235793	0.00580099		0.0672495	0.0476872	0.00154892
955	0.00918475	0.0235793	0.00580099		0.0672495	0.0476872	0.00154892
956	0.00918475	0.0235793	0.00580099		0.0672495	0.0476872	0.00154892
957	0.00918475	0.0235793	0.00580099		0.0672495	0.0476872	0.00154892
958	0.00918475	0.0235793	0.00580099		0.0672495	0.0476872	0.00154892
959	0.00918475	0.0235793	0.00580099		0.0672495	0.0476872	0.00154892
960	0.00918475	0.0235793	0.00580099		0.0672495	0.0476872	0.00154892
961	0.00918475	0.0235793	0.00580099		0.0672495	0.0476872	0.00154892
962	0.00918475	0.0235793	0.00580099		0.0672495	0.0476872	0.00154892
963	0.00918475	0.0235793	0.00580099		0.0672495	0.0476872	0.00154892
964	0.00918475	0.0235793	0.00580099		0.0672495	0.0476872	0.00154892
965	0.00918475	0.0235793	0.00580099		0.0672495	0.0476872	0.00154892
966	0.00918475	0.0235793	0.00580099		0.0672495	0.0476872	0.00154892
967	0.00918475	0.0235793	0.00580099		0.0672495	0.0476872	0.00154892
968	0.00918475	0.0235793	0.00580099		0.0672495	0.0476872	0.00154892
969	0.00918475	0.0235793	0.00580099		0.0672495	0.0476872	0.00154892
970	0.00918475	0.0235793	0.00580099		0.0672495	0.0476872	0.00154892
971	0.00918475	0.0235793	0.00580099		0.0672495	0.0476872	0.00154892
972	0.00918475	0.0235793	0.00580099		0.0672495	0.0476872	0.00154892
973	0.00867449	0.0235793	0.00580099		0.0672495	0.0476872	0.00154892
974	0.00867449	0.0235793	0.00580099		0.0672495	0.0476872	0.00154892
975	0.00867449	0.0235793	0.00580099		0.0672495	0.0476872	0.00154892
976	0.00867449	0.0230042	0.00580099		0.0672495	0.0476872	0.00154892
977	0.00867449	0.0230042	0.00580099		0.0672495	0.0476872	0.00154892
978	0.00867449	0.0230042	0.00580099		0.0672495	0.0476872	0.00154892
979	0.00867449	0.0230042	0.00580099		0.0672495	0.0476872	0.00154892
980	0.00867449	0.0230042	0.00580099		0.0672495	0.0476872	0.00154892
981	0.00867449	0.0230042	0.00580099		0.0672495	0.0476872	0.00154892
982	0.00867449	0.0230042	0.00580099		0.0672495	0.0476872	0.00154892
983	0.00867449	0.0230042	0.00580099		0.0672495	0.0476872	0.00154892
984	0.00867449	0.0230042	0.00580099		0.0672495	0.0476872	0.00154892
985	0.00867449	0.0230042	0.00580099		0.0672495	0.0476872	0.00154892
986	0.00867449	0.0230042	0.00580099		0.0672495	0.0476872	0.00154892
987	0.00867449	0.0230042	0.00580099		0.0672495	0.0476872	0.00154892
988	0.00867449	0.0230042	0.00580099		0.0672495	0.0476872	0.00154892
989	0.00867449	0.0230042	0.00580099		0.0672495	0.0476872	0.00154892
990	0.00867449	0.0230042	0.00580099		0.0672495	0.0476872	0.00154892
991	0.00867449	0.0230042	0.00580099		0.0672495	0.0476872	0.00154892
992	0.00867449	0.0230042	0.00580099		0.0672495	0.0476872	0.00154892
993	0.00867449	0.0230042	0.00580099		0.0672495	0.0476872	0.00154892
994	0.00867449	0.0230042	0.00580099		0.0672495	0.0476872	0.00154892
995	0.00867449	0.0230042	0.00580099		0.0672495	0.0476872	0.00154892
996	0.00867449	0.0230042	0.00580099		0.0672495	0.0476872	0.00154892
997	0.00867449	0.0230042	0.00580099		0.0672495	0.0476872	0.00154892
998	0.00867449	0.0230042	0.00580099		0.0672495	0.0476872	0.00154892
999	0.00867449	0.0230042	0.00580099		0.0672495	0.0476872	0.00154892
1000	0.00867449	0.0230042	0.00580099		0.0672495	0.0476872	0.00154892
1001	0.00867449	0.0230042	0.00580099		0.0672495	0.0476872	0.00154892
1002	0.00867449	0.0230042	0.00580099		0.0672495	0.0476872	0.00154892
1003	0.00867449	0.0230042	0.00580099		0.0672495	0.0476872	0.00154892
1004	0.00867449	0.0230042	0.00580099		0.0672495	0.0476872	0.00154892
1005	0.00867449	0.0230042	0.00580099		0.0672495	0.0476872	0.00154892
1006	0.00867449	0.0230042	0.00580099		0.0672495	0.0476872	0.00154892
1007	0.00867449	0.0230042	0.00580099		0.0672495	0.0476872	0.00154892
1008	0.00816422	0.0230042	0.00580099		0.0672495	0.0476872	0.00116169
1009	0.00816422	0.0230042	0.00580099		0.0672495	0.0476872	0.00116169
1010	0.00816422	0.0224291	0.00580099		0.0672495	0.0476872	0.00116169
1011	0.00816422	0.0224291	0.00580099		0.0672495	0.0476872	0.00116169
1012	0.00816422	0.0224291	0.00580099		0.0672495	0.0476872	0.00116169
1013	0.00816422	0.0224291	0.00580099		0.0672495	0.0476872	0.00116169
1014	0.00816422	0.0224291	0.00580099		0.0672495	0.0476872	0.00116169
1015	0.00816422	0.0224291	0.00580099		0.0672495	0.0476872	0.00116169
1016	0.00816422	0.0224291	0.00580099		0.0672495	0.0476872	0.00116169
1017	0.00816422	0.0224291	0.00580099		0.0672495	0.0476872	0.00116169
1018	0.00816422	0.0224291	0.00515643		0.0672495	0.0476872	0.00116169
1019	0.00816422	0.0224291	0.00515643		0.0672495	0.0476872	0.00116169
1020	0.00816422	0.0224291	0.00515643		0.0672495	0.0476872	0.00116169
1021	0.00816422	0.0224291	0.00515643		0.0672495	0.0476872	0.00116169
1022	0.00816422	0.0224291	0.00515643		0.0672495	0.0476872	0.00116169
1023	0.00816422	0.0224291	0.00515643		0.0672495	0.0476872	0.00116169
1024	0.00816422	0.0224291	0.00515643		0.0672495	0.0476872	0.00116169
1025	0.00816422	0.0224291	0.00515643		0.0672495	0.0476872	0.00116169
1026	0.00816422	0.0224291	0.00515643		0.0672495	0.0476872	0.00116169
1027	0.00816422	0.0224291	0.00515643		0.0672495	0.0476872	0.00116169
1028	0.00816422	0.0224291	0.00515643		0.0672495	0.0476872	0.00116169
1029	0.00816422	0.0224291	0.00515643		0.0672495	0.0476872	0.00116169
1030	0.00816422	0.0224291	0.00515643		0.0672495	0.0476872	0.00116169
1031	0.00816422	0.021854	0.00515643		0.0672495	0.0476872	0.00116169
1032	0.00816422	0.021854	0.00515643		0.0672495	0.0476872	0.00116169
1033	0.00816422	0.021854	0.00515643		0.0672495	0.0476872	0.00116169
1034	0.00816422	0.021854	0.00515643		0.0672495	0.0476872	0.00116169
1035	0.00816422	0.021854	0.00515643		0.0672495	0.0476872	0.00116169
1036	0.00816422	0.021854	0.00515643		0.0672495	0.0476872	0.00116169
1037	0.00816422	0.021854	0.00515643		0.0672495	0.0476872	0.00116169
1038	0.00816422	0.021854	0.00515643		0.0672495	0.0476872	0.00116169
1039	0.00816422	0.021854	0.00515643		0.0672495	0.0476872	0.00116169
1040	0.00816422	0.021854	0.00515643		0.0672495	0.0476872	0.00116169
1041	0.00816422	0.021854	0.00515643		0.0672495	0.0476872	0.00116169
1042	0.00816422	0.021854	0.00515643		0.0672495	0.0476872	0.00116169
1043	0.00816422	0.021854	0.00515643		0.0672495	0.0476872	0.00116169
1044	0.00816422	0.021854	0.00515643		0.0672495	0.0476872	0.00116169
1045	0.00816422	0.021854	0.00515643		0.0672495	0.0476872	0.00116169
1046	0.00816422	0.021854	0.00515643		0.0672495	0.0476872	0.00116169
1047	0.00816422	0.021854	0.00515643		0.0672495	0.0476872	0.00116169
1048	0.00816422	0.021854	0.00515643		0.0672495	0.0476872	0.00116169
1049	0.00816422	0.021854	0.00515643		0.0672495	0.0476872	0.00116169
1050	0.00816422	0.021854	0.00515643		0.0672495	0.0476872	0.00116169
1051	0.00816422	0.021854	0.00515643		0.0672495	0.0476872	0.00116169
1052	0.00816422	0.021854	0.00515643		0.0672495	0.0476872	0.00116169
1053	0.00765396	0.021854	0.00515643		0.0672495	0.0476872	0.00116169
1054	0.00765396	0.021854	0.00515643		0.0672495	0.0476872	0.00116169
1055	0.00765396	0.021854	0.00515643		0.0672495	0.0476872	0.00116169
1056	0.00765396	0.021854	0.00515643		0.0672495	0.0476872	0.00116169
1057	0.00765396	0.021854	0.00515643		0.0672495	0.0476872	0.00116169
1058	0.00765396	0.021854	0.00515643		0.0672495	0.0476872	0.00116169
1059	0.00765396	0.021854	0.00515643		0.0672495	0.0476872	0.00116169
1060	0.00765396	0.021854	0.00515643		0.0672495	0.0476872	0.00116169
1061	0.00765396	0.021854	0.00515643		0.0672495	0.0476872	0.00116169
1062	0.00765396	0.021854	0.00515643		0.0672495	0.0476872	0.00116169
1063	0.00765396	0.021854	0.00515643		0.0672495	0.0476872	0.00116169
1064	0.00765396	0.0212789	0.00515643		0.0672495	0.0476872	0.00116169
1065	0.00765396	0.0212789	0.00515643		0.0672495	0.0476872	0.00116169
1066	0.00765396	0.0212789	0.00515643		0.0672495	0.0476872	0.00116169
1067	0.00765396	0.0212789	0.00515643		0.0672495	0.0476872	0.00116169
1068	0.00765396	0.0212789	0.00515643		0.0672495	0.0476872	0.00116169
1069	0.00765396	0.0212789	0.00515643		0.0672495	0.0476872	0.00116169
1070	0.00765396	0.0212789	0.00515643		0.0672495	0.0476872	0.00116169
1071	0.00765396	0.0212789	0.00515643		0.0672495	0.0476872	0.00116169
1072	0.00765396	0.0212789	0.00515643		0.0672495	0.0476872	0.00116169
1073	0.00765396	0.0212789	0.00515643		0.0672495	0.0476872	0.00116169
1074	0.00765396	0.0212789	0.00515643		0.0672495	0.0476872	0.00116169
1075	0.00765396	0.0212789	0.00515643		0.0672495	0.0476872	0.00116169
1076	0.00765396	0.0212789	0.00515643		0.0672495	0.0476872	0.00116169
1077	0.00765396	0.0212789	0.00515643		0.0672495	0.0476872	0.00116169
1078	0.00765396	0.0212789	0.00515643		0.0672495	0.0476872	0.00116169
1079	0.00765396	0.0212789	0.00515643		0.0672495	0.0476872	0.00116169
1080	0.00765396	0.0212789	0.00515643		0.0672495	0.0476872	0.00116169
1081	0.00765396	0.0212789	0.00515643		0.0672495	0.0476872	0.00116169
1082	0.00765396	0.0212789	0.00515643		0.0672495	0.0476872	0.00116169
1083	0.00765396	0.0212789	0.00515643		0.0672495	0.0476872	0.00116169
1084	0.00765396	0.0212789	0.00515643		0.0672495	0.0476872	0.00116169
1085	0.00765396	0.0212789	0.00515643		0.0672495	0.0476872	0.00116169
1086	0.00765396	0.0212789	0.00515643		0.0672495	0.0476872	0.00116169
1087	0.00765396	0.0212789	0.00515643		0.0672495	0.0476872	0.00116169
1088	0.00765396	0.0212789	0.00515643		0.0672495	0.0476872	0.00116169
1089	0.00765396	0.0212789	0.00515643		0.0672495	0.0476872	0.00116169
1090	0.00765396	0.0212789	0.00515643		0.0672495	0.0476872	0.00116169
1091	0.00765396	0.0212789	0.00515643		0.0672495	0.0476872	0.00116169
1092	0.00765396	0.0207038	0.00515643		0.0672495	0.0476872	0.00116169
1093	0.00765396	0.0207038	0.00515643		0.0672495	0.0476872	0.00116169
1094	0.00765396	0.0207038	0.00515643		0.0672495	0.0476872	0.00116169
1095	0.00765396	0.0207038	0.00515643		0.0672495	0.0476872	0.00116169
1096	0.00765396	0.0207038	0.00515643		0.0672495	0.0476872	0.00116169
1097	0.00765396	0.0207038	0.00515643		0.0672495	0.0476872	0.00116169
1098	0.00765396	0.0207038	0.00515643		0.0672495	0.0476872	0.00116169
1099	0.00765396	0.0207038	0.00515643		0.0672495	0.0476872	0.00116169
1100	0.00765396	0.0207038	0.00515643		0.0672495	0.0476872	0.00116169
1101	0.00765396	0.0207038	0.00515643		0.0672495	0.0476872	0.00116169
1102	0.00765396	0.0207038	0.00515643		0.0672495	0.0476872	0.00116169
1103	0.00765396	0.0207038	0.00515643		0.0672495	0.0476872	0.00116169
1104	0.00765396	0.0207038	0.00515643		0.0672495	0.0476872	0.00116169
1105	0.00765396	0.0207038	0.00515643		0.0672495	0.0476872	0.00116169
1106	0.00765396	0.0207038	0.00515643		0.0672495	0.0476872	0.00116169
1107	0.0071437	0.0207038	0.00515643		0.0672495	0.0476872	0.00116169
1108	0.0071437	0.0207038	0.00515643			0.0476872	0.00116169
1109	0.0071437	0.0207038	0.00515643			0.0476872	0.00116169
1110	0.0071437	0.0207038	0.00515643			0.0476872	0.00116169
1111	0.0071437	0.0207038	0.00515643			0.0476872	0.00116169
1112	0.0071437	0.0207038	0.00515643			0.0476872	0.00116169
1113	0.0071437	0.0207038	0.00515643			0.0476872	0.00116169
1114	0.0071437	0.0207038	0.00515643			0.0476872	0.00116169
1115	0.0071437	0.0207038	0.00515643			0.0476872	0.00116169
1116	0.0071437	0.0207038	0.00451188			0.0476872	0.00116169
1117	0.0071437	0.0207038	0.00451188			0.0476872	0.00116169
1118	0.0071437	0.0207038	0.00451188			0.0476872	0.00116169
1119	0.0071437	0.0207038	0.00451188			0.0476872	0.00116169
1120	0.0071437	0.0201287	0.00451188			0.0476872	0.00116169
1121	0.0071437	0.0201287	0.00451188			0.0476872	0.00116169
1122	0.0071437	0.0201287	0.00451188			0.0476872	0.00116169
1123	0.0071437	0.0201287	0.00451188			0.0476872	0.00116169
1124	0.0071437	0.0201287	0.00451188			0.0476872	0.00116169
1125	0.0071437	0.0201287	0.00451188			0.0476872	0.00116169
1126	0.0071437	0.0201287	0.00451188			0.0476872	0.00116169
1127	0.0071437	0.0201287	0.00451188			0.0476872	0.00116169
1128	0.0071437	0.0201287	0.00451188			0.0476872	0.00116169
1129	0.0071437	0.0201287	0.00451188			0.0476872	0.00116169
1130	0.0071437	0.0201287	0.00451188			0.0476872	0.00116169
1131	0.0071437	0.0201287	0.00451188			0.0476872	0.00116169
1132	0.0071437	0.0201287	0.00451188			0.0476872	0.00116169
1133	0.0071437	0.0201287	0.00451188			0.0476872	0.00116169
1134	0.0071437	0.0201287	0.00451188			0.0476872	0.00116169
1135	0.0071437	0.0201287	0.00451188			0.0476872	0.00116169
1136	0.0071437	0.0201287	0.00451188			0.0476872	0.00116169
1137	0.0071437	0.0201287	0.00451188			0.0476872	0.00116169
1138	0.0071437	0.0201287	0.00451188			0.0476872	0.00116169
1139	0.0071437	0.0201287	0.00451188			0.0476872	0.00116169
1140	0.0071437	0.0201287	0.00451188			0.0476872	0.00116169
1141	0.0071437	0.0201287	0.00451188			0.0476872	0.00116169
1142	0.0071437	0.0201287	0.00451188			0.0476872	0.00116169
1143	0.0071437	0.0201287	0.00451188			0.0476872	0.00116169
1144	0.0071437	0.0201287	0.00451188			0.0476872	0.00116169
1145	0.0071437	0.0201287	0.00451188			0.0476872	0.00116169
1146	0.0071437	0.0201287	0.00451188			0.0476872	0.00116169
1147	0.0071437	0.0201287	0.00451188			0.0476872	0.00116169
1148	0.0071437	0.0201287	0.00451188			0.0476872	0.00116169
1149	0.0071437	0.0201287	0.00451188			0.0476872	0.00116169
1150	0.0071437	0.0201287	0.00451188			0.0476872	0.00116169
1151	0.0071437	0.0201287	0.00451188			0.0476872	0.00116169
1152	0.0071437	0.0195536	0.00451188			0.0476872	0.00116169
1153	0.0071437	0.0195536	0.00451188			0.0476872	0.00116169
1154	0.0071437	0.0195536	0.00451188			0.0476872	0.00116169
1155	0.0071437	0.0195536	0.00451188			0.0476872	0.00116169
1156	0.0071437	0.0195536	0.00451188			0.0476872	0.00116169
1157	0.0071437	0.0195536	0.00451188			0.0476872	0.00116169
1158	0.0071437	0.0195536	0.00451188			0.0476872	0.00116169
1159	0.00663343	0.0195536	0.00451188			0.0476872	0.00116169
1160	0.00663343	0.0195536	0.00451188			0.0476872	0.00116169
1161	0.00663343	0.0195536	0.00451188			0.0476872	0.00116169
1162	0.00663343	0.0195536	0.00451188			0.0476872	0.00116169
1163	0.00663343	0.0195536	0.00451188			0.0476872	0.00116169
1164	0.00663343	0.0195536	0.00451188			0.0476872	0.00116169
1165	0.00663343	0.0195536	0.00451188			0.0476872	0.00116169
1166	0.00663343	0.0195536	0.00451188			0.0476872	0.00116169
1167	0.00663343	0.0195536	0.00451188			0.0476872	0.00116169
1168	0.00663343	0.0195536	0.00451188			0.0476872	0.00116169
1169	0.00663343	0.0195536	0.00451188			0.0476872	0.00116169
1170	0.00663343	0.0195536	0.00451188			0.0476872	0.00116169
1171	0.00663343	0.0195536	0.00451188			0.0476872	0.00116169
1172	0.00663343	0.0195536	0.00451188			0.0476872	0.00116169
1173	0.00663343	0.0195536	0.00451188			0.0476872	0.00116169
1174	0.00663343	0.0195536	0.00451188			0.0476872	0.00116169
1175	0.00663343	0.0195536	0.00451188			0.0476872	0.00116169
1176	0.00663343	0.0195536	0.00451188			0.0476872	0.00116169
1177	0.00663343	0.0195536	0.00451188			0.0476872	0.00116169
1178	0.00663343	0.0195536	0.00451188			0.0476872	0.00116169
1179	0.00663343	0.0195536	0.00451188			0.0476872	0.00116169
1180	0.00663343	0.0195536	0.00451188			0.0476872	0.00116169
1181	0.00663343	0.0195536	0.00451188			0.0476872	0.00116169
1182	0.00663343	0.0195536	0.00451188			0.0476872	0.00116169
1183	0.00663343	0.0195536	0.00451188			0.0476872	0.00116169
1184	0.00663343	0.0189785	0.00451188			0.0476872	0.00116169
1185	0.00663343	0.0189785	0.00451188			0.0476872	0.00116169
1186	0.00663343	0.0189785	0.00451188			0.0476872	0.00116169
1187	0.00663343	0.0189785	0.00451188			0.0476872	0.00116169
1188	0.00663343	0.0189785	0.00451188			0.0476872	0.00116169
1189	0.00663343	0.0189785	0.00451188			0.0476872	0.00116169
1190	0.00663343	0.0189785	0.00451188			0.0476872	0.00116169
1191	0.00663343	0.0189785	0.00451188			0.0476872	0.00116169
1192	0.00663343	0.0189785	0.00451188			0.0476872	0.00116169
1193	0.00663343	0.0189785	0.00451188			0.0476872	0.00116169
1194	0.00663343	0.0189785	0.00451188			0.0476872	0.00116169
1195	0.00663343	0.0189785	0.00451188			0.0476872	0.00116169
1196	0.00663343	0.0189785	0.00451188			0.0476872	0.00116169
1197	0.00663343	0.0189785	0.00451188			0.0476872	0.00116169
1198	0.00663343	0.0189785	0.00451188			0.0476872	0.00116169
1199	0.00663343	0.0189785	0.00451188			0.0476872	0.00116169
1200	0.00663343	0.0189785	0.00451188			0.0476872	0.00116169
1201	0.00663343	0.0189785	0.00451188			0.0476872	0.00116169
1202	0.00663343	0.0189785	0.00451188			0.0476872	0.00116169
1203	0.00663343	0.0189785	0.00451188			0.0476872	0.00116169
1204	0.00663343	0.0189785	0.00451188			0.0476872	0.00116169
1205	0.00663343	0.0189785	0.00451188			0.0476872	0.00116169
1206	0.00663343	0.0189785	0.00451188			0.0476872	0.00116169
1207	0.00663343	0.0189785	0.00451188			0.0476872	0.00116169
1208	0.00663343	0.0189785	0.00451188			0.0476872	0.00116169
1209	0.00663343	0.0189785	0.00451188			0.0476872	0.00116169
1210	0.00663343	0.0189785	0.00451188			0.0476872	0.00116169
1211	0.00663343	0.0189785	0.00451188			0.0476872	0.00116169
1212	0.00663343	0.0189785	0.00451188			0.0476872	0.00116169
1213	0.00663343	0.0189785	0.00451188			0.0476872	0.00116169
1214	0.00663343	0.0189785	0.00451188			0.0476872	0.00116169
1215	0.00663343	0.0189785	0.00451188			0.0476872	0.00116169
1216	0.00663343	0.0189785	0.00451188			0.0476872	0.000774458
1217	0.00663343	0.0189785	0.00451188			0.0476872	0.000774458
1218	0.00663343	0.0189785	0.00451188			0.0476872	0.000774458
1219	0.00663343	0.0189785	0.00451188			0.0476872	0.000774458
1220	0.00663343	0.0189785	0.00451188			0.0476872	0.000774458
1221	0.00663343	0.0189785	0.00451188			0.0476872	0.000774458
1222	0.00663343	0.0189785	0.00451188			0.0476872	0.000774458
1223	0.00663343	0.0189785	0.00451188			0.0476872	0.000774458
1224	0.00663343	0.0189785	0.00451188			0.0476872	0.000774458
1225	0.00663343	0.0189785	0.00386732			0.0476872	0.000774458
1226	0.00663343	0.0189785	0.00386732			0.0476872	0.000774458
1227	0.00663343	0.0184034	0.00386732			0.0476872	0.000774458
1228	0.00663343	0.0184034	0.00386732			0.0476872	0.000774458
1229	0.00663343	0.0184034	0.00386732			0.0476872	0.000774458
1230	0.00663343	0.0184034	0.00386732			0.0476872	0.000774458
1231	0.00663343	0.0184034	0.00386732			0.0476872	0.000774458
1232	0.00663343	0.0184034	0.00386732			0.0476872	0.000774458
1233	0.00663343	0.0184034	0.00386732			0.0476872	0.000774458
1234	0.00612317	0.0184034	0.00386732			0.0476872	0.000774458
1235	0.00612317	0.0184034	0.00386732			0.0476872	0.000774458
1236	0.00612317	0.0184034	0.00386732			0.0476872	0.000774458
1237	0.00612317	0.0184034	0.00386732			0.0476872	0.000774458
1238	0.00612317	0.0184034	0.00386732			0.0476872	0.000774458
1239	0.00612317	0.0184034	0.00386732			0.0476872	0.000774458
1240	0.00612317	0.0184034	0.00386732			0.0476872	0.000774458
1241	0.00612317	0.0184034	0.00386732			0.0476872	0.000774458
1242	0.00612317	0.0184034	0.00386732			0.0476872	0.000774458
1243	0.00612317	0.0184034	0.00386732			0.0476872	0.000774458
1244	0.00612317	0.0184034	0.00386732			0.0476872	0.000774458
1245	0.00612317	0.0184034	0.00386732			0.0476872	0.000774458
1246	0.00612317	0.0184034	0.00386732			0.0476872	0.000774458
1247	0.00612317	0.0184034	0.00386732			0.0476872	0.000774458
1248	0.00612317	0.0184034	0.00386732			0.0476872	0.000774458
1249	0.00612317	0.0184034	0.00386732			0.0476872	0.000774458
1250	0.00612317	0.0184034	0.00386732			0.0476872	0.000774458
1251	0.00612317	0.0184034	0.00386732			0.0476872	0.000774458
1252	0.00612317	0.0184034	0.00386732			0.0476872	0.000774458
1253	0.00612317	0.0184034	0.00386732			0.0476872	0.000774458
1254	0.00612317	0.0178283	0.00386732			0.0476872	0.000774458
1255	0.00612317	0.0178283	0.00386732			0.0476872	0.000774458
1256	0.00612317	0.0178283	0.00386732			0.0476872	0.000774458
1257	0.00612317	0.0178283	0.00386732			0.0476872	0.000774458
1258	0.00612317	0.0178283	0.00386732			0.0476872	0.000774458
1259	0.00612317	0.0178283	0.00386732			0.0476872	0.000774458
1260	0.00612317	0.0178283	0.00386732			0.0476872	0.000774458
1261	0.00612317	0.0178283	0.00386732			0.0476872	0.000774458
1262	0.00612317	0.0178283	0.00386732			0.0476872	0.000774458
1263	0.00612317	0.0178283	0.00386732			0.0476872	0.000774458
1264	0.00612317	0.0178283	0.00386732			0.0476872	0.000774458
1265	0.00612317	0.0178283	0.00386732			0.0476872	0.000774458
1266	0.00612317	0.0178283	0.00386732			0.0476872	0.000774458
1267	0.00612317	0.0178283	0.00386732			0.0476872	0.000774458
1268	0.00612317	0.0178283	0.00386732			0.0476872	0.000774458
1269	0.00612317	0.0178283	0.00386732			0.0476872	0.000774458
1270	0.00612317	0.0178283	0.00386732			0.0476872	0.000774458
1271	0.00612317	0.0178283	0.00386732			0.0476872	0.000774458
1272	0.00612317	0.0178283	0.00386732			0.0476872	0.000774458
1273	0.00612317	0.0178283	0.00386732			0.0476872	0.000774458
1274	0.00612317	0.0178283	0.00386732			0.0476872	0.000774458
1275	0.00612317	0.0178283	0.00386732			0.0476872	0.000774458
1276	0.00612317	0.0178283	0.00386732			0.0476872	0.000774458
1277	0.00612317	0.0178283	0.00386732			0.0476872	0.000774458
1278	0.00612317	0.0178283	0.00386732			0.0476872	0.000774458
1279	0.00612317	0.0178283	0.00386732			0.0476872	0.000774458
1280	0.00612317	0.0172532	0.00386732			0.0476872	0.000774458
1281	0.00612317	0.0172532	0.00386732			0.0476872	0.000774458
1282	0.00612317	0.0172532	0.00386732			0.0476872	0.000774458
1283	0.00612317	0.0172532	0.00386732			0.0476872	0.000774458
1284	0.00612317	0.0172532	0.00386732			0.0476872	0.000774458
1285	0.00612317	0.0172532	0.00386732			0.0476872	0.000774458
1286	0.00612317	0.0172532	0.00386732			0.0476872	0.000774458
1287	0.00612317	0.0172532	0.00386732			0.0476872	0.000774458
1288	0.00612317	0.0172532	0.00386732			0.0476872	0.000774458
1289	0.0056129	0.0172532	0.00386732			0.0476872	0.000774458
1290	0.0056129	0.0172532	0.00386732			0.0476872	0.000774458
1291	0.0056129	0.0172532	0.00386732			0.0476872	0.000774458
1292	0.0056129	0.0172532	0.00386732			0.0476872	0.000774458
1293	0.0056129	0.0172532	0.00386732			0.0476872	0.000774458
1294	0.0056129	0.0172532	0.00386732			0.0476872	0.000774458
1295	0.0056129	0.0172532	0.00386732			0.0476872	0.000774458
1296	0.0056129	0.0172532	0.00386732			0.0476872	0.000774458
1297	0.0056129	0.0172532	0.00386732			0.0476872	0.000774458
1298	0.0056129	0.0172532	0.00386732			0.0476872	0.000774458
1299	0.0056129	0.0172532	0.00386732			0.0476872	0.000774458
1300	0.0056129	0.0166781	0.00386732			0.0476872	0.000774458
1301	0.0056129	0.0166781	0.00386732			0.0476872	0.000774458
1302	0.0056129	0.0166781	0.00386732			0.0476872	0.000774458
1303	0.0056129	0.0166781	0.00386732			0.0476872	0.000774458
1304	0.0056129	0.0166781	0.00386732			0.0476872	0.000774458
1305	0.0056129	0.0166781	0.00386732			0.0476872	0.000774458
1306	0.0056129	0.0166781	0.00386732			0.0476872	0.000774458
1307	0.0056129	0.0166781	0.00386732			0.0476872	0.000774458
1308	0.0056129	0.0166781	0.00386732			0.0476872	0.000774458
1309	0.0056129	0.0166781	0.00386732			0.0476872	0.000774458
1310	0.0056129	0.0166781	0.00386732			0.0476872	0.000774458
1311	0.0056129	0.0166781	0.00386732			0.0476872	0.000774458
1312	0.0056129	0.0166781	0.00386732			0.0476872	0.000774458
1313	0.0056129	0.0166781	0.00386732			0.0476872	0.000774458
1314	0.0056129	0.0166781	0.00386732			0.0476872	0.000774458
1315	0.0056129	0.0166781	0.00386732			0.0476872	0.000774458
1316	0.0056129	0.0166781	0.00386732			0.0476872	0.000774458
1317	0.0056129	0.0166781	0.00386732			0.0476872	0.000774458
1318	0.0056129	0.0166781	0.00386732			0.0476872	0.000774458
1319	0.0056129	0.0166781	0.00386732			0.0476872	0.000774458
1320	0.0056129	0.0166781	0.00386732			0.0476872	0.000774458
1321	0.0056129	0.0166781	0.00386732			0.0476872	0.000774458
1322	0.0056129	0.0166781	0.00386732			0.0476872	0.000774458
1323	0.0056129	0.0166781	0.00386732			0.0476872	0.000774458
1324	0.0056129	0.0166781	0.00386732			0.0476872	0.000774458
1325	0.0056129	0.0166781	0.00386732			0.0476872	0.000774458
1326	0.0056129	0.0166781	0.00386732			0.0476872	0.000774458
1327	0.0056129	0.0166781	0.00386732			0.0476872	0.000774458
1328	0.0056129	0.0166781	0.00386732			0.0476872	0.000774458
1329	0.0056129	0.0166781	0.00386732			0.0476872	0.000774458
1330	0.0056129	0.0166781	0.00386732			0.0476872	0.000774458
1331	0.0056129	0.0166781	0.00386732			0.0476872	0.000774458
1332	0.0056129	0.0166781	0.00386732			0.0476872	0.000774458
1333	0.0056129	0.0166781	0.00386732			0.0476872	0.000774458
1334	0.0056129	0.0166781	0.00386732			0.0476872	0.000774458
1335	0.0056129	0.0166781	0.00386732			0.0476872	0.000774458
1336	0.0056129	0.0166781	0.00386732			0.0476872	0.000774458
1337	0.0056129	0.0166781	0.00386732			0.0476872	0.000774458
1338	0.0056129	0.0166781	0.00386732			0.0476872	0.000774458
1339	0.0056129	0.0166781	0.00386732			0.0476872	0.000774458
1340	0.0056129	0.0166781	0.00386732			0.0476872	0.000774458
1341	0.0056129	0.0166781	0.00386732			0.0476872	0.000774458
1342	0.0056129	0.016103	0.00386732			0.0476872	0.000774458
1343	0.0056129	0.016103	0.00386732			0.0476872	0.000774458
1344	0.0056129	0.016103	0.00386732			0.0476872	0.000774458
1345	0.0056129	0.016103	0.00386732			0.0476872	0.000774458
1346	0.0056129	0.016103	0.00386732			0.0476872	0.000774458
1347	0.0056129	0.016103	0.00386732			0.0476872	0.000774458
1348	0.0056129	0.016103	0.00386732			0.0476872	0.000774458
1349	0.0056129	0.016103	0.00386732			0.0476872	0.000774458
1350	0.0056129	0.016103	0.00386732			0.0476872	0.000774458
1351	0.0056129	0.016103	0.00386732			0.0476872	0.000774458
1352	0.0056129	0.016103	0.00386732			0.0476872	0.000774458
1353	0.0056129	0.016103	0.00386732			0.0476872	0.000774458
1354	0.0056129	0.016103	0.00386732			0.0476872	0.000774458
1355	0.0056129	0.016103	0.00386732			0.0476872	0.000774458
1356	0.0056129	0.016103	0.00386732			0.0476872	0.000774458
1357	0.00510264	0.016103	0.00386732			0.0476872	0.000774458
1358	0.00510264	0.016103	0.00386732			0.0476872	0.000774458
1359	0.00510264	0.016103	0.00386732			0.0476872	0.000774458
1360	0.00510264	0.016103	0.00386732			0.0476872	0.000774458
1361	0.00510264	0.016103	0.00386732			0.0476872	0.000774458
1362	0.00510264	0.016103	0.00386732			0.0476872	0.000774458
1363	0.00510264	0.016103	0.00386732			0.0476872	0.000774458
1364	0.00510264	0.016103	0.00386732			0.0476872	0.000774458
1365	0.00510264	0.016103	0.00386732			0.0476872	0.000774458
1366	0.00510264	0.016103	0.00386732			0.0476872	0.000774458
1367	0.00510264	0.016103	0.00386732			0.0476872	0.000774458
1368	0.00510264	0.016103	0.00386732			0.0476872	0.000774458
1369	0.00510264	0.016103	0.00386732			0.0476872	0.000774458
1370	0.00510264	0.016103	0.00386732			0.0476872	0.000774458
1371	0.00510264	0.016103	0.00386732			0.0476872	0.000774458
1372	0.00510264	0.016103	0.00386732			0.0476872	0.000774458
1373	0.00510264	0.016103	0.00386732			0.0476872	0.000774458
1374	0.00510264	0.016103	0.00386732			0.0476872	0.000774458
1375	0.00510264	0.016103	0.00386732			0.0476872	0.000774458
1376	0.00510264	0.016103	0.00386732			0.0476872	0.000774458
1377	0.00510264	0.016103	0.00386732			0.0476872	0.000774458
1378	0.00510264	0.016103	0.00386732			0.0476872	0.000774458
1379	0.00510264	0.016103	0.00386732			0.0476872	0.000774458
1380	0.00510264	0.0155279	0.00386732			0.0476872	0.000774458
1381	0.00510264	0.0155279	0.00386732			0.0476872	0.000774458
1382	0.00510264	0.0155279	0.00386732			0.0476872	0.000774458
1383	0.00510264	0.0155279	0.00322277			0.0476872	0.000774458
1384	0.00510264	0.0155279	0.00322277			0.0476872	0.000774458
1385	0.00510264	0.0155279	0.00322277			0.0476872	0.000774458
1386	0.00510264	0.0155279	0.00322277			0.0476872	0.000774458
1387	0.00510264	0.0155279	0.00322277			0.0476872	0.000774458
1388	0.00510264	0.0155279	0.00322277			0.0476872	0.000774458
1389	0.00510264	0.0155279	0.00322277			0.0476872	0.000774458
1390	0.00510264	0.0155279	0.00322277			0.0476872	0.000774458
1391	0.00510264	0.0155279	0.00322277			0.0476872	0.000774458
1392	0.00510264	0.0155279	0.00322277			0.0476872	0.000774458
1393	0.00510264	0.0155279	0.00322277			0.0476872	0.000774458
1394	0.00510264	0.0155279	0.00322277			0.0476872	0.000774458
1395	0.00510264	0.0155279	0.00322277			0.0476872	0.000774458
1396	0.00510264	0.0155279	0.00322277			0.0476872	0.000774458
1397	0.00510264	0.0155279	0.00322277			0.0476872	0.000774458
1398	0.00510264	0.0155279	0.00322277			0.0476872	0.000774458
1399	0.00510264	0.0155279	0.00322277			0.0476872	0.000774458
1400	0.00510264	0.0155279	0.00322277			0.0476872	0.000774458
1401	0.00510264	0.0155279	0.00322277			0.0476872	0.000774458
1402	0.00510264	0.0155279	0.00322277			0.0476872	0.000774458
1403	0.00510264	0.0155279	0.00322277			0.0476872	0.000774458
1404	0.00510264	0.0155279	0.00322277			0.0476872	0.000774458
1405	0.00510264	0.0155279	0.00322277			0.0476872	0.000774458
1406	0.00510264	0.0155279	0.00322277			0.0476872	0.000774458
1407	0.00510264	0.0155279	0.00322277			0.0476872	0.000774458
1408	0.00510264	0.0155279	0.00322277			0.0476872	0.000774458
1409	0.00510264	0.0155279	0.00322277			0.0476872	0.000774458
1410	0.00510264	0.0155279	0.00322277			0.0476872	0.000774458
1411	0.00510264	0.0155279	0.00322277			0.0476872	0.000774458
1412	0.00510264	0.0155279	0.00322277			0.0476872	0.000774458
1413	0.00510264	0.0155279	0.00322277			0.0476872	0.000774458
1414	0.00510264	0.0155279	0.00322277			0.0476872	0.000774458
1415	0.00510264	0.0155279	0.00322277			0.0476872	0.000774458
1416	0.00510264	0.0155279	0.00322277			0.0476872	0.000774458
1417	0.00510264	0.0155279	0.00322277			0.0476872	0.000774458
1418	0.00510264	0.0149528	0.00322277			0.0476872	0.000774458
1419	0.00510264	0.0149528	0.00322277			0.0476872	0.000774458
1420	0.00510264	0.0149528	0.00322277			0.0476872	0.000774458
1421	0.00510264	0.0149528	0.00322277			0.0476872	0.000774458
1422	0.00510264	0.0149528	0.00322277			0.0476872	0.000774458
1423	0.00510264	0.0149528	0.00322277			0.0476872	0.000774458
1424	0.00510264	0.0149528	0.00322277			0.0476872	0.000774458
1425	0.00510264	0.0149528	0.00322277			0.0476872	0.000774458
1426	0.00510264	0.0149528	0.00322277			0.0476872	0.000774458
1427	0.00510264	0.0149528	0.00322277			0.0476872	0.000774458
1428	0.00510264	0.0149528	0.00322277			0.0476872	0.000774458
1429	0.00510264	0.0149528	0.00322277			0.0476872	0.000774458
1430	0.00510264	0.0149528	0.00322277			0.0476872	0.000774458
1431	0.00510264	0.0149528	0.00322277			0.0476872	0.000774458
1432	0.00510264	0.0149528	0.00322277			0.0476872	0.000774458
1433	0.00510264	0.0149528	0.00322277			0.0476872	0.000774458
1434	0.00510264	0.0149528	0.00322277			0.0476872	0.000774458
1435	0.00510264	0.0149528	0.00322277			0.0476872	0.000774458
1436	0.00510264	0.0149528	0.00322277			0.0476872	0.000774458
1437	0.00510264	0.0149528	0.00322277			0.0476872	0.000774458
1438	0.00510264	0.0149528	0.00322277			0.0476872	0.000774458
1439	0.00459238	0.0149528	0.00322277			0.0476872	0.000774458
1440	0.00459238	0.0149528	0.00322277			0.0476872	0.000774458
1441	0.00459238	0.0149528	0.00322277			0.0476872	0.000774458
1442	0.00459238	0.0149528	0.00322277			0.0476872	0.000774458
1443	0.00459238	0.0149528	0.00322277			0.0476872	0.000774458
1444	0.00459238	0.0149528	0.00322277			0.0476872	0.000774458
1445	0.00459238	0.0149528	0.00322277			0.0476872	0.000774458
1446	0.00459238	0.0149528	0.00322277			0.0476872	0.000774458
1447	0.00459238	0.0149528	0.00322277			0.0476872	0.000774458
1448	0.00459238	0.0149528	0.00322277			0.0476872	0.000774458
1449	0.00459238	0.0143776	0.00322277			0.0476872	0.000774458
1450	0.00459238	0.0143776	0.00322277			0.0476872	0.000774458
1451	0.00459238	0.0143776	0.00322277			0.0476872	0.000774458
1452	0.00459238	0.0143776	0.00322277			0.0476872	0.000774458
1453	0.00459238	0.0143776	0.00322277			0.0476872	0.000774458
1454	0.00459238	0.0143776	0.00322277			0.0476872	0.000774458
1455	0.00459238	0.0143776	0.00322277			0.0476872	0.000774458
1456	0.00459238	0.0143776	0.00322277			0.0476872	0.000774458
1457	0.00459238	0.0143776	0.00322277			0.0476872	0.000774458
1458	0.00459238	0.0143776	0.00322277			0.0476872	0.000774458
1459	0.00459238	0.0143776	0.00322277			0.0476872	0.000774458
1460	0.00459238	0.0143776	0.00322277			0.0476872	0.000774458
1461	0.00459238	0.0143776	0.00322277			0.0476872	0.000774458
1462	0.00459238	0.0143776	0.00322277			0.0476872	0.000774458
1463	0.00459238	0.0143776	0.00322277			0.0476872	0.000774458
1464	0.00459238	0.0143776	0.00322277			0.0476872	0.000774458
1465	0.00459238	0.0143776	0.00322277			0.0476872	0.000774458
1466	0.00459238	0.0143776	0.00322277			0.0476872	0.000774458
1467	0.00459238	0.0143776	0.00322277			0.0476872	0.000774458
1468	0.00459238	0.0143776	0.00322277			0.0476872	0.000774458
1469	0.00459238	0.0143776	0.00322277			0.0476872	0.000774458
1470	0.00459238	0.0143776	0.00322277			0.0476872	0.000774458
1471	0.00459238	0.0143776	0.00322277			0.0476872	0.000774458
1472	0.00459238	0.0143776	0.00322277			0.0476872	0.000774458
1473	0.00459238	0.0143776	0.00322277			0.0476872	0.000774458
1474	0.00459238	0.0143776	0.00322277			0.0476872	0.000774458
1475	0.00459238	0.0143776	0.00322277			0.0476872	0.000774458
1476	0.00459238	0.0143776	0.00322277			0.0476872	0.000774458
1477	0.00459238	0.0143776	0.00322277			0.0476872	0.000774458
1478	0.00459238	0.0143776	0.00322277			0.0476872	0.000774458
1479	0.00459238	0.0143776	0.00322277			0.0476872	0.000774458
1480	0.00459238	0.0143776	0.00322277			0.0476872	0.000774458
1481	0.00459238	0.0143776	0.00322277			0.0476872	0.000774458
1482	0.00459238	0.0143776	0.00322277			0.0476872	0.000774458
1483	0.00459238	0.0143776	0.00322277			0.0476872	0.000774458
1484	0.00459238	0.0143776	0.00322277			0.0476872	0.000774458
1485	0.00459238	0.0143776	0.00322277			0.0476872	0.000774458
1486	0.00459238	0.0143776	0.00322277			0.0476872	0.000774458
1487	0.00459238	0.0143776	0.00322277			0.0476872	0.000774458
1488	0.00459238	0.0143776	0.00322277			0.0476872	0.000774458
1489	0.00459238	0.0143776	0.00322277			0.0476872	0.000774458
1490	0.00459238	0.0138025	0.00322277			0.0476872	0.000774458
1491	0.00459238	0.0138025	0.00322277			0.0476872	0.000774458
1492	0.00459238	0.0138025	0.00322277			0.0476872	0.000774458
1493	0.00459238	0.0138025	0.00322277			0.0476872	0.000774458
1494	0.00459238	0.0138025	0.00322277			0.0476872	0.000774458
1495	0.00459238	0.0138025	0.00322277			0.0476872	0.000774458
1496	0.00459238	0.0138025	0.00322277			0.0476872	0.000774458
1497	0.00459238	0.0138025	0.00322277			0.0476872	0.000774458
1498	0.00459238	0.0138025	0.00322277			0.0476872	0.000774458
1499	0.00459238	0.0138025	0.00322277			0.0476872	0.000774458
1500	0.00459238	0.0138025	0.00322277			0.0476872	0.000774458
1501	0.00459238	0.0138025	0.00322277			0.0476872	0.000774458
1502	0.00459238	0.0138025	0.00322277			0.0476872	0.000774458
1503	0.00459238	0.0138025	0.00322277			0.0476872	0.000774458
1504	0.00459238	0.0138025	0.00322277			0.0476872	0.000774458
1505	0.00459238	0.0138025	0.00322277			0.0476872	0.000774458
1506	0.00459238	0.0138025	0.00322277			0.0476872	0.000774458
1507	0.00459238	0.0138025	0.00322277			0.0476872	0.000774458
1508	0.00459238	0.0138025	0.00322277			0.0476872	0.000774458
1509	0.00459238	0.0138025	0.00322277			0.0476872	0.000774458
1510	0.00459238	0.0138025	0.00322277			0.0476872	0.000774458
1511	0.00459238	0.0138025	0.00322277			0.0476872	0.000774458
1512	0.00459238	0.0138025	0.00322277			0.0476872	0.000774458
1513	0.00459238	0.0138025	0.00322277			0.0476872	0.000774458
1514	0.00459238	0.0138025	0.00322277			0.0476872	0.000774458
1515	0.00459238	0.0132274	0.00322277			0.0476872	0.000774458
1516	0.00459238	0.0132274	0.00322277			0.0476872	0.000774458
1517	0.00459238	0.0132274	0.00322277			0.0476872	0.000774458
1518	0.00459238	0.0132274	0.00322277			0.0476872	0.000774458
1519	0.00459238	0.0132274	0.00322277			0.0476872	0.000774458
1520	0.00459238	0.0132274	0.00322277			0.0476872	0.000774458
1521	0.00459238	0.0132274	0.00322277			0.0476872	0.000774458
1522	0.00459238	0.0132274	0.00322277			0.0476872	0.000774458
1523	0.00459238	0.0132274	0.00322277			0.0476872	0.000774458
1524	0.00459238	0.0132274	0.00322277			0.0476872	0.000774458
1525	0.00459238	0.0132274	0.00322277			0.0476872	0.000774458
1526	0.00459238	0.0132274	0.00322277			0.0476872	0.000774458
1527	0.00459238	0.0132274	0.00322277			0.0476872	0.000774458
1528	0.00459238	0.0132274	0.00322277			0.0476872	0.000774458
1529	0.00459238	0.0132274	0.00322277			0.0476872	0.000774458
1530	0.00459238	0.0132274	0.00322277			0.0476872	0.000774458
1531	0.00459238	0.0132274	0.00322277			0.0476872	0.000774458
1532	0.00459238	0.0132274	0.00322277			0.0476872	0.000774458
1533	0.00459238	0.0132274	0.00322277			0.0476872	0.000774458
1534	0.00459238	0.0132274	0.00322277			0.0476872	0.000774458
1535	0.00459238	0.0132274	0.00322277			0.0476872	0.000774458
1536	0.00459238	0.0132274	0.00322277			0.0476872	0.000774458
1537	0.00459238	0.0132274	0.00322277			0.0476872	0.000774458
1538	0.00459238	0.0132274	0.00322277			0.0476872	0.000774458
1539	0.00459238	0.0132274	0.00322277			0.0476872	0.000774458
1540	0.00459238	0.0132274	0.00322277			0.0476872	0.000774458
1541	0.00459238	0.0132274	0.00322277			0.0476872	0.000774458
1542	0.00459238	0.0132274	0.00322277			0.0476872	0.000774458
1543	0.00459238	0.0132274	0.00322277			0.0476872	0.000774458
1544	0.00459238	0.0132274	0.00322277			0.0476872	0.000774458
1545	0.00408211	0.0132274	0.00322277			0.0476872	0.000774458
1546	0.00408211	0.0132274	0.00322277			0.0476872	0.000774458
1547	0.00408211	0.0126523	0.00322277			0.0476872	0.000774458
1548	0.00408211	0.0126523	0.00322277			0.0476872	0.000774458
1549	0.00408211	0.0126523	0.00322277			0.0476872	0.000774458
1550	0.00408211	0.0126523	0.00322277			0.0476872	0.000774458
1551	0.00408211	0.0126523	0.00322277			0.0476872	0.000774458
1552	0.00408211	0.0126523	0.00322277			0.0476872	0.000774458
1553	0.00408211	0.0126523	0.00322277			0.0476872	0.000774458
1554	0.00408211	0.0126523	0.00322277			0.0476872	0.000774458
1555	0.00408211	0.0126523	0.00322277			0.0476872	0.000774458
1556	0.00408211	0.0126523	0.00322277			0.0476872	0.000774458
1557	0.00408211	0.0126523	0.00322277			0.0476872	0.000774458
1558	0.00408211	0.0126523	0.00322277			0.0476872	0.000774458
1559	0.00408211	0.0126523	0.00322277			0.0476872	0.000774458
1560	0.00408211	0.0126523	0.00322277			0.0476872	0.000774458
1561	0.00408211	0.0126523	0.00322277			0.0476872	0.000774458
1562	0.00408211	0.0126523	0.00322277			0.0476872	0.000774458
1563	0.00408211	0.0126523	0.00322277			0.0476872	0.000774458
1564	0.00408211	0.0126523	0.00322277			0.0476872	0.000774458
1565	0.00408211	0.0126523	0.00322277			0.0476872	0.000774458
1566	0.00408211	0.0126523	0.00322277			0.0476872	0.000774458
1567	0.00408211	0.0126523	0.00322277			0.0476872	0.000774458
1568	0.00408211	0.0126523	0.00322277			0.0476872	0.000774458
1569	0.00408211	0.0126523	0.00322277			0.0476872	0.000774458
1570	0.00408211	0.0126523	0.00322277			0.0476872	0.000774458
1571	0.00408211	0.0126523	0.00322277			0.0476872	0.000774458
1572	0.00408211	0.0126523	0.00322277			0.0476872	0.000774458
1573	0.00408211	0.0126523	0.00322277			0.0476872	0.000774458
1574	0.00408211	0.0126523	0.00322277			0.0476872	0.000774458
1575	0.00408211	0.0126523	0.00322277			0.0476872	0.000774458
1576	0.00408211	0.0126523	0.00322277			0.0476872	0.000774458
1577	0.00408211	0.0120772	0.00322277			0.0476872	0.000774458
1578	0.00408211	0.0120772	0.00322277			0.0476872	0.000774458
1579	0.00408211	0.0120772	0.00322277			0.0476872	0.000774458
1580	0.00408211	0.0120772	0.00322277			0.0476872	0.000774458
1581	0.00408211	0.0120772	0.00322277			0.0476872	0.000774458
1582	0.00408211	0.0120772	0.00322277			0.0476872	0.000774458
1583	0.00408211	0.0120772	0.00322277			0.0476872	0.000774458
1584	0.00408211	0.0120772	0.00322277			0.0476872	0.000774458
1585	0.00408211	0.0120772	0.00322277			0.0476872	0.000774458
1586	0.00408211	0.0120772	0.00322277			0.0476872	0.000774458
1587	0.00408211	0.0120772	0.00322277			0.0476872	0.000774458
1588	0.00408211	0.0120772	0.00322277			0.0476872	0.000774458
1589	0.00408211	0.0120772	0.00322277			0.0476872	0.000774458
1590	0.00408211	0.0120772	0.00322277			0.0476872	0.000774458
1591	0.00408211	0.0120772	0.00322277			0.0476872	0.000774458
1592	0.00408211	0.0120772	0.00322277			0.0476872	0.000774458
1593	0.00408211	0.0120772	0.00322277			0.0476872	0.000774458
1594	0.00408211	0.0120772	0.00322277			0.0476872	0.000774458
1595	0.00408211	0.0120772	0.00322277			0.0476872	0.000774458
1596	0.00408211	0.0120772	0.00322277			0.0476872	0.000774458
1597	0.00408211	0.0120772	0.00322277			0.0476872	0.000774458
1598	0.00408211	0.0120772	0.00322277			0.0476872	0.000774458
1599	0.00408211	0.0120772	0.00322277			0.0476872	0.000774458
1600	0.00408211	0.0120772	0.00322277			0.0476872	0.000774458
1601	0.00408211	0.0120772	0.00322277			0.0476872	0.000774458
1602	0.00408211	0.0120772	0.00322277			0.0476872	0.000774458
1603	0.00408211	0.0120772	0.00257822			0.0476872	0.000774458
1604	0.00408211	0.0120772	0.00257822			0.0476872	0.000774458
1605	0.00408211	0.0120772	0.00257822			0.0476872	0.000774458
1606	0.00408211	0.0120772	0.00257822			0.0476872	0.000774458
1607	0.00408211	0.0120772	0.00257822			0.0476872	0.000774458
1608	0.00408211	0.0120772	0.00257822			0.0476872	0.000774458
1609	0.00408211	0.0120772	0.00257822			0.0476872	0.000774458
1610	0.00408211	0.0120772	0.00257822			0.0476872	0.000774458
1611	0.00408211	0.0120772	0.00257822			0.0476872	0.000774458
1612	0.00408211	0.0120772	0.00257822			0.0476872	0.000774458
1613	0.00408211	0.0120772	0.00257822			0.0476872	0.000774458
1614	0.00408211	0.0120772	0.00257822			0.0476872	0.000774458
1615	0.00408211	0.0120772	0.00257822			0.0476872	0.000774458
1616	0.00408211	0.0120772	0.00257822			0.0476872	0.000774458
1617	0.00408211	0.0120772	0.00257822			0.0476872	0.000774458
1618	0.00408211	0.0120772	0.00257822			0.0476872	0.000774458
1619	0.00408211	0.0120772	0.00257822			0.0476872	0.000774458
1620	0.00408211	0.0120772	0.00257822			0.0476872	0.000774458
1621	0.00408211	0.0120772	0.00257822			0.0476872	0.000774458
1622	0.00408211	0.0120772	0.00257822			0.0476872	0.000774458
1623	0.00408211	0.0120772	0.00257822			0.0476872	0.000774458
1624	0.00408211	0.0120772	0.00257822			0.0476872	0.000774458
1625	0.00408211	0.0120772	0.00257822			0.0476872	0.000774458
1626	0.00408211	0.0120772	0.00257822			0.0476872	0.000774458
1627	0.00408211	0.0120772	0.00257822			0.0476872	0.000774458
1628	0.00408211	0.0120772	0.00257822			0.0476872	0.000774458
1629	0.00408211	0.0120772	0.00257822			0.0476872	0.000774458
1630	0.00408211	0.0120772	0.00257822			0.0476872	0.000774458
1631	0.00408211	0.0120772	0.00257822			0.0476872	0.000774458
1632	0.00408211	0.0120772	0.00257822			0.0476872	0.000774458
1633	0.00408211	0.0120772	0.00257822			0.0476872	0.000774458
1634	0.00408211	0.0120772	0.00257822			0.0476872	0.000774458
1635	0.00408211	0.0120772	0.00257822			0.0476872	0.000774458
1636	0.00408211	0.0120772	0.00257822			0.0476872	0.000774458
1637	0.00408211	0.0120772	0.00257822			0.0476872	0.000774458
1638	0.00408211	0.0120772	0.00257822			0.0476872	0.000774458
1639	0.00408211	0.0120772	0.00257822			0.0476872	0.000774458
1640	0.00408211	0.0120772	0.00257822			0.0476872	0.000774458
1641	0.00408211	0.0115021	0.00257822			0.0476872	0.000774458
1642	0.00408211	0.0115021	0.00257822			0.0476872	0.000774458
1643	0.00408211	0.0115021	0.00257822			0.0476872	0.000774458
1644	0.00408211	0.0115021	0.00257822			0.0476872	0.000774458
1645	0.00408211	0.0115021	0.00257822			0.0476872	0.000774458
1646	0.00408211	0.0115021	0.00257822			0.0476872	0.000774458
1647	0.00408211	0.0115021	0.00257822			0.0476872	0.000774458
1648	0.00408211	0.0115021	0.00257822			0.0476872	0.000387229
1649	0.00408211	0.0115021	0.00257822			0.0476872	0.000387229
1650	0.00408211	0.0115021	0.00257822			0.0476872	0.000387229
1651	0.00408211	0.0115021	0.00257822			0.0476872	0.000387229
1652	0.00408211	0.0115021	0.00257822			0.0476872	0.000387229
1653	0.00408211	0.0115021	0.00257822			0.0476872	0.000387229
1654	0.00408211	0.0115021	0.00257822			0.0476872	0.000387229
1655	0.00408211	0.0115021	0.00257822			0.0476872	0.000387229
1656	0.00408211	0.0115021	0.00257822			0.0476872	0.000387229
1657	0.00408211	0.0115021	0.00257822			0.0476872	0.000387229
1658	0.00408211	0.0115021	0.00257822			0.0476872	0.000387229
1659	0.00408211	0.0115021	0.00257822			0.0476872	0.000387229
1660	0.00408211	0.0115021	0.00257822			0.0476872	0.000387229
1661	0.00408211	0.0115021	0.00257822			0.0476872	0.000387229
1662	0.00408211	0.0115021	0.00257822			0.0476872	0.000387229
1663	0.00408211	0.0115021	0.00257822			0.0476872	0.000387229
1664	0.00408211	0.0115021	0.00257822			0.0476872	0.000387229
1665	0.00408211	0.0115021	0.00257822			0.0476872	0.000387229
1666	0.00408211	0.0115021	0.00257822			0.0476872	0.000387229
1667	0.00408211	0.0115021	0.00257822			0.0476872	0.000387229
1668	0.00408211	0.0115021	0.00257822			0.0476872	0.000387229
1669	0.00408211	0.0115021	0.00257822			0.0476872	0.000387229
1670	0.00408211	0.0115021	0.00257822			0.0476872	0.000387229
1671	0.00408211	0.0115021	0.00257822			0.0476872	0.000387229
1672	0.00408211	0.0115021	0.00257822			0.0476872	0.000387229
1673	0.00408211	0.0115021	0.00257822			0.0476872	0.000387229
1674	0.00408211	0.0115021	0.00257822			0.0476872	0.000387229
1675	0.00357185	0.0115021	0.00257822			0.0476872	0.000387229
1676	0.00357185	0.0115021	0.00257822			0.0476872	0.000387229
1677	0.00357185	0.0115021	0.00257822			0.0476872	0.000387229
1678	0.00357185	0.0115021	0.00257822			0.0476872	0.000387229
1679	0.00357185	0.0115021	0.00257822			0.0476872	0.000387229
1680	0.00357185	0.0115021	0.00257822			0.0476872	0.000387229
1681	0.00357185	0.010927	0.00257822			0.0476872	0.000387229
1682	0.00357185	0.010927	0.00257822			0.0476872	0.000387229
1683	0.00357185	0.010927	0.00257822			0.0476872	0.000387229
1684	0.00357185	0.010927	0.00257822			0.0476872	0.000387229
1685	0.00357185	0.010927	0.00257822			0.0476872	0.000387229
1686	0.00357185	0.010927	0.00257822			0.0476872	0.000387229
1687	0.00357185	0.010927	0.00257822			0.0476872	0.000387229
1688	0.00357185	0.010927	0.00257822			0.0476872	0.000387229
1689	0.00357185	0.010927	0.00257822			0.0476872	0.000387229
1690	0.00357185	0.010927	0.00257822			0.0476872	0.000387229
1691	0.00357185	0.010927	0.00257822			0.0476872	0.000387229
1692	0.00357185	0.010927	0.00257822			0.0476872	0.000387229
1693	0.00357185	0.010927	0.00257822			0.0476872	0.000387229
1694	0.00357185	0.010927	0.00257822			0.0476872	0.000387229
1695	0.00357185	0.010927	0.00257822			0.0476872	0.000387229
1696	0.00357185	0.010927	0.00257822			0.0476872	0.000387229
1697	0.00357185	0.010927	0.00257822			0.0476872	0.000387229
1698	0.00357185	0.010927	0.00257822			0.0476872	0.000387229
1699	0.00357185	0.010927	0.00257822			0.0476872	0.000387229
1700	0.00357185	0.010927	0.00257822			0.0476872	0.000387229
1701	0.00357185	0.010927	0.00257822			0.0476872	0.000387229
1702	0.00357185	0.010927	0.00257822			0.0476872	0.000387229
1703	0.00357185	0.010927	0.00257822			0.0476872	0.000387229
1704	0.00357185	0.010927	0.00257822			0.0476872	0.000387229
1705	0.00357185	0.010927	0.00257822			0.0476872	0.000387229
1706	0.00357185	0.010927	0.00257822			0.0476872	0.000387229
1707	0.00357185	0.010927	0.00257822			0.0476872	0.000387229
1708	0.00357185	0.010927	0.00257822			0.0476872	0.000387229
1709	0.00357185	0.010927	0.00257822			0.0476872	0.000387229
1710	0.00357185	0.010927	0.00257822			0.0476872	0.000387229
1711	0.00357185	0.010927	0.00257822				0.000387229
1712	0.00357185	0.010927	0.00257822				0.000387229
1713	0.00357185	0.010927	0.00257822				0.000387229
1714	0.00357185	0.010927	0.00257822				0.000387229
1715	0.00357185	0.010927	0.00257822				0.000387229
1716	0.00357185	0.010927	0.00257822				0.000387229
1717	0.00357185	0.010927	0.00257822				0.000387229
1718	0.00357185	0.010927	0.00257822				0.000387229
1719	0.00357185	0.010927	0.00257822				0.000387229
1720	0.00357185	0.010927	0.00257822				0.000387229
1721	0.00357185	0.010927	0.00257822				0.000387229
1722	0.00357185	0.010927	0.00257822				0.000387229
1723	0.00357185	0.010927	0.00257822				0.000387229
1724	0.00357185	0.010927	0.00257822				0.000387229
1725	0.00357185	0.010927	0.00257822				0.000387229
1726	0.00357185	0.010927	0.00257822				0.000387229
1727	0.00357185	0.010927	0.00257822				0.000387229
1728	0.00357185	0.010927	0.00257822				0.000387229
1729	0.00357185	0.010927	0.00257822				0.000387229
1730	0.00357185	0.010927	0.00257822				0.000387229
1731	0.00357185	0.0103519	0.00257822				0.000387229
1732	0.00357185	0.0103519	0.00257822				0.000387229
1733	0.00357185	0.0103519	0.00257822				0.000387229
1734	0.00357185	0.0103519	0.00257822				0.000387229
1735	0.00357185	0.0103519	0.00257822				0.000387229
1736	0.00357185	0.0103519	0.00257822				0.000387229
1737	0.00357185	0.0103519	0.00257822				0.000387229
1738	0.00357185	0.0103519	0.00257822				0.000387229
1739	0.00357185	0.0103519	0.00257822				0.000387229
1740	0.00357185	0.0103519	0.00257822				0.000387229
1741	0.00357185	0.0103519	0.00257822				0.000387229
1742	0.00357185	0.0103519	0.00257822				0.000387229
1743	0.00357185	0.0103519	0.00257822				0.000387229
1744	0.00357185	0.0103519	0.00257822				0.000387229
1745	0.00357185	0.0103519	0.00257822				0.000387229
1746	0.00357185	0.0103519	0.00257822				0.000387229
1747	0.00357185	0.0103519	0.00257822				0.000387229
1748	0.00357185	0.0103519	0.00257822				0.000387229
1749	0.00357185	0.0103519	0.00257822				0.000387229
1750	0.00357185	0.0103519	0.00257822				0.000387229
1751	0.00357185	0.0103519	0.00257822				0.000387229
1752	0.00357185	0.0103519	0.00257822				0.000387229
1753	0.00357185	0.0103519	0.00257822				0.000387229
1754	0.00357185	0.0103519	0.00257822				0.000387229
1755	0.00357185	0.0103519	0.00257822				0.000387229
1756	0.00357185	0.0103519	0.00257822				0.000387229
1757	0.00357185	0.0103519	0.00257822				0.000387229
1758	0.00357185	0.0103519	0.00257822				0.000387229
1759	0.00357185	0.0103519	0.00257822				0.000387229
1760	0.00357185	0.0103519	0.00257822				0.000387229
1761	0.00357185	0.0103519	0.00257822				0.000387229
1762	0.00357185	0.0103519	0.00257822				0.000387229
1763	0.00357185	0.0103519	0.00257822				0.000387229
1764	0.00357185	0.0103519	0.00257822				0.000387229
1765	0.00357185	0.0103519	0.00257822				0.000387229
1766	0.00357185	0.0103519	0.00257822				0.000387229
1767	0.00357185	0.0103519	0.00257822				0.000387229
1768	0.00357185	0.0103519	0.00257822				0.000387229
1769	0.00357185	0.0103519	0.00257822				0.000387229
1770	0.00357185	0.0103519	0.00257822				0.000387229
1771	0.00357185	0.0103519	0.00257822				0.000387229
1772	0.00357185	0.0103519	0.00257822				0.000387229
1773	0.00357185	0.0103519	0.00257822				0.000387229
1774	0.00357185	0.0103519	0.00257822				0.000387229
1775	0.00357185	0.0103519	0.00257822				0.000387229
1776	0.00357185	0.0103519	0.00257822				0.000387229
1777	0.00357185	0.0097768	0.00257822				0.000387229
1778	0.00357185	0.0097768	0.00257822				0.000387229
1779	0.00357185	0.0097768	0.00257822				0.000387229
1780	0.00357185	0.0097768	0.00257822				0.000387229
1781	0.00357185	0.0097768	0.00257822				0.000387229
1782	0.00357185	0.0097768	0.00257822				0.000387229
1783	0.00357185	0.0097768	0.00257822				0.000387229
1784	0.00357185	0.0097768	0.00257822				0.000387229
1785	0.00357185	0.0097768	0.00257822				0.000387229
1786	0.00357185	0.0097768	0.00257822				0.000387229
1787	0.00357185	0.0097768	0.00257822				0.000387229
1788	0.00357185	0.0097768	0.00257822				0.000387229
1789	0.00357185	0.0097768	0.00257822				0.000387229
1790	0.00357185	0.0097768	0.00257822				0.000387229
1791	0.00357185	0.0097768	0.00257822				0.000387229
1792	0.00357185	0.0097768	0.00257822				0.000387229
1793	0.00357185	0.0097768	0.00257822				0.000387229
1794	0.00357185	0.0097768	0.00257822				0.000387229
1795	0.00357185	0.0097768	0.00257822				0.000387229
1796	0.00357185	0.0097768	0.00257822				0.000387229
1797	0.00357185	0.0097768	0.00257822				0.000387229
1798	0.00357185	0.0097768	0.00257822				0.000387229
1799	0.00357185	0.0097768	0.00257822				0.000387229
1800	0.00357185	0.0097768	0.00257822				0.000387229
1801	0.00357185	0.0097768	0.00257822				0.000387229
1802	0.00357185	0.0097768	0.00257822				0.000387229
1803	0.00357185	0.0097768	0.00257822				0.000387229
1804	0.00357185	0.0097768	0.00257822				0.000387229
1805	0.00357185	0.0097768	0.00257822				0.000387229
1806	0.00357185	0.0097768	0.00257822				0.000387229
1807	0.00357185	0.0097768	0.00257822				0.000387229
1808	0.00357185	0.0097768	0.00257822				0.000387229
1809	0.00357185	0.0097768	0.00257822				0.000387229
1810	0.00357185	0.0097768	0.00257822				0.000387229
1811	0.00306158	0.0097768	0.00257822				0.000387229
1812	0.00306158	0.0097768	0.00257822				0.000387229
1813	0.00306158	0.0097768	0.00257822				0.000387229
1814	0.00306158	0.0097768	0.00257822				0.000387229
1815	0.00306158	0.0097768	0.00257822				0.000387229
1816	0.00306158	0.0097768	0.00257822				0.000387229
1817	0.00306158	0.0097768	0.00257822				0.000387229
1818	0.00306158	0.0097768	0.00257822				0.000387229
1819	0.00306158	0.0097768	0.00257822				0.000387229
1820	0.00306158	0.0097768	0.00257822				0.000387229
1821	0.00306158	0.0097768	0.00257822				0.000387229
1822	0.00306158	0.0097768	0.00257822				0.000387229
1823	0.00306158	0.0097768	0.00257822				0.000387229
1824	0.00306158	0.0097768	0.00257822				0.000387229
1825	0.00306158	0.0097768	0.00257822				0.000387229
1826	0.00306158	0.0097768	0.00257822				0.000387229
1827	0.00306158	0.0097768	0.00257822				0.000387229
1828	0.00306158	0.0097768	0.00257822				0.000387229
1829	0.00306158	0.0097768	0.00257822				0.000387229
1830	0.00306158	0.0097768	0.00257822				0.000387229
1831	0.00306158	0.0097768	0.00257822				0.000387229
1832	0.00306158	0.0097768	0.00257822				0.000387229
1833	0.00306158	0.0097768	0.00257822				0.000387229
1834	0.00306158	0.0097768	0.00257822				0.000387229
1835	0.00306158	0.0097768	0.00257822				0.000387229
1836	0.00306158	0.0097768	0.00257822				0.000387229
1837	0.00306158	0.0097768	0.00257822				0.000387229
1838	0.00306158	0.0092017	0.00257822				0.000387229
1839	0.00306158	0.0092017	0.00257822				0.000387229
1840	0.00306158	0.0092017	0.00257822				0.000387229
1841	0.00306158	0.0092017	0.00257822				0.000387229
1842	0.00306158	0.0092017	0.00257822				0.000387229
1843	0.00306158	0.0092017	0.00257822				0.000387229
1844	0.00306158	0.0092017	0.00257822				0.000387229
1845	0.00306158	0.0092017	0.00257822				0.000387229
1846	0.00306158	0.0092017	0.00257822				0.000387229
1847	0.00306158	0.0092017	0.00257822				0.000387229
1848	0.00306158	0.0092017	0.00257822				0.000387229
1849	0.00306158	0.0092017	0.00257822				0.000387229
1850	0.00306158	0.0092017	0.00257822				0.000387229
1851	0.00306158	0.0092017	0.00257822				0.000387229
1852	0.00306158	0.0092017	0.00257822				0.000387229
1853	0.00306158	0.0092017	0.00257822				0.000387229
1854	0.00306158	0.0092017	0.00257822				0.000387229
1855	0.00306158	0.0092017	0.00257822				0.000387229
1856	0.00306158	0.0092017	0.00257822				0.000387229
1857	0.00306158	0.0092017	0.00257822				0.000387229
1858	0.00306158	0.0092017	0.00257822				0.000387229
1859	0.00306158	0.0092017	0.00257822				0.000387229
1860	0.00306158	0.0092017	0.00257822				0.000387229
1861	0.00306158	0.0092017	0.00257822				0.000387229
1862	0.00306158	0.0092017	0.00257822				0.000387229
1863	0.00306158	0.0092017	0.00257822				0.000387229
1864	0.00306158	0.0092017	0.00257822				0.000387229
1865	0.00306158	0.0092017	0.00257822				0.000387229
1866	0.00306158	0.0092017	0.00257822				0.000387229
1867	0.00306158	0.0092017	0.00257822				0.000387229
1868	0.00306158	0.0092017	0.00257822				0.000387229
1869	0.00306158	0.0092017	0.00257822				0.000387229
1870	0.00306158	0.0092017	0.00257822				0.000387229
1871	0.00306158	0.0092017	0.00257822				0.000387229
1872	0.00306158	0.0092017	0.00257822				0.000387229
1873	0.00306158	0.0092017	0.00257822				0.000387229
1874	0.00306158	0.0092017	0.00257822				0.000387229
1875	0.00306158	0.0092017	0.00257822				0.000387229
1876	0.00306158	0.0092017	0.00257822				0.000387229
1877	0.00306158	0.0092017	0.00257822				0.000387229
1878	0.00306158	0.0092017	0.00257822				0.000387229
1879	0.00306158	0.0092017	0.00257822				0.000387229
1880	0.00306158	0.0092017	0.00257822				0.000387229
1881	0.00306158	0.0092017	0.00257822				0.000387229
1882	0.00306158	0.0092017	0.00257822				0.000387229
1883	0.00306158	0.0092017	0.00257822				0.000387229
1884	0.00306158	0.0092017	0.00257822				0.000387229
1885	0.00306158	0.0092017	0.00257822				0.000387229
1886	0.00306158	0.0092017	0.00257822				0.000387229
1887	0.00306158	0.0092017	0.00257822				0.000387229
1888	0.00306158	0.0092017	0.00257822				0.000387229
1889	0.00306158	0.0092017	0.00257822				0.000387229
1890	0.00306158	0.0092017	0.00257822				0.000387229
1891	0.00306158	0.0092017	0.00257822				0.000387229
1892	0.00306158	0.0092017	0.00257822				0.000387229
1893	0.00306158	0.0092017	0.00257822				0.000387229
1894	0.00306158	0.0092017	0.00257822				0.000387229
1895	0.00306158	0.0092017	0.00257822				0.000387229
1896	0.00306158	0.0092017	0.00257822				0.000387229
1897	0.00306158	0.0092017	0.00257822				0.000387229
1898	0.00306158	0.0092017	0.00257822				0.000387229
1899	0.00306158	0.0092017	0.00257822				0.000387229
1900	0.00306158	0.0092017	0.00257822				0.000387229
1901	0.00306158	0.0092017	0.00257822				0.000387229
1902	0.00306158	0.0092017	0.00257822				0.000387229
1903	0.00306158	0.0092017	0.00257822				0.000387229
1904	0.00306158	0.0092017	0.00257822				0.000387229
1905	0.00306158	0.0092017	0.00257822				0.000387229
1906	0.00306158	0.0092017	0.00257822				0.000387229
1907	0.00306158	0.0092017	0.00257822				0.000387229
1908	0.00306158	0.0092017	0.00257822				0.000387229
1909	0.00306158	0.0092017	0.00257822				0.000387229
1910	0.00306158	0.0092017	0.00257822				0.000387229
1911	0.00306158	0.0092017	0.00257822				0.000387229
1912	0.00306158	0.0092017	0.00257822				0.000387229
1913	0.00306158	0.0092017	0.00257822				0.000387229
1914	0.00306158	0.00862659	0.00257822				0.000387229
1915	0.00306158	0.00862659	0.00257822				0.000387229
1916	0.00306158	0.00862659	0.00257822				0.000387229
1917	0.00306158	0.00862659	0.00257822				0.000387229
1918	0.00306158	0.00862659	0.00257822				0.000387229
1919	0.00306158	0.00862659	0.00257822				0.000387229
1920	0.00306158	0.00862659	0.00257822				0.000387229
1921	0.00306158	0.00862659	0.00257822				0.000387229
1922	0.00306158	0.00862659	0.00257822				0.000387229
1923	0.00306158	0.00862659	0.00257822				0.000387229
1924	0.00306158	0.00862659	0.00257822				0.000387229
1925	0.00306158	0.00862659	0.00257822				0.000387229
1926	0.00306158	0.00862659	0.00257822				0.000387229
1927	0.00306158	0.00862659	0.00257822				0.000387229
1928	0.00306158	0.00862659	0.00257822				0.000387229
1929	0.00306158	0.00862659	0.00257822				0.000387229
1930	0.00306158	0.00862659	0.00257822				0.000387229
1931	0.00306158	0.00862659	0.00257822				0.000387229
1932	0.00306158	0.00862659	0.00193366				0.000387229
1933	0.00306158	0.00862659	0.00193366				0.000387229
1934	0.00306158	0.00862659	0.00193366				0.000387229
1935	0.00306158	0.00862659	0.00193366				0.000387229
1936	0.00306158	0.00862659	0.00193366				0.000387229
1937	0.00306158	0.00862659	0.00193366				0.000387229
1938	0.00306158	0.00862659	0.00193366				0.000387229
1939	0.00306158	0.00862659	0.00193366				0.000387229
1940	0.00306158	0.00862659	0.00193366				0.000387229
1941	0.00306158	0.00862659	0.00193366				0.000387229
1942	0.00306158	0.00862659	0.00193366				0.000387229
1943	0.00306158	0.00862659	0.00193366				0.000387229
1944	0.00306158	0.00862659	0.00193366				0.000387229
1945	0.00306158	0.00862659	0.00193366				0.000387229
1946	0.00306158	0.00862659	0.00193366				0.000387229
1947	0.00306158	0.00862659	0.00193366				0.000387229
1948	0.00306158	0.00862659	0.00193366				0.000387229
1949	0.00306158	0.00862659	0.00193366				0.000387229
1950	0.00306158	0.00862659	0.00193366				0.000387229
1951	0.00306158	0.00862659	0.00193366				0.000387229
1952	0.00306158	0.00862659	0.00193366				0.000387229
1953	0.00306158	0.00862659	0.00193366				0.000387229
1954	0.00306158	0.00862659	0.00193366				0.000387229
1955	0.00306158	0.00862659	0.00193366				0.000387229
1956	0.00306158	0.00862659	0.00193366				0.000387229
1957	0.00306158	0.00862659	0.00193366				0.000387229
1958	0.00306158	0.00862659	0.00193366				0.000387229
1959	0.00306158	0.00862659	0.00193366				0.000387229
1960	0.00306158	0.00862659	0.00193366				0.000387229
1961	0.00306158	0.00862659	0.00193366				0.000387229
1962	0.00306158	0.00862659	0.00193366				0.000387229
1963	0.00306158	0.00862659	0.00193366				0.000387229
1964	0.00306158	0.00862659	0.00193366				0.000387229
1965	0.00306158	0.00862659	0.00193366				0.000387229
1966	0.00306158	0.00862659	0.00193366				0.000387229
1967	0.00306158	0.00862659	0.00193366				0.000387229
1968	0.00306158	0.00862659	0.00193366				0.000387229
1969	0.00306158	0.00862659	0.00193366				0.000387229
1970	0.00306158	0.00862659	0.00193366				0.000387229
1971	0.00306158	0.00862659	0.00193366				0.000387229
1972	0.00306158	0.00805148	0.00193366				0.000387229
1973	0.00306158	0.00805148	0.00193366				0.000387229
1974	0.00306158	0.00805148	0.00193366				0.000387229
1975	0.00306158	0.00805148	0.00193366				0.000387229
1976	0.00306158	0.00805148	0.00193366				0.000387229
1977	0.00306158	0.00805148	0.00193366				0.000387229
1978	0.00306158	0.00805148	0.00193366				0.000387229
1979	0.00306158	0.00805148	0.00193366				0.000387229
1980	0.00306158	0.00805148	0.00193366				0.000387229
1981	0.00306158	0.00805148	0.00193366				0.000387229
1982	0.00306158	0.00805148	0.00193366				0.000387229
1983	0.00306158	0.00805148	0.00193366				0.000387229
1984	0.00306158	0.00805148	0.00193366				0.000387229
1985	0.00306158	0.00805148	0.00193366				0.000387229
1986	0.00306158	0.00805148	0.00193366				0.000387229
1987	0.00306158	0.00805148	0.00193366				0.000387229
1988	0.00306158	0.00805148	0.00193366				0.000387229
1989	0.00306158	0.00805148	0.00193366				0.000387229
1990	0.00306158	0.00805148	0.00193366				0.000387229
1991	0.00306158	0.00805148	0.00193366				0.000387229
1992	0.00306158	0.00805148	0.00193366				0.000387229
1993	0.00306158	0.00805148	0.00193366				0.000387229
1994	0.00306158	0.00805148	0.00193366				0.000387229
1995	0.00306158	0.00805148	0.00193366				0.000387229
1996	0.00306158	0.00805148	0.00193366				0.000387229
1997	0.00306158	0.00805148	0.00193366				0.000387229
[truncated: 32,997 more rows]

## Sheet: Sup Fig. 7
Sup Fig. 7
MaCa 9 clonal frequency (%)						MaCa 8 clonal frequency (%)						MaCa 5 clonal frequency (%)					MaCa 7 clonal frequency (%)
clone	TT Treg	TT Tconv	TT ActTconv	PB MAMI-IFNγ+Teff		clone	Mam34-48tetramer+ Tconv	TT Tconv	Mam34-48tetramer+ Treg	PB MAMI-IFNγ+Teff		clone	TT Treg	TT Tconv	TT ActTconv		clone	TT Treg	TT Tconv	TT ActTconv	Mam34-48tetramer+ Treg	Mam34-48tetramer+ Tconv	Mam34-48tetramer+ ActTconv
1	6.25	2.32558	7.14286	2		1	25	31.3	33.3333	21.1		1	5.4	5.8	6.7		1	9.1	2.5	20	5	3.57143	10
2	4.6875	2.32558	2.85714	2		2	25	6.3	33.3333	3.9		2	5.4	3.2	6.7		2	9.1	2.5	20	5	3.57143	10
3	3.125	2.32558	2.85714	2		3	25	6.3	33.3333	2.6		3	5.4	1.9	6.7		3	9.1	1.3	20	5	3.57143	10
4	3.125	2.32558	2.85714	2		4	25	6.3		2.6		4	5.4	1.3	3.3		4	9.1	1.3	20	5	3.57143	10
5	3.125	2.32558	2.85714	2		5		6.3		2.6		5	2.7	1.3	3.3		5	9.1	1.3	20	5	3.57143	10
6	3.125	2.32558	1.42857	2		6		6.3		1.3		6	2.7	1.3	3.3		6	9.1	1.3		5	3.57143	10
7	3.125	2.32558	1.42857	2		7		6.3		1.3		7	2.7	0.6	3.3		7	9.1	1.3		5	3.57143	10
8	1.5625	2.32558	1.42857	2		8		6.3		1.3		8	2.7	0.6	3.3		8	9.1	1.3		5	3.57143	10
9	1.5625	2.32558	1.42857	2		9		6.3		1.3		9	2.7	0.6	3.3		9	9.1	1.3		5	3.57143	10
10	1.5625	2.32558	1.42857	2		10		6.3		1.3		10	2.7	0.6	3.3		10	9.1	1.3		5	3.57143	10
11	1.5625	2.32558	1.42857	2		11		6.3		1.3		11	2.7	0.6	3.3		11	9.1	1.3		5	3.57143
12	1.5625	2.32558	1.42857	2		12		6.3		1.3		12	2.7	0.6	3.3		12		1.3		5	3.57143
13	1.5625	2.32558	1.42857	2		13				1.3		13	2.7	0.6	3.3		13		1.3		5	3.57143
14	1.5625	2.32558	1.42857	2		14				1.3		14	2.7	0.6	3.3		14		1.3		5	3.57143
15	1.5625	2.32558	1.42857	2		15				1.3		15	2.7	0.6	3.3		15		1.3		5	3.57143
16	1.5625	2.32558	1.42857	2		16				1.3		16	2.7	0.6	3.3		16		1.3		5	3.57143
17	1.5625	2.32558	1.42857	2		17				1.3		17	2.7	0.6	3.3		17		1.3		5	3.57143
18	1.5625	2.32558	1.42857	2		18				1.3		18	2.7	0.6	3.3		18		1.3		5	3.57143
19	1.5625	2.32558	1.42857	2		19				1.3		19	2.7	0.6	3.3		19		1.3		5	3.57143
20	1.5625	2.32558	1.42857	2		20				1.3		20	2.7	0.6	3.3		20		1.3		5	3.57143
21	1.5625	2.32558	1.42857	2		21				1.3		21	2.7	0.6	3.3		21		1.3			3.57143
22	1.5625	2.32558	1.42857	2		22				1.3		22	2.7	0.6	3.3		22		1.3			3.57143
23	1.5625	2.32558	1.42857	2		23				1.3		23	2.7	0.6	3.3		23		1.3			3.57143
24	1.5625	2.32558	1.42857	2		24				1.3		24	2.7	0.6	3.3		24		1.3			3.57143
25	1.5625	2.32558	1.42857	2		25				1.3		25	2.7	0.6	3.3		25		1.3			3.57143
26	1.5625	2.32558	1.42857	2		26				1.3		26	2.7	0.6	3.3		26		1.3			3.57143
27	1.5625	2.32558	1.42857	2		27				1.3		27	2.7	0.6	3.3		27		1.3			3.57143
28	1.5625	2.32558	1.42857	2		28				1.3		28	2.7	0.6			28		1.3			3.57143
29	1.5625	2.32558	1.42857	2		29				1.3		29	2.7	0.6			29		1.3
30	1.5625	2.32558	1.42857	2		30				1.3		30	2.7	0.6			30		1.3
31	1.5625	2.32558	1.42857	2		31				1.3		31	2.7	0.6			31		1.3
32	1.5625	2.32558	1.42857	2		32				1.3		32	2.7	0.6			32		1.3
33	1.5625	2.32558	1.42857	2		33				1.3		33	2.7	0.6			33		1.3
34	1.5625	2.32558	1.42857	2		34				1.3		34		0.6			34		1.3
35	1.5625	2.32558	1.42857	2		35				1.3		35		0.6			35		1.3
36	1.5625	2.32558	1.42857	2		36				1.3		36		0.6			36		1.3
37	1.5625	2.32558	1.42857	2		37				1.3		37		0.6			37		1.3
38	1.5625	2.32558	1.42857	2		38				1.3		38		0.6			38		1.3
39	1.5625	2.32558	1.42857	2		39				1.3		39		0.6			39		1.3
40	1.5625	2.32558	1.42857	2		40				1.3		40		0.6			40		1.3
41	1.5625	2.32558	1.42857	2		41				1.3		41		0.6			41		1.3
42	1.5625	2.32558	1.42857	2		42				1.3		42		0.6			42		1.3
43	1.5625	2.32558	1.42857	2		43				1.3		43		0.6			43		1.3
44	1.5625		1.42857	2		44				1.3		44		0.6			44		1.3
45	1.5625		1.42857	2		45				1.3		45		0.6			45		1.3
46	1.5625		1.42857	2		46				1.3		46		0.6			46		1.3
47	1.5625		1.42857	2		47				1.3		47		0.6			47		1.3
48	1.5625		1.42857	2		48				1.3		48		0.6			48		1.3
49	1.5625		1.42857	2		49				1.3		49		0.6			49		1.3
50	1.5625		1.42857	2		50				1.3		50		0.6			50		1.3
51	1.5625		1.42857			51				1.3		51		0.6			51		1.3
52	1.5625		1.42857			52				1.3		52		0.6			52		1.3
53	1.5625		1.42857			53				1.3		53		0.6			53		1.3
54	1.5625		1.42857			54				1.3		54		0.6			54		1.3
55			1.42857			55				1.3		55		0.6			55		1.3
56			1.42857			56				1.3		56		0.6			56		1.3
57			1.42857									57		0.6			57		1.3
58			1.42857									58		0.6			58		1.3
59			1.42857									59		0.6			59		1.3
60			1.42857									60		0.6			60		1.3
61			1.42857									61		0.6			61		1.3
62			1.42857									62		0.6			62		1.3
												63		0.6			63		1.3
												64		0.6			64		1.3
												65		0.6			65		1.3
												66		0.6			66		1.3
												67		0.6			67		1.3
												68		0.6			68		1.3
												69		0.6			69		1.3
												70		0.6			70		1.3
												71		0.6			71		1.3
												72		0.6			72		1.3
												73		0.6			73		1.3
												74		0.6			74		1.3
												75		0.6			75		1.3
												76		0.6			76		1.3
												77		0.6			77		1.3
												78		0.6			78		1.3
												79		0.6
												80		0.6
												81		0.6
												82		0.6
												83		0.6
												84		0.6
												85		0.6
												86		0.6
												87		0.6
												88		0.6
												89		0.6
												90		0.6
												91		0.6
												92		0.6
												93		0.6
												94		0.6
												95		0.6
												96		0.6
												97		0.6
												98		0.6
												99		0.6
												100		0.6
												101		0.6
												102		0.6
												103		0.6
												104		0.6
												105		0.6
												106		0.6
												107		0.6
												108		0.6
												109		0.6
												110		0.6
												111		0.6
												112		0.6
												113		0.6
												114		0.6
												115		0.6
												116		0.6
												117		0.6
												118		0.6
												119		0.6
												120		0.6
												121		0.6
												122		0.6
												123		0.6
												124		0.6
												125		0.6
												126		0.6
												127		0.6
												128		0.6
												129		0.6
												130		0.6
												131		0.6
												132		0.6
												133		0.6
												134		0.6
												135		0.6
												136		0.6
												137		0.6

## Sheet: Sup Fig. 8
Sup. Fig 8a								Sup. Fig. 8b					Sup. Fig. 8c					Sup Fig. 8e
MaCa 8 clonal frequency (%)				MaCa 9 clonal frequency (%)				MaCa 9 clonal frequency (%)					MaCa 5 clonal frequency (%)					TCR sequences	MH-index	Compared subsets
clonal group, overlapping clones highlighted in yellow	PB MAMIIFNγ+Teff	TT Tconv		clonal group, overlapping clones highlighted in yellow	TT Tconv	PB MAMIIFNγ+Teff		clonal group, overlapping clones highlighted in yellow	TT Tconv	TT Treg	TT ActTconv		clonal group, overlapping clones highlighted in yellow	TT Tconv	TT Treg	TT ActTconv		TCRαβ	0.27199	TT ActTconv vs TT Treg (MaCa 5)
1	21.0526	31.25		1	2	2.32558		1	2.32558	6.25			1		5.40541	6.66667		TCRβ	0.29017	TT ActTconv vs TT Treg (MaCa 5)
2	3.94737			2	2			2		4.6875			2		5.40541			TCRαβ	0.04167	TT ActTconv (MaCa 7) vs TT Tconv (MaCa 9)
3	2.63158			3	2			3		3.125			3		5.40541			TCRβ	0.03226	TT ActTconv (MaCa 7) vs TT Tconv (MaCa 9)
4	2.63158			4	2			4		3.125			4		5.40541			TCRαβ	0.01536	TT ActTconv vs TT Tconv (MaCa 9)
5	2.63158	6.25		5	2			5		3.125			5		2.7027	6.66667		TCRβ	0.03758	TT ActTconv vs TT Tconv (MaCa 9)
6	1.31579			6	2			6		3.125			6		2.7027	3.33333		TCRαβ	0.08411	TT ActTconv vs TT Treg (MaCa 9)
7	1.31579			7	2			7	2.32558	3.125	1.42857		7		2.7027	3.33333		TCRβ	0.07657	TT ActTconv vs TT Treg (MaCa 9)
8	1.31579			8	2			8		1.5625			8		2.7027	3.33333		TCRαβ	0.11128	TT Tconv vs TT Treg (MaCa 9)
9	1.31579			9	2			9		1.5625			9		2.7027	3.33333		TCRβ	0.08805	TT Tconv vs TT Treg (MaCa 9)
10	1.31579			10	2			10		1.5625			10		2.7027	3.33333		TCRαβ	0.02151	PB MAMI-IFNγ+Teff vs TT Tconv (MaCa 9)
11	1.31579			11	2			11		1.5625			11		2.7027			TCRβ	0.01695	PB MAMI-IFNγ+Teff vs TT Tconv (MaCa 9)
12	1.31579			12	2			12		1.5625			12		2.7027			TCRαβ	0.68318	PB MAMI-IFNγ+Teff vs TT Tconv (MaCa 8)
13	1.31579			13	2			13		1.5625			13		2.7027			TCRβ	0.78179	PB MAMI-IFNγ+Teff vs TT Tconv (MaCa 8)
14	1.31579			14	2			14		1.5625			14		2.7027
15	1.31579			15	2			15		1.5625			15		2.7027
16	1.31579			16	2			16		1.5625			16		2.7027
17	1.31579			17	2			17		1.5625			17		2.7027
18	1.31579			18	2			18		1.5625			18		2.7027
19	1.31579			19	2			19		1.5625			19		2.7027
20	1.31579			20	2			20		1.5625			20		2.7027
21	1.31579			21	2			21		1.5625			21		2.7027
22	1.31579			22	2			22		1.5625			22		2.7027
23	1.31579			23	2			23		1.5625			23		2.7027
24	1.31579			24	2			24		1.5625			24		2.7027
25	1.31579			25	2			25		1.5625			25		2.7027
26	1.31579			26	2			26		1.5625			26		2.7027
27	1.31579			27	2			27		1.5625			27		2.7027
28	1.31579			28	2			28		1.5625			28		2.7027
29	1.31579			29	2			29		1.5625			29		2.7027
30	1.31579			30	2			30		1.5625			30		2.7027
31	1.31579			31	2			31		1.5625			31		2.7027
32	1.31579			32	2			32		1.5625			32		2.7027
33	1.31579			33	2			33		1.5625			33		2.7027
34	1.31579			34	2			34		1.5625			34	0.649351
35	1.31579			35	2			35		1.5625			35	0.649351
36	1.31579			36	2			36		1.5625			36	0.649351
37	1.31579			37	2			37		1.5625			37	0.649351
38	1.31579			38	2			38		1.5625			38	0.649351
39	1.31579			39	2			39		1.5625			39	0.649351
40	1.31579			40	2			40		1.5625			40	0.649351
41	1.31579			41	2			41		1.5625			41	0.649351
42	1.31579			42	2			42		1.5625			42	0.649351
43	1.31579			43	2			43		1.5625			43	0.649351
44	1.31579			44	2			44		1.5625			44	0.649351
45	1.31579			45	2			45		1.5625			45	0.649351
46	1.31579			46	2			46		1.5625			46	0.649351
47	1.31579			47	2			47		1.5625			47	0.649351
48	1.31579			48	2			48		1.5625			48	0.649351
49	1.31579			49	2			49		1.5625			49	0.649351
50	1.31579			50	2			50		1.5625			50	0.649351
51	1.31579			51		2.32558		51		1.5625			51	0.649351
52	1.31579			52		2.32558		52	2.32558	1.5625			52	0.649351
53	1.31579			53		2.32558		53		1.5625	1.42857		53	0.649351
54	1.31579			54		2.32558		54		1.5625	7.14286		54	0.649351
55	1.31579			55		2.32558		55	2.32558				55	0.649351
56	1.31579			56		2.32558		56	2.32558				56	0.649351
57		6.25		57		2.32558		57	2.32558				57	0.649351
58		6.25		58		2.32558		58	2.32558				58	0.649351
59		6.25		59		2.32558		59	2.32558				59	0.649351
60		6.25		60		2.32558		60	2.32558				60	0.649351
61		6.25		61		2.32558		61	2.32558				61	0.649351
62		6.25		62		2.32558		62	2.32558				62	0.649351
63		6.25		63		2.32558		63	2.32558				63	0.649351
64		6.25		64		2.32558		64	2.32558				64	0.649351
65		6.25		65		2.32558		65	2.32558				65	0.649351
66		6.25		66		2.32558		66	2.32558				66	0.649351
				67		2.32558		67	2.32558				67	0.649351
				68		2.32558		68	2.32558				68	0.649351
				69		2.32558		69	2.32558				69	0.649351
				70		2.32558		70	2.32558				70	0.649351
				71		2.32558		71	2.32558				71	0.649351
				72		2.32558		72	2.32558				72	0.649351
				73		2.32558		73	2.32558				73	0.649351
				74		2.32558		74	2.32558				74	0.649351
				75		2.32558		75	2.32558				75	0.649351
				76		2.32558		76	2.32558				76	0.649351
				77		2.32558		77	2.32558				77	0.649351
				78		2.32558		78	2.32558				78	0.649351
				79		2.32558		79	2.32558				79	0.649351
				80		2.32558		80	2.32558				80	0.649351
				81		2.32558		81	2.32558				81	0.649351
				82		2.32558		82	2.32558				82	0.649351
				83		2.32558		83	2.32558				83	0.649351
				84		2.32558		84	2.32558				84	0.649351
				85		2.32558		85	2.32558				85	0.649351
				86		2.32558		86	2.32558				86	0.649351
				87		2.32558		87	2.32558				87	0.649351
				88		2.32558		88	2.32558				88	0.649351
				89		2.32558		89	2.32558				89	0.649351
				90		2.32558		90	2.32558				90	0.649351
				91		2.32558		91	2.32558				91	0.649351
				92		2.32558		92	2.32558				92	0.649351
								93	2.32558				93	0.649351
								94	2.32558				94	0.649351
								95			1.42857		95	0.649351
								96			1.42857		96	0.649351
								97			1.42857		97	0.649351
								98			1.42857		98	0.649351
								99			1.42857		99	0.649351
								100			1.42857		100	0.649351
								101			1.42857		101	0.649351
								102			1.42857		102	0.649351
								103			1.42857		103	0.649351
								104			1.42857		104	0.649351
								105			1.42857		105	0.649351
								106			1.42857		106	0.649351
								107			1.42857		107	0.649351
								108			1.42857		108	0.649351
								109			1.42857		109	0.649351
								110			1.42857		110	0.649351
								111			1.42857		111	0.649351
								112			1.42857		112	0.649351
								113			1.42857		113	0.649351
								114			1.42857		114	0.649351
								115			1.42857		115	0.649351
								116			1.42857		116	0.649351
								117			1.42857		117	0.649351
								118			1.42857		118	0.649351
								119			1.42857		119	0.649351
								120			1.42857		120	0.649351
								121			1.42857		121	0.649351
								122			1.42857		122	0.649351
								123			1.42857		123	0.649351
								124			1.42857		124	0.649351
								125			1.42857		125	0.649351
								126			1.42857		126	0.649351
								127			1.42857		127	0.649351
								128			1.42857		128	0.649351
								129			1.42857		129	0.649351
								130			1.42857		130	0.649351
								131			1.42857		131	0.649351
								132			1.42857		132	0.649351
								133			1.42857		133	0.649351
								134			1.42857		134	0.649351
								135			1.42857		135	0.649351
								136			1.42857		136	0.649351
								137			1.42857		137	0.649351
								138			1.42857		138	0.649351
								139			1.42857		139	0.649351
								140			1.42857		140	0.649351
								141			1.42857		141	0.649351
								142			1.42857		142	0.649351
								143			1.42857		143	0.649351
								144			1.42857		144	0.649351
								145			1.42857		145	0.649351
								146			1.42857		146	0.649351
								147			1.42857		147	0.649351
								148			1.42857		148	0.649351
								149			1.42857		149	0.649351
								150			2.85714		150	0.649351
								151			2.85714		151	0.649351
								152			2.85714		152	0.649351
								153			2.85714		153	0.649351
													154	0.649351
													155	0.649351
													156	0.649351
													157	0.649351
													158	0.649351
													159	0.649351
													160	0.649351
													161	0.649351
													162	0.649351
													163	0.649351
													164	0.649351
													165	1.2987
													166	1.2987
													167	1.2987
													168	1.94805
													169	3.24675
													170	5.84416
													171			3.33333
													172			3.33333
													173			3.33333
													174			3.33333
													175			3.33333
													176			3.33333
													177			3.33333
													178			3.33333
													179			3.33333
													180			3.33333
													181			3.33333
													182			3.33333
													183			3.33333
													184			3.33333
													185			3.33333
													186			3.33333
													187			3.33333
													188			3.33333
													189			3.33333
													190			6.66667

## Sheet: Sup Fig. 13
Sup Fig. 13a					Sup Fig. 13b					Sup Fig. 13c					Sup Fig. 13d					Sup Fig. 13e				Sup Fig. 13f																Sup Fig. 13g				Sup Fig. 13h
MaCa 4550 clonal frequency (%)					MaCa 4557 clonal frequency (%)					TT Total TC clonal frequency (%)					MaCa 4550 clonal frequency (%)					MaCa 4557 clonal frequency (%)				MaCa 4550		MaCa 4550			MaCa 4554		MaCa 4554			MaCa 4557		MaCa 4557				MaCa 4550 clonal frequency (%)				MaCa 4557 clonal frequency (%)
clone	TT Treg	TT Tconv	TT ActTconv		clone	TT Treg	TT Tconv	TT ActTconv		clone	MaCa 4550	MaCa 4554	MaCa 4557		clonal group, overlapping clones highlighted in yellow	TT Tconv	TT Treg	TT ActTconv		clonal group, overlapping clones highlighted in yellow	TT Treg	TT ActTconv		PB Tconv	PB Treg	TT Tconv	TT Treg	TT Act Tconv	PB Tconv	PB Treg	TT Tconv	TT Treg	TT Act Tconv	PB Tconv	PB Treg	TT Tconv	TT Treg	TT Act Tconv		clonal group, overlapping clones highlighted in yellow	TT Total TC	PB Tconv		clonal group, overlapping clones highlighted in yellow	TT Total TC	PB Tconv
1	10.2189	24.1379	58.783		1	10.9873	18.2131	8.41703		1	1.55562	2.82486	3.55661		1		10.2189			1	10.9873	8.08714		0	0	37.9	10.8	9.4	0	0	61.3	64.6	59.2	0	0	0	23.2	26.1		1		2.00218		1		4.32431
2	9.81367	10.3448	24.1676		2	4.54966	13.4307	8.08714		2	1.18211	2.64831	3.20261		2		9.81367			2	4.54966																			2		1.41973		2		3.36586
3	9.15294	10.3448	1.54994		3	4.4572	12.3711	3.3887		3	1.1429	2.36582	2.25123		3		9.15294			3	4.4572																			3	0.745096	1.41973		3		2.69295
4	9.1135	6.89655	1.14811		4	4.31123	11.197	2.50192		4	0.947175	2.01271	1.99679		4		9.1135	0.114811		4	4.31123																			4		1.31052		4		2.43641
5	7.36363	6.89655	0.861079		5	4.2285	9.02062	2.33044		5	0.719146	1.73023	1.73682		5		7.36363			5	4.2285																			5		1.23771		5		2.24176
6	5.86227	6.89655	0.631458		6	3.87816	8.96334	2.02015		6	0.711417	1.48305	1.66492		6		5.86227			6	3.87816																			6		1.20131		6		2.06064
7	5.77637	6.89655	0.516648		7	3.82463	8.53379	2.00219		7	0.700926	1.48305	1.38282		7		5.77637			7	3.82463																			7		1.1285		7		1.92335
8	5.19074	6.89655	0.401837		8	3.68352	6.07102	1.9336		8	0.699546	1.37712	1.24454		8		5.19074			8	3.68352																			8		1.0921		8		1.89306
9	4.54892	6.89655	0.344432		9	2.86117	4.72509	1.39631		9	0.670835	1.37712	1.21688		9		4.54892			9	2.86117																			9		0.98289		9		1.70678
10	3.35388	6.89655	0.344432		10	2.84171	3.29324	1.39304		10	0.666418	1.05932	1.20582		10		3.35388			10	2.84171																			10		0.910084		10		1.49794
11	3.28419	6.89655	0.287026		11	2.68113	2.74914	1.33915		11	0.636327	0.988701	1.14497		11		3.28419			11	2.68113																			11		0.800874		11		1.44638
12	2.92276		0.287026		12	2.58382	0.744559	1.21993		12	0.635499	0.95339	1.11179		12		2.92276			12	2.58382																			12		0.76447		12		1.30329
13	2.86928		0.287026		13	2.56435	0.200458	1.21176		13	0.576145	0.918079	1.06754		13		2.86928			13	2.56435																			13	0.124781	0.76447		13		1.27106
14	2.54675		0.287026		14	2.48163	0.0859107	1.184		14	0.55406	0.882768	1.03435		14		2.54675			14	2.48163	0.520961																		14		0.728067		14		1.08607
15	2.52568		0.287026		15	2.37458	0.0572738	1.16604		15	0.528938	0.847458	1.02329		15		2.52568			15	2.37458																			15	0.0369926	0.728067		15		1.07898
16	2.52189		0.287026		16	2.35512	0.0572738	1.14807		16	0.499123	0.812147	0.990099		16		2.52189			16	2.35512	2.50192																		16		0.691664		16		1.02742
17	2.12913		0.229621		17	2.28213	0.0572738	1.12194		17	0.496915	0.812147	0.956911		17		2.12913			17	2.28213																			17		0.65526		17		0.96812
18	2.00487		0.229621		18	2.22374	0.0572738	1.08765		18	0.49443	0.776836	0.901599		18		2.00487			18	2.22374																			18		0.618857		18		0.91011
19	1.70449		0.229621		19	2.21887	0.0572738	1.07622		19	0.478695	0.776836	0.873942		19		1.70449			19	2.21887																			19		0.582454		19		0.850811
20	1.5462		0.229621		20	2.05343	0.0572738	1.04192		20	0.462131	0.776836	0.86288		20		1.5462	0.114811		20	2.05343																			20		0.54605		20		0.832119
21	1.52783		0.229621		21	2.03883	0.0572738	0.992929		21	0.450536	0.741525	0.857348		21		1.52783			21	2.03883																			21		0.509647		21		0.796669
22	1.208		0.229621		22	1.98044		0.991296		22	0.418237	0.706215	0.857348		22		1.208			22	1.98044																			22		0.43684		22		0.794735
23	1.00595		0.229621		23	1.86366		0.988029		23	0.409679	0.670904	0.840754		23		1.00595			23	1.86366	0.682638																		23		0.400437		23		0.7812
24	0.884932		0.229621		24	1.80526		0.953734		24	0.406642	0.670904	0.824161		24		0.884932			24	1.80526																			24	0.115947	0.400437		24		0.774754
25	0.223124		0.229621		25	1.79067		0.952101		25	0.401121	0.670904	0.824161		25		0.223124			25	1.79067																			25		0.364033		25		0.731569
26	0.222584		0.172216		26	1.72741		0.945569		26	0.39063	0.635593	0.807567		26		0.222584			26	1.72741																			26	0.194349	0.364033		26		0.714811
27	0.0291736		0.172216		27	1.52791		0.943935		27	0.374343	0.635593	0.807567		27		0.0291736	1.14811		27	1.52791																			27		0.32763		27		0.703209
28	0.0291736		0.172216		28	1.52791		0.942302		28	0.366613	0.635593	0.77991		28	24.1379	0.0291736	1.54994		28	1.52791																			28		0.291227		28		0.691607
29	0.0243113		0.172216		29	1.48411		0.903108		29	0.358883	0.600282	0.752254		29		0.0243113			29	1.48411																			29	0.0334037	0.291227		29		0.685161
30	0.0210698		0.172216		30	1.47438		0.868813		30	0.35557	0.600282	0.741191		30		0.0210698	0.861079		30	1.47438	0.419708																		30		0.254823		30		0.683227
31	0.0167478		0.172216		31	1.46465		0.865546		31	0.346736	0.600282	0.730129		31		0.0167478	0.229621		31	1.46465																			31	0.0204287	0.254823		31		0.664535
32	0.012966		0.172216		32	1.43545		0.860647		32	0.346184	0.600282	0.724598		32		0.012966	0.631458		32	1.43545	2.33044																		32	0.252322	0.254823		32		0.660023
33	0.00972453		0.172216		33	1.20675		0.844316		33	0.343423	0.600282	0.696941		33		0.00972453			33	1.20675	0.653243																		33		0.21842		33		0.652289
34	0.00918427		0.172216		34	1.19216		0.805121		34	0.335694	0.564972	0.69141		34		0.00918427			34	1.19216																			34	0.241556	0.21842		34		0.640042
35	0.00756352		0.172216		35	1.18242		0.798589		35	0.316921	0.564972	0.680347		35		0.00756352	0.172216		35	1.18242																			35	0.0530043	0.21842		35		0.626507
36	0.00756352		0.172216		36	1.1143		0.798589		36	0.308639	0.564972	0.669285		36		0.00756352	0.229621		36	1.1143																			36		0.182017		36		0.620706
37	0.00648302		0.172216		37	1.08024		0.79369		37	0.306155	0.564972	0.663754		37		0.00648302	0.516648		37	1.08024	8.41703																		37		0.145613		37		0.589123
38	0.00594277		0.172216		38	0.87587		0.79369		38	0.297045	0.564972	0.658222		38		0.00594277			38	0.87587																			38		0.10921		38		0.567208
39	0.00540251		0.172216		39	0.763953		0.769193		39	0.295388	0.564972	0.652691		39		0.00540251	0.229621		39	0.763953																			39	0.00165638	0.10921		39		0.562051
40	0.00540251		0.114811		40	0.734757		0.769193		40	0.283794	0.529661	0.64716		40		0.00540251			40	0.734757																			40	0.0364404	0.10921		40		0.525956
41	0.00486226		0.114811		41	0.559583		0.762661		41	0.272751	0.529661	0.636097		41		0.00486226	0.287026		41	0.559583																			41	0.705067	0.10921		41		0.525312
42	0.00432201		0.114811		42	0.408739		0.761028		42	0.267506	0.529661	0.630566		42		0.00432201	0.287026		42	0.408739																			42	0.0510718	0.10921		42		0.522089
43	0.00432201		0.114811		43	0.379544		0.744696		43	0.265297	0.529661	0.625035		43		0.00432201			43	0.379544																			43	0.000552128	0.10921		43		0.511131
44	0.00378176		0.114811		44	0.248163		0.739797		44	0.260328	0.49435	0.613972		44		0.00378176	0.114811		44	0.248163																			44		0.0728067		44		0.50533
45	0.00378176		0.114811		45	0.248163		0.728365		45	0.258396	0.49435	0.597378		45		0.00378176			45	0.248163	0.671207																		45	0.056041	0.0728067		45		0.492439
46	0.00378176		0.114811		46	0.121649		0.723466		46	0.252322	0.49435	0.597378		46	6.89655	0.00324151	0.114811		46	0.121649																			46	0.0193245	0.0728067		46		0.49115
47	0.00324151		0.114811		47	0.0437935		0.716934		47	0.25177	0.49435	0.597378		47		0.00324151	0.172216		47	0.0437935	0.597717																		47	0.0463787	0.0728067		47		0.490506
48	0.00324151		0.114811		48	0.0389275		0.712034		48	0.250114	0.49435	0.586316		48		0.00324151	0.344432		48	0.0389275																			48		0.0364033		48		0.485994
49	0.00324151		0.114811		49	0.0291957		0.710401		49	0.245421	0.49435	0.586316		49		0.00324151			49	0.0291957																			49	0.0728809	0.0364033		49		0.484705
50	0.00324151		0.114811		50	0.0243297		0.705502		50	0.242936	0.49435	0.575253		50		0.00270126	0.114811		50	0.0243297																			50	0.0444463	0.0364033		50		0.478259
51	0.00324151		0.114811		51	0.0194638		0.685905		51	0.241832	0.49435	0.569722		51		0.00270126	0.229621		51	0.0194638																			51	0.0726048	0.0364033		51		0.471814
52	0.00324151		0.114811		52	0.0194638		0.682638		52	0.228581	0.49435	0.56419		52		0.00270126			52	0.0194638																			52	0.021533	0.0364033		52		0.446676
53	0.00270126		0.114811		53	0.0194638		0.679372		53	0.227753	0.49435	0.56419		53		0.00216101	0.114811		53	0.0194638																			53	0.0157356	0.0364033		53		0.443453
54	0.00270126		0.114811		54	0.0194638		0.671207		54	0.225268	0.45904	0.558659		54		0.00216101	0.114811		54	0.0194638	0.623847																		54	0.110702	0.0364033		54		0.424117
55	0.00270126		0.114811		55	0.0145978		0.671207		55	0.223336	0.45904	0.558659		55		0.00216101	0.114811		55	0.0145978																			55	0.000552128			55		0.422183
56	0.00270126		0.114811		56	0.0145978		0.658142		56	0.222784	0.45904	0.553128		56		0.00216101	0.229621		56	0.0145978	0.597717																		56	0.000828192			56		0.421538
57	0.00270126		0.114811		57	0.00973189		0.653243		57	0.217538	0.45904	0.547597		57		0.00216101	0.401837		57	0.00973189																			57	0.00110426			57		0.408003
58	0.00216101		0.114811		58	0.00973189		0.64671		58	0.216158	0.45904	0.547597		58		0.00216101			58	0.00973189																			58	0.00138032			58		0.403491
59	0.00216101		0.114811		59	0.00973189		0.633645		59	0.212293	0.45904	0.536534		59		0.00162075			59	0.00973189																			59	0.00165638			59		0.388666
60	0.00216101		0.114811		60	0.00973189		0.632012		60	0.211741	0.45904	0.536534		60		0.0010805	0.114811		60	0.00973189																			60	0.00193245			60		0.367396
61	0.00216101		0.114811		61	0.00973189		0.630379		61	0.209532	0.423729	0.514409		61		0.0010805	0.114811		61	0.00973189																			61	0.00220851			61		0.348704
62	0.00216101		0.114811		62	0.00973189		0.628746		62	0.20898	0.423729	0.503346		62		0.0010805	0.114811		62	0.00973189																			62	0.00248457			62		0.337746
63	0.00216101		0.114811		63	0.00973189		0.628746		63	0.205115	0.423729	0.503346		63		0.0010805	0.114811		63	0.00973189																			63	0.00276064			63		0.334524
64	0.00216101		0.114811		64	0.00973189		0.623847		64	0.203183	0.423729	0.497815		64		0.0010805	0.229621		64	0.00973189																			64	0.0030367			64		0.324211
65	0.00216101		0.114811		65			0.602616		65	0.201527	0.388418	0.497815		65		0.0010805	0.229621		65		0.00326621																		65	0.00331277			65		0.315832
66	0.00216101		0.114811		66			0.597717		66	0.198766	0.388418	0.497815		66	6.89655	0.0010805			66		0.00326621																		66	0.00358883			66		0.304874
67	0.00216101		0.114811		67			0.597717		67	0.197938	0.388418	0.497815		67		0.0010805			67		0.00326621																		67	0.00386489			67		0.302296
68	0.00216101		0.114811		68			0.591184		68	0.197938	0.388418	0.492284		68	6.89655				68		0.00326621																		68	0.00414096			68		0.291983
69	0.00216101		0.114811		69			0.586285		69	0.192693	0.388418	0.486753		69	6.89655				69		0.00326621																		69	0.00441702			69		0.28876
70	0.00216101		0.114811		70			0.581386		70	0.188552	0.388418	0.47569		70	6.89655				70		0.00326621																		70	0.00469309			70		0.286182
71	0.00216101		0.114811		71			0.57812		71	0.187723	0.388418	0.470159		71	6.89655				71		0.00326621																		71	0.00496915			71		0.277803
72	0.00162075		0.114811		72			0.566688		72	0.186619	0.388418	0.470159		72	6.89655				72		0.00489932																		72	0.00524521			72		0.277158
73	0.00162075		0.114811		73			0.558522		73	0.185515	0.353107	0.464627		73	6.89655				73		0.00489932																		73	0.00552128			73		0.268135
74	0.00162075		0.114811		74			0.548724		74	0.184963	0.353107	0.459096		74	10.3448				74		0.00489932																		74	0.00579734			74		0.259111
75	0.00162075		0.114811		75			0.520961		75	0.182202	0.353107	0.459096		75	10.3448				75		0.00653243																		75	0.00607341			75		0.253954
76	0.00162075		0.114811		76			0.517695		76	0.176405	0.353107	0.453565		76			0.114811		76		0.00653243																		76	0.00634947			76		0.252665
77	0.00162075		0.114811		77			0.509529		77	0.175301	0.353107	0.448034		77			0.114811		77		0.00653243																		77	0.00662553			77		0.250087
78	0.00162075		0.114811		78			0.507896		78	0.170055	0.353107	0.448034		78			0.114811		78		0.00816553																		78	0.0069016			78		0.248153
79	0.00162075		0.114811		79			0.506263		79	0.165086	0.353107	0.442502		79			0.114811		79		0.00816553																		79	0.00717766			79		0.242352
80	0.00162075		0.114811		80			0.501364		80	0.161221	0.317797	0.436971		80			0.114811		80		0.0522594																		80	0.00745372			80		0.241063
81	0.00162075		0.114811		81			0.481766		81	0.159841	0.317797	0.43144		81			0.114811		81		0.0555256																		81	0.00772979			81		0.231395
82	0.00162075		0.114811		82			0.460536		82	0.157356	0.317797	0.43144		82			0.114811		82		0.0636911																		82	0.00800585			82		0.230106
83	0.00162075		0.114811		83			0.458903		83	0.156528	0.317797	0.425909		83			0.114811		83		0.0653243																		83	0.00828192			83		0.228817
84	0.00162075				84			0.442572		84	0.152663	0.317797	0.425909		84			0.114811		84		0.0669574																		84	0.00855798			84		0.227528
85	0.00162075				85			0.436039		85	0.151283	0.317797	0.425909		85			0.114811		85		0.0783891																		85	0.00883404			85		0.219793
86	0.00162075				86			0.419708		86	0.151007	0.317797	0.420377		86			0.114811		86		0.0865546																		86	0.00911011			86		0.215281
87	0.00162075				87			0.413176		87	0.150455	0.317797	0.414846		87			0.114811		87		0.0930871																		87	0.00938617			87		0.213992
88	0.00162075				88			0.406643		88	0.150179	0.317797	0.414846		88			0.114811		88		0.104519																		88	0.00966224			88		0.213347
89	0.00162075				89			0.40501		89	0.149627	0.317797	0.409315		89			0.114811		89		0.106152																		89	0.0099383			89		0.206257
90	0.00162075				90			0.398478		90	0.149074	0.317797	0.403783		90			0.114811		90		0.112684																		90	0.0102144			90		0.203679
91	0.00162075				91			0.391946		91	0.145762	0.317797	0.403783		91			0.114811		91		0.115951																		91	0.0104904			91		0.199812
92	0.00162075				92			0.388679		92	0.144657	0.317797	0.403783		92			0.114811		92		0.132282																		92	0.0107665			92		0.199167
93	0.00162075				93			0.380514		93	0.142449	0.282486	0.398252		93			0.114811		93		0.140447																		93	0.0110426			93		0.197878
94	0.00162075				94			0.377248		94	0.142173	0.282486	0.398252		94			0.114811		94		0.169843																		94	0.0113186			94		0.195944
95	0.00162075				95			0.365816		95	0.141897	0.282486	0.38719		95			0.114811		95		0.173109																		95	0.0115947			95		0.183698
96	0.00162075				96			0.364183		96	0.141345	0.282486	0.38719		96			0.114811		96		0.199239																		96	0.0118707			96		0.183053
97	0.00162075				97			0.36255		97	0.139412	0.282486	0.38719		97			0.114811		97		0.21557																		97	0.0121468			97		0.182409
98	0.00162075				98			0.360916		98	0.13886	0.282486	0.381658		98			0.114811		98		0.218836																		98	0.0124229			98		0.178542
99	0.00162075				99			0.346219		99	0.138584	0.282486	0.376127		99			0.114811		99		0.223736																		99	0.0126989			99		0.177897
100	0.00162075				100			0.346219		100	0.13748	0.282486	0.370596		100			0.114811		100		0.223736																		100	0.012975			100		0.172096
101	0.00162075				101			0.338053		101	0.136652	0.282486	0.365064		101			0.114811		101		0.300492																		101	0.0132511			101		0.168873
102	0.00162075				102			0.326621		102	0.135547	0.282486	0.365064		102			0.114811		102		0.305391																		102	0.0135271			102		0.167584
103	0.00162075				103			0.305391		103	0.133891	0.282486	0.359533		103			0.114811		103		0.326621																		103	0.0138032			103		0.164361
104	0.00162075				104			0.300492		104	0.132787	0.282486	0.354002		104			0.114811		104		0.338053																		104	0.0140793			104		0.161139
105	0.00162075				105			0.223736		105	0.128094	0.282486	0.348471		105			0.114811		105		0.346219																		105	0.0143553			105		0.155982
106	0.00162075				106			0.223736		106	0.128094	0.282486	0.348471		106			0.114811		106		0.346219																		106	0.0146314			106		0.154048
107	0.00162075				107			0.218836		107	0.126437	0.282486	0.342939		107			0.114811		107		0.360916																		107	0.0149074			107		0.152759
108	0.0010805				108			0.21557		108	0.126161	0.282486	0.342939		108			0.172216		108		0.36255																		108	0.0151835			108		0.15147
109	0.0010805				109			0.199239		109	0.125057	0.282486	0.342939		109			0.172216		109		0.364183																		109	0.0154596			109		0.14438
110	0.0010805				110			0.173109		110	0.125057	0.247175	0.342939		110			0.172216		110		0.365816																		110	0.0157356			110		0.141802
111	0.0010805				111			0.169843		111	0.124781	0.247175	0.337408		111			0.172216		111		0.377248																		111	0.0160117			111		0.136645
112	0.0010805				112			0.140447		112	0.124505	0.247175	0.331877		112			0.172216		112		0.380514																		112	0.0162878			112		0.128911
113	0.0010805				113			0.132282		113	0.123677	0.247175	0.331877		113			0.172216		113		0.388679																		113	0.0165638			113		0.127622
114	0.0010805				114			0.115951		114	0.123124	0.247175	0.331877		114			0.172216		114		0.391946																		114	0.0168399			114		0.123754
115	0.0010805				115			0.112684		115	0.12202	0.247175	0.326345		115			0.172216		115		0.398478																		115	0.017116			115		0.12311
116	0.0010805				116			0.106152		116	0.12064	0.247175	0.315283		116			0.172216		116		0.40501																		116	0.017392			116		0.121176
117	0.0010805				117			0.104519		117	0.12064	0.247175	0.315283		117			0.172216		117		0.406643																		117	0.0176681			117		0.11602
118	0.0010805				118			0.0930871		118	0.120364	0.247175	0.315283		118			0.172216		118		0.413176																		118	0.0179442			118		0.115375
119	0.0010805				119			0.0865546		119	0.119812	0.247175	0.315283		119			0.172216		119		0.436039																		119	0.0182202			119		0.112152
120	0.0010805				120			0.0783891		120	0.119536	0.247175	0.298689		120			0.229621		120		0.442572																		120	0.0184963			120		0.111508
121	0.0010805				121			0.0669574		121	0.119536	0.247175	0.293158		121			0.229621		121		0.458903																		121	0.0187723			121		0.110863
122	0.0010805				122			0.0653243		122	0.119536	0.247175	0.293158		122			0.287026		122		0.460536																		122	0.0190484			122		0.107641
123	0.0010805				123			0.0636911		123	0.11926	0.247175	0.282095		123			0.287026		123		0.481766																		123	0.0193245			123		0.105707
124	0.0010805				124			0.0555256		124	0.118984	0.247175	0.282095		124			0.287026		124		0.501364																		124	0.0196005			124		0.105062
125	0.0010805				125			0.0522594		125	0.118984	0.247175	0.276564		125			0.287026		125		0.506263																		125	0.0198766			125		0.104418
126	0.0010805				126			0.00816553		126	0.118431	0.247175	0.276564		126			0.344432		126		0.507896																		126	0.0201527			126		0.102484
127	0.0010805				127			0.00816553		127	0.117879	0.247175	0.276564		127			24.1676		127		0.509529																		127	0.0204287			127		0.10184
128	0.0010805				128			0.00653243		128	0.115947	0.247175	0.271033		128			58.783		128		0.517695																		128	0.0207048			128		0.0992613
129	0.0010805				129			0.00653243		129	0.115947	0.247175	0.265501							129		0.548724																		129	0.0209809			129		0.0934604
130	0.0010805				130			0.00653243		130	0.115395	0.247175	0.265501							130		0.558522																		130	0.0212569			130		0.0921712
131	0.0010805				131			0.00489932		131	0.114843	0.211864	0.248908							131		0.566688																		131	0.021533			131		0.0915267
132	0.0010805				132			0.00489932		132	0.114567	0.211864	0.248908							132		0.57812																		132	0.021809			132		0.0908821
133	0.0010805				133			0.00489932		133	0.11429	0.211864	0.248908							133		0.581386																		133	0.0220851			133		0.0902376
134	0.0010805				134			0.00326621		134	0.11429	0.211864	0.248908							134		0.586285																		134	0.0223612			134		0.0876594
135	0.0010805				135			0.00326621		135	0.113186	0.211864	0.243376							135		0.591184																		135	0.0226372			135		0.0844366
136	0.0010805				136			0.00326621		136	0.11291	0.211864	0.243376							136		0.602616																		136	0.0229133			136		0.0818584
137	0.0010805				137			0.00326621		137	0.112634	0.211864	0.243376							137		0.628746																		137	0.0231894			137		0.0734792
138	0.0010805				138			0.00326621		138	0.112358	0.211864	0.237845							138		0.628746																		138	0.0234654			138		0.0721901
139	0.0010805				139			0.00326621		139	0.110702	0.211864	0.237845							139		0.630379																		139	0.0237415			139		0.0715455
140	0.0010805				140			0.00326621		140	0.108769	0.211864	0.237845							140		0.632012																		140	0.0240176			140		0.0696118
141	0.0010805									141	0.108493	0.211864	0.237845							141		0.633645																		141	0.0242936			141		0.0670336
142	0.0010805									142	0.107941	0.211864	0.237845							142		0.64671																		142	0.0245697			142		0.0657445
143	0.0010805									143	0.107113	0.211864	0.237845							143		0.658142																		143	0.0248457			143		0.0651
144	0.0010805									144	0.106285	0.211864	0.232314							144		0.671207																		144	0.0251218			144		0.0644554
145	0.0010805									145	0.105732	0.211864	0.232314							145		0.679372																		145	0.0253979			145		0.0625218
146	0.0010805									146	0.10518	0.211864	0.226782							146		0.685905																		146	0.0256739			146		0.0618772
147	0.0010805									147	0.10518	0.211864	0.226782							147		0.705502																		147	0.02595			147		0.0605881
148	0.0010805									148	0.104628	0.176554	0.226782							148		0.710401																		148	0.0262261			148		0.0599435
149	0.0010805									149	0.104352	0.176554	0.221251							149		0.712034																		149	0.0265021			149		0.0586544
150	0.0010805									150	0.104352	0.176554	0.221251							150		0.716934																		150	0.0267782			150		0.0560762
151	0.0010805									151	0.104076	0.176554	0.21572							151		0.723466																		151	0.0270543			151		0.0554317
152	0.0010805									152	0.104076	0.176554	0.21572							152		0.728365																		152	0.0273303			152		0.0541425
153	0.0010805									153	0.104076	0.176554	0.21572							153		0.739797																		153	0.0276064			153		0.0528534
154	0.0010805									154	0.101868	0.176554	0.21572							154		0.744696																		154	0.0278825			154		0.0515643
155	0.0010805									155	0.101315	0.176554	0.21572							155		0.761028																		155	0.0281585			155		0.0502752
156	0.0010805									156	0.100763	0.176554	0.210189							156		0.762661																		156	0.0284346			156		0.0496307
157	0.0010805									157	0.100763	0.176554	0.210189							157		0.769193																		157	0.0287106			157		0.0483416
158	0.0010805									158	0.100487	0.176554	0.204657							158		0.769193																		158	0.0289867			158		0.0470525
159	0.0010805									159	0.100211	0.176554	0.204657							159		0.79369																		159	0.0292628			159		0.0464079
160	0.0010805									160	0.0988309	0.176554	0.199126							160		0.79369																		160	0.0295388			160		0.0444742
161	0.0010805									161	0.0988309	0.176554	0.199126							161		0.798589																		161	0.0298149			161		0.0431851
162	0.0010805									162	0.0988309	0.176554	0.199126							162		0.798589																		162	0.030091			162	0.38719	0.0425406
163	0.0010805									163	0.0985548	0.176554	0.199126							163		0.805121																		163	0.030367			163		0.0425406
164	0.0010805									164	0.0982787	0.176554	0.199126							164		0.844316																		164	0.0306431			164		0.041896
165	0.0010805									165	0.0971745	0.176554	0.193595							165		0.860647																		165	0.0309192			165		0.0412515
166	0.0010805									166	0.0966224	0.176554	0.193595							166		0.865546																		166	0.0311952			166		0.0406069
167	0.0010805									167	0.0935857	0.176554	0.188063							167		0.868813																		167	0.0314713			167		0.0393178
168	0.0010805									168	0.0930335	0.176554	0.188063							168		0.903108																		168	0.0317473			168		0.0386732
169	0.0010805									169	0.0927575	0.176554	0.182532							169		0.942302																		169	0.0320234			169		0.0373841
170	0.0010805									170	0.0927575	0.141243	0.182532							170		0.943935																		170	0.0322995			170		0.0367396
171	0.0010805									171	0.0927575	0.141243	0.177001							171		0.945569																		171	0.0325755			171		0.0354505
172	0.0010805									172	0.0916532	0.141243	0.177001							172		0.952101																		172	0.0328516			172		0.0348059
173	0.0010805									173	0.090825	0.141243	0.177001							173		0.953734																		173	0.0331277			173		0.0341614
174	0.0010805									174	0.0897208	0.141243	0.17147							174		0.988029																		174	0.0334037			174		0.0335168
175	0.0010805									175	0.0897208	0.141243	0.165938							175		0.991296																		175	0.0336798			175		0.0328723
176	0.0010805									176	0.0897208	0.141243	0.160407							176		0.992929																		176	0.0339559			176		0.0322277
177	0.0010805									177	0.0891686	0.141243	0.154876							177		1.04192																		177	0.0342319			177		0.0315832
178	0.0010805									178	0.0891686	0.141243	0.154876							178		1.07622																		178	0.034508			178		0.0309386
179	0.0010805									179	0.0888926	0.141243	0.154876							179		1.08765																		179	0.034784			179		0.030294
180	0.0010805									180	0.0888926	0.141243	0.154876							180		1.12194																		180	0.0350601			180		0.0296495
181	0.0010805									181	0.0886165	0.141243	0.149345							181		1.14807																		181	0.0353362			181		0.0290049
182	0.0010805									182	0.0872362	0.141243	0.149345							182		1.16604																		182	0.0356122			182		0.0283604
183	0.0010805									183	0.0869601	0.141243	0.149345							183		1.184																		183	0.0358883			183		0.0277158
184	0.0010805									184	0.0866841	0.141243	0.149345							184		1.21176																		184	0.0361644			184		0.0270713
185	0.0010805									185	0.0861319	0.141243	0.149345							185		1.21993																		185	0.0364404			185		0.0264267
186	0.0010805									186	0.0858559	0.141243	0.138282							186		1.33915																		186	0.0367165			186		0.0257822
187	0.0010805									187	0.0858559	0.141243	0.138282							187		1.39304																		187	0.0369926			187		0.0251376
188	0.0010805									188	0.0855798	0.141243	0.138282							188		1.39631																		188	0.0372686			188		0.0244931
189	0.0010805									189	0.0855798	0.141243	0.138282							189		1.9336																		189	0.0375447			189		0.0238485
190	0.0010805									190	0.0855798	0.141243	0.138282							190		2.00219																		190	0.0378208			190		0.0232039
191	0.0010805									191	0.0850277	0.141243	0.132751							191		2.02015																		191	0.0380968			191		0.0225594
192	0.0010805									192	0.0850277	0.141243	0.127219							192		3.3887																		192	0.0383729			192		0.0219148
193	0.0010805									193	0.0847516	0.141243	0.127219																											193	0.0386489			193		0.0212703
194	0.0010805									194	0.0844755	0.141243	0.127219																											194	0.038925			194		0.0206257
195	0.0010805									195	0.0844755	0.141243	0.121688																											195	0.0392011			195		0.0199812
196	0.0010805									196	0.0844755	0.141243	0.121688																											196	0.0394771			196		0.0193366
197	0.0010805									197	0.0839234	0.141243	0.116157																											197	0.0397532			197		0.0186921
198	0.0010805									198	0.0839234	0.141243	0.110626																											198	0.0400293			198		0.0180475
199	0.0010805									199	0.0833713	0.141243	0.110626																											199	0.0403053			199		0.017403
200	0.0010805									200	0.0833713	0.141243	0.110626																											200	0.0405814			200		0.0167584
201	0.0010805									201	0.0830952	0.141243	0.110626																											201	0.0408575			201		0.0161139
202	0.0010805									202	0.0828192	0.141243	0.105094																											202	0.0411335			202		0.0154693
203	0.0010805									203	0.0828192	0.141243	0.105094																											203	0.0414096			203		0.0148247
204	0.0010805									204	0.0825431	0.141243	0.105094																											204	0.0416856			204		0.0141802
205	0.0010805									205	0.0825431	0.141243	0.099563																											205	0.0419617			205		0.0135356
206	0.0010805									206	0.0817149	0.141243	0.099563																											206	0.0422378			206		0.0128911
207	0.0010805									207	0.0814388	0.141243	0.099563																											207	0.0425138			207		0.0122465
208	0.0010805									208	0.0814388	0.141243	0.0940317																											208	0.0427899			208		0.011602
209	0.0010805									209	0.0811628	0.141243	0.0940317																											209	0.043066			209		0.0109574
210	0.0010805									210	0.0808867	0.141243	0.0940317																											210	0.043342			210		0.0103129
211	0.0010805									211	0.0806107	0.141243	0.0940317																											211	0.0436181			211		0.00966831
212	0.0010805									212	0.0806107	0.141243	0.0940317																											212	0.0438942			212		0.00902376
213	0.0010805									213	0.0803346	0.141243	0.0885005																											213	0.0441702			213		0.0083792
214	0.0010805									214	0.0803346	0.141243	0.0885005																											214	0.0444463			214		0.00773465
215	0.0010805									215	0.0797825	0.141243	0.0885005																											215	0.0447223			215		0.0070901
216	0.0010805									216	0.0797825	0.141243	0.0829692																											216	0.0449984			216		0.00644554
217	0.0010805									217	0.0797825	0.141243	0.0829692																											217	0.0452745			217		0.00580099
218	0.0010805									218	0.0797825	0.105932	0.0829692																											218	0.0455505			218		0.00515643
219	0.0010805									219	0.0795064	0.105932	0.0774379																											219	0.0458266			219		0.00451188
220	0.0010805									220	0.0792303	0.105932	0.0774379																											220	0.0461027			220		0.00386732
221	0.0010805									221	0.0789543	0.105932	0.0719066																											221	0.0463787			221		0.00322277
222	0.0010805									222	0.0789543	0.105932	0.0719066																											222	0.0466548			222		0.00257822
223	0.0010805									223	0.0786782	0.105932	0.0663754																											223	0.0469309			223	0.497815	0.00193366
224	0.0010805									224	0.0786782	0.105932	0.0663754																											224	0.0472069			224		0.00193366
225	0.0010805									225	0.0781261	0.105932	0.0663754																											225	0.047483			225		0.00128911
226	0.0010805									226	0.0781261	0.105932	0.0663754																											226	0.0477591			226		0.000644554
227	0.0010805									227	0.07785	0.105932	0.0663754																											227	0.0480351			227	0.0110626
228	0.0010805									228	0.0770218	0.105932	0.0663754																											228	0.0483112			228	0.0165938
229	0.0010805									229	0.0770218	0.105932	0.0608441																											229	0.0485872			229	0.0221251
230	0.0010805									230	0.0770218	0.105932	0.0608441																											230	0.0488633			230	0.0276564
231	0.0010805									231	0.0767458	0.105932	0.0553128																											231	0.0491394			231	0.0331877
232	0.0010805									232	0.0767458	0.105932	0.0553128																											232	0.0494154			232	0.038719
233	0.0010805									233	0.0767458	0.105932	0.0497815																											233	0.0496915			233	0.0442502
234	0.0010805									234	0.0764697	0.105932	0.0497815																											234	0.0499676			234	0.0497815
235	0.0010805									235	0.0761936	0.105932	0.0497815																											235	0.0502436			235	0.0553128
236	0.0010805									236	0.0761936	0.105932	0.0442502																											236	0.0505197			236	0.0608441
237	0.0010805									237	0.0756415	0.105932	0.0442502																											237	0.0507958			237	0.0663754
										238	0.0756415	0.105932	0.038719																											238	0.0510718			238	0.0719066
										239	0.0756415	0.105932	0.038719																											239	0.0513479			239	0.0774379
										240	0.0756415	0.105932	0.038719																											240	0.0516239			240	0.0829692
										241	0.0753654	0.105932	0.038719																											241	0.0519			241	0.0885005
										242	0.0750894	0.105932	0.038719																											242	0.0521761			242	0.0940317
										243	0.0748133	0.105932	0.0331877																											243	0.0524521			243	0.099563
										244	0.0742612	0.105932	0.0331877																											244	0.0527282			244	0.105094
										245	0.0739851	0.105932	0.0331877																											245	0.0530043			245	0.110626
										246	0.0737091	0.105932	0.0331877																											246	0.0532803			246	0.116157
										247	0.0731569	0.105932	0.0331877																											247	0.0535564			247	0.121688
										248	0.0731569	0.105932	0.0276564																											248	0.0538325			248	0.127219
										249	0.0731569	0.105932	0.0276564																											249	0.0541085			249	0.132751
										250	0.0728809	0.105932	0.0276564																											250	0.0543846			250	0.138282
										251	0.0728809	0.105932	0.0276564																											251	0.0546606			251	0.149345
										252	0.0726048	0.105932	0.0276564																											252	0.0549367			252	0.154876
										253	0.0726048	0.105932	0.0276564																											253	0.0552128			253	0.160407
										254	0.0726048	0.105932	0.0276564																											254	0.0554888			254	0.165938
										255	0.0726048	0.105932	0.0276564																											255	0.0557649			255	0.17147
										256	0.0726048	0.105932	0.0221251																											256	0.056041			256	0.177001
										257	0.0723287	0.105932	0.0221251																											257	0.056317			257	0.182532
										258	0.0720527	0.105932	0.0221251																											258	0.0565931			258	0.188063
										259	0.0720527	0.105932	0.0221251																											259	0.0568692			259	0.193595
										260	0.0720527	0.105932	0.0221251																											260	0.0571452			260	0.199126
										261	0.0720527	0.105932	0.0221251																											261	0.0574213			261	0.204657
										262	0.0717766	0.105932	0.0165938																											262	0.0576974			262	0.210189
										263	0.0717766	0.105932	0.0165938																											263	0.0579734			263	0.21572
										264	0.0715005	0.105932	0.0165938																											264	0.0582495			264	0.221251
										265	0.0715005	0.105932	0.0165938																											265	0.0585255			265	0.226782
										266	0.0712245	0.105932	0.0165938																											266	0.0588016			266	0.232314
										267	0.0712245	0.105932	0.0165938																											267	0.0590777			267	0.237845
										268	0.0712245	0.105932	0.0165938																											268	0.0593537			268	0.243376
										269	0.0712245	0.105932	0.0165938																											269	0.0596298			269	0.248908
										270	0.0709484	0.0706215	0.0110626																											270	0.0599059			270	0.265501
										271	0.0709484	0.0706215	0.0110626																											271	0.0601819			271	0.271033
										272	0.0706724	0.0706215	0.0110626																											272	0.060458			272	0.276564
										273	0.0703963	0.0706215	0.0110626																											273	0.0607341			273	0.282095
										274	0.0698442	0.0706215	0.0110626																											274	0.0610101			274	0.293158
										275	0.0698442	0.0706215	0.0110626																											275	0.0612862			275	0.298689
										276	0.0695681	0.0706215	0.0110626																											276	0.0615622			276	0.315283
										277	0.0695681	0.0706215	0.0110626																											277	0.0621144			277	0.326345
										278	0.069292	0.0706215	0.0110626																											278	0.0623904			278	0.331877
										279	0.0684638	0.0706215	0.0110626																											279	0.0626665			279	0.337408
										280	0.0684638	0.0706215	0.0110626																											280	0.0629426			280	0.342939
										281	0.0684638	0.0706215	0.0110626																											281	0.0632186			281	0.348471
										282	0.0681878	0.0706215	0.0110626																											282	0.0634947			282	0.354002
										283	0.0676357	0.0706215	0.0110626																											283	0.0640468			283	0.359533
										284	0.0676357	0.0706215	0.0110626																											284	0.064875			284	0.365064
										285	0.0673596	0.0706215																												285	0.0651511			285	0.370596
										286	0.0673596	0.0706215																												286	0.0654271			286	0.376127
										287	0.0673596	0.0706215																												287	0.0659793			287	0.381658
										288	0.0670835	0.0706215																												288	0.0662553			288	0.398252
										289	0.0668075	0.0706215																												289	0.0665314			289	0.403783
										290	0.0668075	0.0706215																												290	0.0668075			290	0.409315
										291	0.0668075	0.0706215																												291	0.0670835			291	0.414846
										292	0.0668075	0.0706215																												292	0.0673596			292	0.420377
										293	0.0665314	0.0706215																												293	0.0676357			293	0.425909
										294	0.0665314	0.0706215																												294	0.0681878			294	0.43144
										295	0.0665314	0.0706215																												295	0.0684638			295	0.436971
										296	0.0665314	0.0706215																												296	0.069292			296	0.442502
										297	0.0665314	0.0706215																												297	0.0695681			297	0.448034
										298	0.0662553	0.0706215																												298	0.0698442			298	0.453565
										299	0.0662553	0.0706215																												299	0.0703963			299	0.459096
										300	0.0659793	0.0706215																												300	0.0706724			300	0.464627
										301	0.0654271	0.0706215																												301	0.0709484			301	0.470159
										302	0.0654271	0.0706215																												302	0.0712245			302	0.47569
										303	0.0654271	0.0706215																												303	0.0715005			303	0.486753
										304	0.0651511	0.0706215																												304	0.0717766			304	0.492284
										305	0.0651511	0.0706215																												305	0.0720527			305	0.503346
										306	0.064875	0.0706215																												306	0.0723287			306	0.514409
										307	0.064875	0.0706215																												307	0.0726048			307	0.536534
										308	0.0640468	0.0706215																												308	0.0728809			308	0.547597
										309	0.0640468	0.0706215																												309	0.0731569			309	0.553128
										310	0.0640468	0.0706215																												310	0.0737091			310	0.558659
										311	0.0640468	0.0706215																												311	0.0739851			311	0.56419
										312	0.0634947	0.0706215																												312	0.0742612			312	0.569722
										313	0.0632186	0.0706215																												313	0.0748133			313	0.575253
										314	0.0632186	0.0706215																												314	0.0750894			314	0.586316
										315	0.0632186	0.0706215																												315	0.0753654			315	0.597378
										316	0.0629426	0.0706215																												316	0.0756415			316	0.613972
										317	0.0629426	0.0706215																												317	0.0761936			317	0.625035
										318	0.0629426	0.0706215																												318	0.0764697			318	0.630566
										319	0.0626665	0.0706215																												319	0.0767458			319	0.636097
										320	0.0626665	0.0706215																												320	0.0770218			320	0.64716
										321	0.0626665	0.0706215																												321	0.07785			321	0.652691
										322	0.0626665	0.0706215																												322	0.0781261			322	0.658222
										323	0.0626665	0.0706215																												323	0.0786782			323	0.663754
										324	0.0623904	0.0706215																												324	0.0789543			324	0.669285
										325	0.0621144	0.0706215																												325	0.0792303			325	0.680347
										326	0.0621144	0.0706215																												326	0.0795064			326	0.69141
										327	0.0615622	0.0706215																												327	0.0797825			327	0.696941
										328	0.0615622	0.0706215																												328	0.0803346			328	0.724598
										329	0.0612862	0.0706215																												329	0.0806107			329	0.730129
										330	0.0612862	0.0706215																												330	0.0808867			330	0.741191
										331	0.0610101	0.0706215																												331	0.0811628			331	0.752254
										332	0.0610101	0.0706215																												332	0.0814388			332	0.77991
										333	0.0607341	0.0706215																												333	0.0817149			333	0.807567
										334	0.0607341	0.0706215																												334	0.0825431			334	0.824161
										335	0.0607341	0.0706215																												335	0.0828192			335	0.840754
										336	0.0607341	0.0706215																												336	0.0830952			336	0.857348
										337	0.060458	0.0706215																												337	0.0833713			337	0.86288
										338	0.060458	0.0706215																												338	0.0839234			338	0.873942
										339	0.060458	0.0706215																												339	0.0844755			339	0.901599
										340	0.060458	0.0706215																												340	0.0847516			340	0.956911
										341	0.0601819	0.0706215																												341	0.0850277			341	0.990099
										342	0.0601819	0.0706215																												342	0.0855798			342	1.02329
										343	0.0599059	0.0706215																												343	0.0858559			343	1.03435
										344	0.0599059	0.0706215																												344	0.0861319			344	1.06754
										345	0.0599059	0.0706215																												345	0.0866841			345	1.11179
										346	0.0599059	0.0706215																												346	0.0869601			346	1.14497
										347	0.0596298	0.0706215																												347	0.0872362			347	1.20582
										348	0.0596298	0.0706215																												348	0.0886165			348	1.21688
										349	0.0596298	0.0706215																												349	0.0888926			349	1.24454
										350	0.0593537	0.0706215																												350	0.0891686			350	1.38282
										351	0.0590777	0.0706215																												351	0.0897208			351	1.66492
										352	0.0590777	0.0706215																												352	0.090825			352	1.73682
										353	0.0590777	0.0706215																												353	0.0916532			353	1.99679
										354	0.0588016	0.0706215																												354	0.0927575			354	2.25123
										355	0.0588016	0.0706215																												355	0.0930335			355	3.20261
										356	0.0588016	0.0706215																												356	0.0935857			356	3.55661
										357	0.0588016	0.0706215																												357	0.0966224
										358	0.0588016	0.0706215																												358	0.0971745
										359	0.0585255	0.0706215																												359	0.0982787
										360	0.0585255	0.0706215																												360	0.0985548
										361	0.0585255	0.0706215																												361	0.0988309
										362	0.0582495	0.0706215																												362	0.100211
										363	0.0582495	0.0706215																												363	0.100487
										364	0.0582495	0.0706215																												364	0.100763
										365	0.0579734	0.0706215																												365	0.101315
										366	0.0576974	0.0706215																												366	0.101868
										367	0.0576974	0.0706215																												367	0.104076
										368	0.0576974	0.0706215																												368	0.104352
										369	0.0576974	0.0706215																												369	0.104628
										370	0.0576974	0.0706215																												370	0.10518
										371	0.0574213	0.0706215																												371	0.105732
										372	0.0571452	0.0706215																												372	0.106285
										373	0.0571452	0.0706215																												373	0.107113
										374	0.0571452	0.0706215																												374	0.107941
										375	0.0568692	0.0706215																												375	0.108493
										376	0.0568692	0.0706215																												376	0.108769
										377	0.0568692	0.0706215																												377	0.110702
										378	0.0568692	0.0706215																												378	0.112358
										379	0.0565931	0.0706215																												379	0.112634
										380	0.0565931	0.0706215																												380	0.11291
										381	0.056317	0.0706215																												381	0.113186
										382	0.056041	0.0706215																												382	0.11429
										383	0.056041	0.0706215																												383	0.114567
										384	0.056041	0.0706215																												384	0.114843
										385	0.0557649	0.0706215																												385	0.115395
										386	0.0554888	0.0706215																												386	0.115947
										387	0.0552128	0.0706215																												387	0.117879
										388	0.0552128	0.0706215																												388	0.118431
										389	0.0552128	0.0706215																												389	0.118984
										390	0.0552128	0.0706215																												390	0.11926
										391	0.0552128	0.0706215																												391	0.119536
										392	0.0549367	0.0706215																												392	0.119812
										393	0.0549367	0.0706215																												393	0.120364
										394	0.0549367	0.0706215																												394	0.12064
										395	0.0549367	0.0706215																												395	0.12202
										396	0.0549367	0.0706215																												396	0.123124
										397	0.0546606	0.0706215																												397	0.123677
										398	0.0546606	0.0706215																												398	0.124505
										399	0.0546606	0.0706215																												399	0.124781
										400	0.0543846	0.0706215																												400	0.125057
										401	0.0543846	0.0706215																												401	0.126161
										402	0.0543846	0.0706215																												402	0.126437
										403	0.0543846	0.0706215																												403	0.128094
										404	0.0541085	0.0706215																												404	0.132787
										405	0.0538325	0.0706215																												405	0.133891
										406	0.0538325	0.0706215																												406	0.135547
										407	0.0535564	0.0706215																												407	0.136652
										408	0.0535564	0.0706215																												408	0.13748
										409	0.0535564	0.0706215																												409	0.138584
										410	0.0535564																													410	0.13886
										411	0.0532803																													411	0.139412
										412	0.0532803																													412	0.141345
										413	0.0530043																													413	0.141897
										414	0.0530043																													414	0.142173
										415	0.0530043																													415	0.142449
										416	0.0530043																													416	0.144657
										417	0.0530043																													417	0.145762
										418	0.0527282																													418	0.149074
										419	0.0527282																													419	0.149627
										420	0.0524521																													420	0.150179
										421	0.0524521																													421	0.150455
										422	0.0524521																													422	0.151007
										423	0.0524521																													423	0.151283
										424	0.0524521																													424	0.152663
										425	0.0524521																													425	0.156528
										426	0.0521761																													426	0.157356
										427	0.0521761																													427	0.159841
										428	0.0519																													428	0.161221
										429	0.0519																													429	0.165086
										430	0.0519																													430	0.170055
										431	0.0519																													431	0.175301
										432	0.0519																													432	0.176405
										433	0.0519																													433	0.182202
										434	0.0516239																													434	0.184963
										435	0.0516239																													435	0.185515
										436	0.0516239																													436	0.186619
										437	0.0513479																													437	0.187723
										438	0.0513479																													438	0.188552
										439	0.0513479																													439	0.192693
										440	0.0513479																													440	0.197938
										441	0.0513479																													441	0.198766
										442	0.0510718																													442	0.201527
										443	0.0510718																													443	0.203183
										444	0.0507958																													444	0.205115
										445	0.0507958																													445	0.20898
										446	0.0507958																													446	0.209532
										447	0.0505197																													447	0.211741
										448	0.0505197																													448	0.212293
										449	0.0505197																													449	0.216158
										450	0.0505197																													450	0.217538
										451	0.0502436																													451	0.222784
										452	0.0502436																													452	0.223336
										453	0.0502436																													453	0.225268
										454	0.0499676																													454	0.227753
										455	0.0499676																													455	0.228581
										456	0.0499676																													456	0.241832
										457	0.0499676																													457	0.242936
										458	0.0499676																													458	0.245421
										459	0.0496915																													459	0.250114
										460	0.0496915																													460	0.25177
										461	0.0496915																													461	0.252322
										462	0.0496915																													462	0.258396
										463	0.0494154																													463	0.260328
										464	0.0494154																													464	0.265297
										465	0.0494154																													465	0.267506
										466	0.0491394																													466	0.272751
										467	0.0491394																													467	0.283794
										468	0.0491394																													468	0.295388
										469	0.0491394																													469	0.297045
										470	0.0491394																													470	0.306155
										471	0.0488633																													471	0.308639
										472	0.0488633																													472	0.316921
										473	0.0488633																													473	0.335694
										474	0.0488633																													474	0.343423
										475	0.0488633																													475	0.346184
										476	0.0488633																													476	0.346736
										477	0.0485872																													477	0.35557
										478	0.0485872																													478	0.358883
										479	0.0485872																													479	0.366613
										480	0.0485872																													480	0.374343
										481	0.0485872																													481	0.39063
										482	0.0485872																													482	0.401121
										483	0.0485872																													483	0.406642
										484	0.0483112																													484	0.409679
										485	0.0483112																													485	0.418237
										486	0.0483112																													486	0.450536
										487	0.0480351																													487	0.462131
										488	0.0480351																													488	0.478695
										489	0.0477591																													489	0.49443
										490	0.0477591																													490	0.496915
										491	0.0477591																													491	0.499123
										492	0.0477591																													492	0.528938
										493	0.047483																													493	0.55406
										494	0.047483																													494	0.576145
										495	0.047483																													495	0.635499
										496	0.047483																													496	0.636327
										497	0.047483																													497	0.666418
										498	0.047483																													498	0.670835
										499	0.047483																													499	0.699546
										500	0.047483																													500	0.700926
										501	0.0472069																													501	0.711417
										502	0.0472069																													502	0.719146
										503	0.0472069																													503	0.947175
										504	0.0472069																													504	1.1429
										505	0.0469309																													505	1.18211
										506	0.0469309																													506	1.55562
										507	0.0469309
										508	0.0469309
										509	0.0466548
										510	0.0466548
										511	0.0466548
										512	0.0463787
										513	0.0463787
										514	0.0463787
										515	0.0463787
										516	0.0461027
										517	0.0461027
										518	0.0461027
										519	0.0461027
										520	0.0458266
										521	0.0458266
										522	0.0455505
										523	0.0455505
										524	0.0455505
										525	0.0455505
										526	0.0455505
										527	0.0455505
										528	0.0452745
										529	0.0452745
										530	0.0452745
										531	0.0452745
										532	0.0452745
										533	0.0452745
										534	0.0449984
										535	0.0449984
										536	0.0447223
										537	0.0447223
										538	0.0447223
										539	0.0447223
										540	0.0447223
										541	0.0447223
										542	0.0447223
										543	0.0444463
										544	0.0444463
										545	0.0444463
										546	0.0444463
										547	0.0444463
										548	0.0444463
										549	0.0441702
										550	0.0441702
										551	0.0441702
										552	0.0441702
										553	0.0441702
										554	0.0438942
										555	0.0438942
										556	0.0438942
										557	0.0438942
										558	0.0438942
										559	0.0438942
										560	0.0438942
										561	0.0438942
										562	0.0438942
										563	0.0436181
										564	0.0436181
										565	0.0436181
										566	0.0436181
										567	0.0436181
										568	0.043342
										569	0.043342
										570	0.043342
										571	0.043342
										572	0.043342
										573	0.043342
										574	0.043342
										575	0.043342
										576	0.043342
										577	0.043066
										578	0.043066
										579	0.043066
										580	0.043066
										581	0.043066
										582	0.043066
										583	0.043066
										584	0.0427899
										585	0.0427899
										586	0.0427899
										587	0.0427899
										588	0.0427899
										589	0.0427899
										590	0.0427899
										591	0.0427899
										592	0.0425138
										593	0.0425138
										594	0.0425138
										595	0.0425138
										596	0.0425138
										597	0.0422378
										598	0.0422378
										599	0.0422378
										600	0.0422378
										601	0.0422378
										602	0.0422378
										603	0.0422378
										604	0.0419617
										605	0.0419617
										606	0.0419617
										607	0.0419617
										608	0.0419617
										609	0.0419617
										610	0.0416856
										611	0.0416856
										612	0.0416856
										613	0.0416856
										614	0.0416856
										615	0.0416856
										616	0.0414096
										617	0.0414096
										618	0.0414096
										619	0.0414096
										620	0.0414096
										621	0.0411335
										622	0.0411335
										623	0.0411335
										624	0.0411335
										625	0.0411335
										626	0.0411335
										627	0.0408575
										628	0.0408575
										629	0.0408575
										630	0.0408575
										631	0.0408575
										632	0.0408575
										633	0.0408575
										634	0.0408575
										635	0.0408575
										636	0.0408575
										637	0.0408575
										638	0.0405814
										639	0.0405814
										640	0.0405814
										641	0.0405814
										642	0.0405814
										643	0.0405814
										644	0.0403053
										645	0.0403053
										646	0.0403053
										647	0.0403053
										648	0.0403053
										649	0.0403053
										650	0.0400293
										651	0.0400293
										652	0.0400293
										653	0.0400293
										654	0.0400293
										655	0.0400293
										656	0.0400293
										657	0.0400293
										658	0.0400293
										659	0.0400293
										660	0.0400293
										661	0.0397532
										662	0.0397532
										663	0.0397532
										664	0.0397532
										665	0.0394771
										666	0.0394771
										667	0.0394771
										668	0.0392011
										669	0.0392011
										670	0.0392011
										671	0.0392011
										672	0.0392011
										673	0.0392011
										674	0.0392011
										675	0.0392011
										676	0.038925
										677	0.038925
										678	0.038925
										679	0.038925
										680	0.038925
										681	0.038925
										682	0.038925
										683	0.0386489
										684	0.0386489
										685	0.0386489
										686	0.0386489
										687	0.0386489
										688	0.0386489
										689	0.0383729
										690	0.0383729
										691	0.0383729
										692	0.0383729
										693	0.0383729
										694	0.0383729
										695	0.0380968
										696	0.0380968
										697	0.0380968
										698	0.0380968
										699	0.0380968
										700	0.0380968
										701	0.0380968
										702	0.0380968
										703	0.0378208
										704	0.0378208
										705	0.0378208
										706	0.0378208
										707	0.0378208
										708	0.0378208
										709	0.0378208
										710	0.0378208
										711	0.0378208
										712	0.0378208
										713	0.0378208
										714	0.0375447
										715	0.0375447
										716	0.0375447
										717	0.0375447
										718	0.0375447
										719	0.0375447
										720	0.0375447
										721	0.0375447
										722	0.0375447
										723	0.0375447
										724	0.0375447
										725	0.0375447
										726	0.0375447
										727	0.0372686
										728	0.0372686
										729	0.0372686
										730	0.0372686
										731	0.0372686
										732	0.0372686
										733	0.0372686
										734	0.0372686
										735	0.0369926
										736	0.0369926
										737	0.0369926
										738	0.0369926
										739	0.0369926
										740	0.0369926
										741	0.0369926
										742	0.0369926
										743	0.0369926
										744	0.0369926
										745	0.0369926
										746	0.0367165
										747	0.0367165
										748	0.0367165
										749	0.0367165
										750	0.0367165
										751	0.0367165
										752	0.0367165
										753	0.0367165
										754	0.0367165
										755	0.0364404
										756	0.0364404
										757	0.0364404
										758	0.0364404
										759	0.0364404
										760	0.0364404
										761	0.0364404
										762	0.0364404
										763	0.0364404
										764	0.0364404
										765	0.0364404
										766	0.0364404
										767	0.0364404
										768	0.0361644
										769	0.0361644
										770	0.0361644
										771	0.0361644
										772	0.0361644
										773	0.0361644
										774	0.0361644
										775	0.0358883
										776	0.0358883
										777	0.0358883
										778	0.0358883
										779	0.0358883
										780	0.0358883
										781	0.0358883
										782	0.0358883
										783	0.0358883
										784	0.0358883
										785	0.0358883
										786	0.0358883
										787	0.0356122
										788	0.0356122
										789	0.0356122
										790	0.0356122
										791	0.0356122
										792	0.0356122
										793	0.0356122
										794	0.0356122
										795	0.0353362
										796	0.0353362
										797	0.0353362
										798	0.0353362
										799	0.0350601
										800	0.0350601
										801	0.0350601
										802	0.0350601
										803	0.0350601
										804	0.0350601
										805	0.0350601
										806	0.0350601
										807	0.0350601
										808	0.0350601
										809	0.034784
										810	0.034784
										811	0.034784
										812	0.034784
										813	0.034508
										814	0.034508
										815	0.034508
										816	0.034508
										817	0.034508
										818	0.034508
										819	0.034508
										820	0.034508
										821	0.034508
										822	0.0342319
										823	0.0342319
										824	0.0342319
										825	0.0342319
										826	0.0342319
										827	0.0342319
										828	0.0342319
										829	0.0342319
										830	0.0342319
										831	0.0339559
										832	0.0339559
										833	0.0339559
										834	0.0339559
										835	0.0339559
										836	0.0339559
										837	0.0339559
										838	0.0339559
										839	0.0336798
										840	0.0336798
										841	0.0336798
										842	0.0336798
										843	0.0336798
										844	0.0336798
										845	0.0336798
										846	0.0336798
										847	0.0336798
										848	0.0336798
										849	0.0336798
										850	0.0334037
										851	0.0334037
										852	0.0334037
										853	0.0334037
										854	0.0334037
										855	0.0334037
										856	0.0334037
										857	0.0331277
										858	0.0331277
										859	0.0331277
										860	0.0331277
										861	0.0331277
										862	0.0331277
										863	0.0331277
										864	0.0331277
										865	0.0331277
										866	0.0331277
										867	0.0328516
										868	0.0328516
										869	0.0328516
										870	0.0328516
										871	0.0328516
										872	0.0328516
										873	0.0328516
										874	0.0325755
										875	0.0325755
										876	0.0325755
										877	0.0325755
										878	0.0325755
										879	0.0325755
										880	0.0325755
										881	0.0325755
										882	0.0325755
										883	0.0325755
										884	0.0322995
										885	0.0322995
										886	0.0322995
										887	0.0322995
										888	0.0322995
										889	0.0322995
										890	0.0322995
										891	0.0322995
										892	0.0322995
										893	0.0322995
										894	0.0322995
										895	0.0322995
										896	0.0320234
										897	0.0320234
										898	0.0320234
										899	0.0320234
										900	0.0320234
										901	0.0320234
										902	0.0320234
										903	0.0320234
										904	0.0320234
										905	0.0320234
										906	0.0320234
										907	0.0320234
										908	0.0317473
										909	0.0317473
										910	0.0317473
										911	0.0317473
										912	0.0317473
										913	0.0317473
										914	0.0317473
										915	0.0317473
										916	0.0317473
										917	0.0317473
										918	0.0317473
										919	0.0317473
										920	0.0317473
										921	0.0317473
										922	0.0314713
										923	0.0314713
										924	0.0314713
										925	0.0314713
										926	0.0314713
										927	0.0314713
										928	0.0311952
										929	0.0311952
										930	0.0311952
										931	0.0311952
										932	0.0311952
										933	0.0311952
										934	0.0311952
										935	0.0311952
										936	0.0311952
										937	0.0309192
										938	0.0309192
										939	0.0309192
										940	0.0309192
										941	0.0309192
										942	0.0309192
										943	0.0309192
										944	0.0309192
										945	0.0309192
										946	0.0309192
										947	0.0309192
										948	0.0309192
										949	0.0309192
										950	0.0306431
										951	0.0306431
										952	0.0306431
										953	0.0306431
										954	0.0306431
										955	0.0306431
										956	0.0306431
										957	0.0306431
										958	0.0306431
										959	0.0306431
										960	0.0306431
										961	0.0306431
										962	0.0306431
										963	0.0306431
										964	0.0306431
										965	0.0306431
										966	0.030367
										967	0.030367
										968	0.030367
										969	0.030367
										970	0.030367
										971	0.030367
										972	0.030367
										973	0.030091
										974	0.030091
										975	0.030091
										976	0.030091
										977	0.030091
										978	0.030091
										979	0.030091
										980	0.030091
										981	0.030091
										982	0.0298149
										983	0.0298149
										984	0.0298149
										985	0.0298149
										986	0.0298149
										987	0.0298149
										988	0.0298149
										989	0.0298149
										990	0.0295388
										991	0.0295388
										992	0.0295388
										993	0.0295388
										994	0.0295388
										995	0.0295388
										996	0.0292628
										997	0.0292628
										998	0.0292628
										999	0.0292628
										1000	0.0292628
										1001	0.0292628
										1002	0.0292628
										1003	0.0292628
										1004	0.0292628
										1005	0.0292628
										1006	0.0292628
										1007	0.0292628
										1008	0.0289867
										1009	0.0289867
										1010	0.0289867
										1011	0.0289867
										1012	0.0289867
										1013	0.0289867
										1014	0.0289867
										1015	0.0289867
										1016	0.0289867
										1017	0.0289867
										1018	0.0289867
										1019	0.0289867
										1020	0.0287106
										1021	0.0287106
										1022	0.0287106
										1023	0.0287106
										1024	0.0287106
										1025	0.0287106
										1026	0.0287106
										1027	0.0287106
										1028	0.0284346
										1029	0.0284346
										1030	0.0284346
										1031	0.0284346
										1032	0.0284346
										1033	0.0281585
										1034	0.0281585
										1035	0.0281585
										1036	0.0281585
										1037	0.0281585
										1038	0.0281585
										1039	0.0281585
										1040	0.0281585
										1041	0.0281585
										1042	0.0281585
										1043	0.0281585
										1044	0.0281585
										1045	0.0281585
										1046	0.0281585
										1047	0.0281585
										1048	0.0278825
										1049	0.0278825
										1050	0.0278825
										1051	0.0278825
										1052	0.0278825
										1053	0.0278825
										1054	0.0278825
										1055	0.0278825
										1056	0.0278825
										1057	0.0278825
										1058	0.0276064
										1059	0.0276064
										1060	0.0276064
										1061	0.0276064
										1062	0.0276064
										1063	0.0276064
										1064	0.0276064
										1065	0.0276064
										1066	0.0276064
										1067	0.0276064
										1068	0.0276064
										1069	0.0276064
										1070	0.0276064
										1071	0.0276064
										1072	0.0276064
										1073	0.0276064
										1074	0.0273303
										1075	0.0273303
										1076	0.0273303
										1077	0.0273303
										1078	0.0273303
										1079	0.0273303
										1080	0.0273303
										1081	0.0273303
										1082	0.0273303
										1083	0.0273303
										1084	0.0273303
										1085	0.0273303
										1086	0.0273303
										1087	0.0273303
										1088	0.0273303
										1089	0.0270543
										1090	0.0270543
										1091	0.0270543
										1092	0.0270543
										1093	0.0270543
										1094	0.0270543
										1095	0.0267782
										1096	0.0267782
										1097	0.0267782
										1098	0.0267782
										1099	0.0267782
										1100	0.0267782
										1101	0.0267782
										1102	0.0267782
										1103	0.0267782
										1104	0.0267782
										1105	0.0267782
										1106	0.0267782
										1107	0.0267782
										1108	0.0265021
										1109	0.0265021
										1110	0.0265021
										1111	0.0265021
										1112	0.0265021
										1113	0.0265021
										1114	0.0265021
										1115	0.0265021
										1116	0.0265021
										1117	0.0262261
										1118	0.0262261
										1119	0.0262261
										1120	0.0262261
										1121	0.0262261
										1122	0.0262261
										1123	0.0262261
										1124	0.0262261
										1125	0.0262261
										1126	0.0262261
										1127	0.02595
										1128	0.02595
										1129	0.02595
										1130	0.02595
										1131	0.02595
										1132	0.02595
										1133	0.02595
										1134	0.02595
										1135	0.02595
										1136	0.02595
										1137	0.02595
										1138	0.02595
										1139	0.0256739
										1140	0.0256739
										1141	0.0256739
										1142	0.0256739
										1143	0.0256739
										1144	0.0256739
										1145	0.0256739
										1146	0.0256739
										1147	0.0256739
										1148	0.0256739
										1149	0.0256739
										1150	0.0253979
										1151	0.0253979
										1152	0.0253979
										1153	0.0253979
										1154	0.0253979
										1155	0.0253979
										1156	0.0253979
										1157	0.0251218
										1158	0.0251218
										1159	0.0251218
										1160	0.0251218
										1161	0.0251218
										1162	0.0251218
										1163	0.0251218
										1164	0.0251218
										1165	0.0251218
										1166	0.0251218
										1167	0.0251218
										1168	0.0251218
										1169	0.0251218
										1170	0.0251218
										1171	0.0248457
										1172	0.0248457
										1173	0.0248457
										1174	0.0248457
										1175	0.0248457
										1176	0.0248457
										1177	0.0248457
										1178	0.0248457
										1179	0.0248457
										1180	0.0248457
										1181	0.0248457
										1182	0.0245697
										1183	0.0245697
										1184	0.0245697
[truncated: 1,325 more rows]
